# Supplementary material for: Translation and cross-cultural adaptation of the “Protocolo de Avaliação Miofuncional Orofacial MBGR” from Brazilian Portuguese into English
Source: PLoS One. 2023 Dec 4;18(12):e0295387. doi: 10.1371/journal.pone.0295387 (PMC10695393; doi:10.1371/journal.pone.0295387)
Supplement: S2 Dataset — (XLSX) [file pone.0295387.s003.xlsx]

## Sheet: OMCH
TU	Original Portuguese version of the Protocolo MBGR	T1	T2	T12
1	PROTOCOLO MBGR - HISTÓRIA CLÍNICA MIOFUNCIONAL OROFACIAL	MBGR PROTOCOL - OROFACIAL MYOFUNCTIONAL CLINICAL HISTORY	MBGR PROTOCOL - OROFACIAL MYOFUNCTIONAL CLINICAL HISTORY	MBGR PROTOCOL - OROFACIAL MYOFUNCTIONAL CLINICAL HISTORY
2	Marchesan IQ, Berretin-Felix G, Genaro KF, Rehder MIBC	Marchesan IQ, Berretin-Felix G, Genaro KF, Rehder MIBC	Marchesan IQ, Berretin-Felix G, Genaro KF, Rehder MIBC	Marchesan IQ, Berretin-Felix G, Genaro KF, Rehder MIBC
3	Nome:	Name:	Name:	Name:
4	N°:	N°:	N°:	N°:
5	Data do exame:	Date of exam:	Exam date:	Date of exam:
6	Idade:	Age:	Age:	Age:
7	___ anos e ___ meses	___ years and ___ months	___ years and ___ months	___ years and ___ months
8	DN:	DoB:	DOB:	DoB:
9	Estado civil:	Marital status:	Marital status:	Marital status:
10	Informante:	Informant:	Informant:	Informant:
11	Grau de parentesco:	Relationship:	Degree of kinship:	Relationship:
12	Estuda:	Studies:	Study:	Studies:
13	sim	yes	yes	yes
14	Em qual ano:	Which year:	In which year:	Year:
15	não	no	no	no
16	Até que ano estudou:	Until which grade:	Until which year did you study?	What is the highest year of school or college you have ever completed?
17	Trabalha:	Works:	Work:	Works:
18	sim	yes	yes	yes
19	Em que:	Position:	Area:	Occupation:
20	não	no	no	no
21	Já trabalhou:	Worked in the past:	Have worked:	Worked in the past:
22	sim	yes	yes	yes
23	não	no	no	no
24	Em que:	Position:	Area:	Occupation:
25	Atividade física:	Physical exercises:	Physically active:	Physical exercises:
26	sim	yes	yes	yes
27	não	no	no	no
28	Qual:	Which:	Which:	Which:
29	Endereço:	Address:	Address:	Address:
30	N°:	#:	N°:	N°:
31	Complemento:	Additional:	Extra:	Additional:
32	Bairro:	Neighborhood:	Neighbourhood:
33	Cidade/Estado:	City/State:	City/State:	City/State:
34	CEP:	Postal code:	Post code:	Postal code:
35	Telefones:	Phone:	Phone numbers:	Phones:
36	Residencial:	Residential:	Residential:	Residential:
37	Trabalho:	Work:	Work:	Work:
38	Celular:	Cellular:	Cell:	Cellular:
39	E-mail:	Email:	Email:	Email:
40	Nome do pai:	Father’s name:	Father’s name:	Father’s name:
41	Nome da mãe:	Mother’s name:	Mother’s name:	Mother’s name:
42	Irmãos:	Siblings:	Siblings:	Siblings:
43	não	no	no	no
44	sim	yes	yes	yes
45	Quantos:	How many:	How many:	How many:
46	Quem indicou para Fonoaudiologia?	Who referred you for Speech Therapy?	Who recommended you for Phonoaudiology?	Who referred you for Speech-Language Therapy?
47	Nome:	Name:	Name:	Name:
48	Especialidade:	Specialty:	Specialisation:	Specialty:
49	Telefone:	Telephone:	Telephone:	Telephone:
50	Queixa principal:	Main complaint:	Main complaint:	Main complaint:
51	Outras queixas relacionadas à:	Other related complaints:	Other related complaints:	Other related complaints:
52	não	no	no	no
53	às vezes	sometimes	sometimes	sometimes
54	sim	yes	yes	yes
55	lábios	lips	lips	lips
56	língua	tongue	tongue	tongue
57	sucção	suction	suction	suction
58	mastigação	chewing	mastication	chewing
59	deglutição	swallowing	swallowing	swallowing
60	respiração	breathing	respiration	breathing
61	fala	speech	speech	speech
62	frênulo lingual	tongue frenulum	lingual frenulum	tongue frenulum
63	voz	voice	voice	voice
64	audição	hearing	hearing	hearing
65	aprendizagem	learning	learning	learning
66	estética facial	facial aesthetics	facial aesthetics	facial aesthetics
67	postura	posture	posture	posture
68	oclusão	occlusion	occlusion	occlusion
69	cefaleia	headaches	headache	headache
70	ruído na ATM	jaw noise	noise in TMJ	jaw noise
71	dor na ATM	jaw pain	pain in TMJ	jaw pain
72	dor no pescoço	neck pain	neck ache	neck pain
73	dor nos ombros	shoulder pain	shoulder pain	shoulder pain
74	dificuldade ao abrir a boca	difficulty to open the mouth	difficulty opening the mouth	difficulty opening the mouth
75	dificuldade ao movimentar a mandíbula para os lados	difficulty to move the mandible sideways	difficulty moving the mandible from side to side	difficulty moving the mandible from side to side
76	Antecedentes familiares	Family history	Family history	Family history
77	não	no	no	no
78	sim	yes	yes	yes
79	Qual:	Which:	Which:	Which:
80	Intercorrências	Complications	Complications	Complications
81	Na gestação:	During mother’s pregnancy:	In pregnancy:	During mother’s pregnancy:
82	não	no	no	no
83	sim	yes	yes	yes
84	Qual:	Which:	Which:	Which:
85	No nascimento:	At birth:	At birth:	At birth:
86	não	no	no	no
87	sim	yes	yes	yes
88	Qual:	Which:	Which:	Which:
89	Desenvolvimento motor	Motor development	Motor development	Motor development
90	Sentar:	Sitting:	Sitting:	Sitting:
91	normal	normal	normal	normal
92	alterado	altered	altered	altered
93	Idade:	Age:	Age:	Age:
94	Andar:	Walking:	Standing:	Walking:
95	normal	normal	normal	normal
96	alterado	altered	altered	altered
97	Idade:	Age:	Age:	Age:
98	Tem dificuldade motora para:	Motor difficulty to:	Has motor difficulty:	Motor difficulty in:
99	não	no	no	no
100	às vezes	sometimes	sometimes	sometimes
101	sim	yes	yes	yes
102	andar de bicicleta	ride a bicycle	riding a bicycle	riding a bicycle
103	correr	run	running	runnnig
104	amarrar os sapatos	tie shoes	tying shoes	tying shoes
105	vestir-se	get dressed	dressing	getting dressed
106	abotoar	button clothes	buttoning up	buttoning clothes
107	outras:	others:	other:	others:
108	Problemas de saúde	Health problems	Health problems	Health problems
109	Qual:	Which:	Which:	Which:
110	Tratamento	Treatment	Treatment	Treatment
111	Medicamento	Medication	Medication	Medication
112	Neurológico:	Neurological:	Neurological:	Neurological:
113	não	no	no	no
114	sim	yes	yes	yes
115	Ortopédico:	Orthopedic:	Orthopedic:	Orthopedic:
116	não	no	no	no
117	sim	yes	yes	yes
118	Metabólico:	Metabolic:	Metabolic:	Metabolic:
119	não	no	no	no
120	sim	yes	yes	yes
121	Digestivo:	Digestive:	Digestive:	Digestive:
122	não	no	no	no
123	sim	yes	yes	yes
124	Hormonal:	Hormonal:	Hormonal:	Hormonal:
125	não	no	no	no
126	sim	yes	yes	yes
127	Outros problemas:	Other problems:	Other problems:	Other problems:
128	Problemas respiratórios	Breathing problems	Respiratory problems	Breathing problems
129	Frequência	Frequency	Frequency	Frequency
130	Tratamento	Treatment	Treatment	Treatment
131	Medicamento	Medication	Medication	Medication
132	Resfriados frequentes*:	Frequent colds*:	Frequent colds*:	Frequent colds*:
133	não	no	no	no
134	sim	yes	yes	yes
135	Problemas de garganta:	Throat problems:	Throat problems:	Throat problems:
136	não	no	no	no
137	sim	yes	yes	yes
138	Amidalite:	Tonsillitis:	Tonsillitis:	Tonsillitis:
139	não	no	no	no
140	sim	yes	yes	yes
141	Halitose:	Halitosis:	Halitosis:	Halitosis:
142	não	no	no	no
143	sim	yes	yes	yes
144	Asma:	Asthma:	Asthma:	Asthma:
145	não	no	no	no
146	sim	yes	yes	yes
147	Bronquite:	Bronchitis:	Bronquitis:	Bronchitis:
148	não	no	no	no
149	sim	yes	yes	yes
150	Pneumonia:	Pneumonia:	Pneumonia:	Pneumonia:
151	não	no	no	no
152	sim	yes	yes	yes
153	Rinite:	Rhinitis:	Rhinitis:	Rhinitis:
154	não	no	no	no
155	sim	yes	yes	yes
156	Sinusite:	Sinusitis:	Sinusitis:	Sinusitis:
157	não	no	no	no
158	sim	yes	yes	yes
159	Obstrução nasal:	Nasal obstruction:	Nasal obstruction:	Nasal obstruction:
160	não	no	no	no
161	sim	yes	yes	yes
162	Prurido nasal:	Nasal pruritus:	Nasal itching:	Nasal itching:
163	não	no	no	no
164	sim	yes	yes	yes
165	Coriza:	Coryza:	Coryza:	Coryza:
166	não	no	no	no
167	sim	yes	yes	yes
168	Espirros em salva:	Uncontrolled sneezing:	Sneezing saliva:	Uncontrolled sneezing:
169	não	no	no	no
170	sim	yes	yes	yes
171	*resfriado frequente (alteração de via aérea superior):	*frequent cold (alteration of upper airway):	*frequent colds (alteration of the upper airway):	*frequent cold (alteration of upper airway):
172	até 5 anos de idade: acima de 12 episódios/ano	up to 5 years over 12 episodes/year	up to 5 years above 12 episodes/year	up to 5 years over 12 episodes/year
173	entre 6 e 12 anos de idade: acima de 6 episódios/ano	between 6 and 12 years over 6 episodes/year	between 6 and 12 years above 6 episodes/year	between 6 and 12 years over 6 episodes/year
174	Outros problemas:	Other problems:	Other problems:	Other problems:
175	Sono	Sleep	Sleep	Sleep
176	Agitado:	Restless:	Agitated:	Restless:
177	não	no	no	no
178	sim	yes	yes	yes
179	às vezes	sometimes	sometimes	sometimes
180	Fragmentado:	Fragmented:	Interrupted:	Interrupted:
181	não	no	no	no
182	sim	yes	yes	yes
183	às vezes	sometimes	sometimes	sometimes
184	Ronco:	Snore:	Heavy snoring:	Heavy snoring:
185	não	no	no	no
186	sim	yes	yes	yes
187	às vezes	sometimes	sometimes	sometimes
188	Ressona:	Snooze:	Light snoring:	Light snoring:
189	não	no	no	no
190	sim	yes	yes	yes
191	às vezes	sometimes	sometimes	sometimes
192	Sialorreia:	Drooling:	Hypersalivation:	Drooling:
193	não	no	no	no
194	sim	yes	yes	yes
195	às vezes	sometimes	sometimes	sometimes
196	Apneia:	Apnea:	Apnea:	Apnea:
197	não	no	no	no
198	sim	yes	yes	yes
199	às vezes	sometimes	sometimes	sometimes
200	Ingestão de água à noite:	Drink water at night:	Water intake at night:	Water intake at night:
201	não	no	no	no
202	sim	yes	yes	yes
203	às vezes	sometimes	sometimes	sometimes
204	Boca aberta ao dormir:	Mouth open during sleep:	Mouth open while sleeping:	Mouth open during sleep:
205	não	no	no	no
206	sim	yes	yes	yes
207	às vezes	sometimes	sometimes	sometimes
208	Boca seca ao acordar:	Mouth dry upon waking:	Mouth dry on waking:	Mouth dry upon waking:
209	não	no	no	no
210	sim	yes	yes	yes
211	às vezes	sometimes	sometimes	sometimes
212	Dores na face ao acordar:	Facial pain upon waking:	Pains in the face on waking up:	Facial pain upon waking:
213	não	no	no	no
214	sim	yes	yes	yes
215	às vezes	sometimes	sometimes	sometimes
216	Postura:	Posture:	Posture:	Posture:
217	decúbito lateral	on side	lateral decubitus	on side
218	decúbito dorsal	belly up	supine	supine
219	decúbito ventral	belly down	prone	prone
220	Mão apoiada sob o rosto:	Hand under face:	Hand resting under the face:	Hand resting under the face:
221	não	no	no	no
222	sim [ ] D [ ] E	yes [ ] R [ ] L	yes [ ] R [ ] L	yes [ ] R [ ] L
223	às vezes	sometimes	sometimes	sometimes
224	Outros problemas:	Other problems:	Other problems:	Other problems:
225	Tratamentos	Treatments	Treatments	Treatments
226	Motivo	reason	motive	reason
227	Profissional	professional	profissional	professional
228	Fonoaudiológico:	Speech therapy:	Phonoaudiological:	Speech therapy:
229	não	no	no	no
230	no passado	past	realized	in the past
231	atualmente	currently	currently	currently
232	Médico:	Medical:	Medical:	Medical:
233	não	no	no	no
234	no passado	past	realized	in the past
235	atualmente	currently	currently	currently
236	Psicológico:	Psychological:	Psychological:	Psychological:
237	não	no	no	no
238	no passado	past	realized	in the past
239	atualmente	currently	currently	currently
240	Fisioterápico:	Physical therapy:	Physiotherapy:	Physical therapy:
241	não	no	no	no
242	no passado	past	realized	in the past
243	atualmente	currently	currently	currently
244	Odontológico:	Dental:	Dental:	Dental:
245	não	no	no	no
246	no passado	past	realized	in the past
247	atualmente	currently	currently	currently
248	Procedimento:	Procedure:	Procedure:	Procedure:
249	exodontia	extraction	extraction	extraction
250	prótese	prosthetic	prothesis	prosthesis
251	implante	implant	implant	implant
252	aparelho fixo	fixed braces	fixed apparatus	fixed braces
253	aparelho removível	removable braces	removeable apparatus	removable braces
254	Cirúrgico:	Surgical:	Surgeries:	Surgical:
255	não	no	no	no
256	sim	yes	yes	yes
257	Qual:	Which:	Which:	Which:
258	Quando:	When:	When:	When:
259	Outros tratamentos:	Other treatments:	Other treatments:	Other treatments:
260	Amamentação	Breast-feeding	Breast-feeding	Breast or bottle feeding
261	Peito:	Breast:	Breast:	Breast:
262	sim	yes	yes	yes
263	Até quando:	Until when:	Until when:	Up to:
264	não	no	no	no
265	Mamadeira:	Bottle:	Bottle:	Bottle:
266	sim	yes	yes	yes
267	Até quando:	Until when:	Until when:	Up to:
268	não	no	no	no
269	Alimentação	Diet	Alimentation	Diet
270	dificuldade em introduzir	difficulties to introduce	difficulty to introduce	difficulties introducing
271	Copo:	Cup:	Cup:	Cup:
272	não	no	no	no
273	sim	yes	yes	yes
274	(descrever):	(describe):	(describe):	(describe):
275	Sabores:	Flavors:	Flavors:	Flavors:
276	não	no	no	no
277	sim	yes	yes	yes
278	(descrever):	(describe):	(describe):	(describe):
279	Consistências:	Consistencies:	Consistency:	Consistencies:
280	não	no	no	no
281	sim	yes	yes	yes
282	(descrever):	(describe):	(describe):	(describe):
283	Alimentação atual	Current diet	Current alimentation	Current diet
284	Quais:	Which:	Which:	Which:
285	Frutas:	Fruits:	Fruit:	Fruits:
286	sim	yes	yes	yes
287	não	no	no	no
288	às vezes	sometimes	sometimes	sometimes
289	Verduras:	Greens:	Greens:	Greens:
290	sim	yes	yes	yes
291	não	no	no	no
292	às vezes	sometimes	sometimes	sometimes
293	Legumes:	Legumes:	Vegetables:	Vegetables:
294	sim	yes	yes	yes
295	não	no	no	no
296	às vezes	sometimes	sometimes	sometimes
297	Cereais (arroz, macarrão, trigo):	Cereals (rice, pasta, wheat):	Cereals (rice, pasta, wheat):	Cereals (rice, pasta, wheat):
298	sim	yes	yes	yes
299	não	no	no	no
300	às vezes	sometimes	sometimes	sometimes
301	Grãos (feijão, lentilha, ervilha):	Grains (beans, lentils, peas):	Grains (beans, lentils, peas):	Grains (beans, lentils, peas):
302	sim	yes	yes	yes
303	não	no	no	no
304	às vezes	sometimes	sometimes	sometimes
305	Carnes:	Meats:	Meat:	Meats:
306	sim	yes	yes	yes
307	não	no	no	no
308	às vezes	sometimes	sometimes	sometimes
309	Leite e derivados:	Dairy:	Milk and derivatives:	Dairy:
310	sim	yes	yes	yes
311	não	no	no	no
312	às vezes	sometimes	sometimes	sometimes
313	Açucares:	Sugars:	Sugar:	Sugars:
314	sim	yes	yes	yes
315	não	no	no	no
316	às vezes	sometimes	sometimes	sometimes
317	De maneira geral, ingere alimentos predominantemente:	In general, predominant diet is	Generally, they predominantly feed on	In general, predominant diet is:
318	líquidos	liquids	liquids	liquids
319	pastosos	pastes	purees	purees
320	sólidos	solids	solids	solids
321	Na maioria das vezes, como e onde faz as refeições:	How and where do you eat most of the time?	How and where do you eat most of the time?	Most of the time, how and where does the patient eat:
322	Sem outra atividade:	No other activity:	No other activity:	No other activity:
323	à mesa	at the table	at the table	at the table
324	no sofá	on the sofa	at the sofa	on the sofa
325	no chão	on the floor	on the floor	on the floor
326	na cama	in bed	in bed	in bed
327	Lendo:	Reading:	Reading:	Reading:
328	à mesa	at the table	at the table	at the table
329	no sofá	on the sofa	at the sofa	on the sofa
330	no chão	on the floor	on the floor	on the floor
331	na cama	in bed	in bed	in bed
332	Assistindo à TV:	Watching TV:	Watching TV:	Watching TV:
333	à mesa	at the table	at the table	at the table
334	no sofá	on the sofa	at the sofa	on the sofa
335	no chão	on the floor	on the floor	on the floor
336	na cama	in bed	in bed	in bed
337	Fazendo lição:	Doing homework:	Doing homework:	Doing homework:
338	à mesa	at the table	at the table	at the table
339	no sofá	on the sofa	at the sofa	on the sofa
340	no chão	on the floor	on the floor	on the floor
341	na cama	in bed	in bed	in bed
342	Em frente ao computador:	On the computer:	At the computer:	Using the computer:
343	à mesa	at the table	at the table	at the table
344	no sofá	on the sofa	at the sofa	on the sofa
345	no chão	on the floor	on the floor	on the floor
346	na cama	in bed	in bed	in bed
347	Mastigação	Chewing	Mastication	Chewing
348	Lado:	Side:	Side:	Side:
349	bilateral	bilateral	bilateral	bilateral
350	unilateral [ ] D [ ] E	unilateral [ ] R [ ] L	unilateral [ ] R [ ] L	unilateral [ ] R [ ] L
351	Lábios:	Lips:	Lips:	Lips:
352	fechados	closed	closed	closed
353	entreabertos	parted	parted	parted
354	abertos	open	open	open
355	Ruído:	Noise:	Noise:	Noise:
356	não	no	no	no
357	sim	yes	yes	yes
358	às vezes	sometimes	sometimes	sometimes
359	Ingestão de líquido durante as refeições:	Ingestion of liquids during meals:	Ingestion of liquid during meals:	Ingestion of liquids during meals:
360	não	no	no	no
361	sim	yes	yes	yes
362	às vezes	sometimes	sometimes	sometimes
363	Dor ou desconforto durante a mastigação:	Pain or discomfort while chewing:	Pain or discomfort while chewing:	Pain or discomfort while chewing:
364	não	no	no	no
365	sim [ ] D [ ] E	yes [ ] R [ ] L	yes [ ] R [ ] L	yes [ ] R [ ] L
366	às vezes	sometimes	sometimes	sometimes
367	Ruído articular:	Joint noise:	Articular noise:	Joint noise:
368	não	no	no	no
369	sim [ ] D [ ] E	yes [ ] R [ ] L	yes [ ] R [ ] L	yes [ ] R [ ] L
370	às vezes	sometimes	sometimes	sometimes
371	Dificuldade mastigatória:	Difficulty chewing:	Difficulty masticating:	Difficulty chewing:
372	não	no	no	no
373	sim	yes	yes	yes
374	Qual:	Which:	Which:	Which:
375	Escape de alimentos durante a mastigação:	Escape of food while chewing:	Food leakage while chewing:	Escape of food while chewing:
376	não	no	no	no
377	sim	yes	yes	yes
378	Outros problemas:	Other problems:	Other problems:	Other problems:
379	Mastiga os alimentos	Chewing of food	Chews food	Chewing of food
380	adequadamente	adequately	adequately	adequately
381	pouco	little	little	little
382	muito	much	a lot	much
383	Velocidade mastigatória	Chewing speed	Masticates with velocity	Chewing speed
384	semelhante	similar	similar	similar
385	mais rápido	faster	quicker	faster
386	mais devagar	slower	slower	slower
387	Em comparação à família:	In relation to family:	Regarding family:	Compared to family:
388	Em comparação aos amigos:	In relation to friends:	Regarding friends:	Compared to friends:
389	Capacidade mastigatória	Chewing capacity	Masticatory ability	Chewing capacity
390	(grau de satisfação do paciente com relação à sua mastigação)	(degree of patient satisfaction with regard to their chewing)	(degree of satisfaction of the patient in relation to his mastication)	(degree of patient satisfaction in relation to their chewing)
391	ótima	great	great	great
392	boa	good	good	good
393	regular	regular	regular	regular
394	ruim	bad	bad	bad
395	péssima	terrible	distressed	terrible
396	Deglutição	Swallowing	Swallowing	Swallowing
397	Dificuldade:	Difficulty:	Difficulity:	Difficulty:
398	não	no	no	no
399	sim	yes	yes	yes
400	às vezes	sometimes	sometimes	sometimes
401	Ruído:	Noise:	Noise:	Noise:
402	não	no	no	no
403	sim	yes	yes	yes
404	às vezes	sometimes	sometimes	sometimes
405	Engasgos:	Choking:	Gagging:	Choking:
406	não	no	no	no
407	sim	yes	yes	yes
408	às vezes	sometimes	sometimes	sometimes
409	Odinofagia	Odynophagia	Odynophagia	Odynophagia
410	(dor ao deglutir):	(pain when swallowing):	(pain when swallowing):	(pain when swallowing):
411	não	no	no	no
412	sim	yes	yes	yes
413	às vezes	sometimes	sometimes	sometimes
414	Refluxo nasal:	Nasal reflux:	Nasal reflux:	Nasal reflux:
415	não	no	no	no
416	sim	yes	yes	yes
417	às vezes	sometimes	sometimes	sometimes
418	Escape anterior:	Anterior escape:	Forward escape:	Anterior escape:
419	não	no	no	no
420	sim	yes	yes	yes
421	às vezes	sometimes	sometimes	sometimes
422	Pigarro:	Phlegm:	Phlegm:	Phlegm:
423	não	no	no	no
424	sim	yes	yes	yes
425	às vezes	sometimes	sometimes	sometimes
426	Tosse:	Cough:	Cough:	Cough:
427	não	no	no	no
428	sim	yes	yes	yes
429	às vezes	sometimes	sometimes	sometimes
430	Resíduos após a deglutição:	Residue after swallowing:	Residues after swallowing:	Residues after swallowing:
431	não	no	no	no
432	sim	yes	yes	yes
433	às vezes	sometimes	sometimes	sometimes
434	Outros problemas:	Other problems:	Other problems:	Other problems:
435	Hábitos orais:	Oral habits	Oral habits	Oral habits
436	Chupeta:	Pacifier:	Pacifier:	Pacifier:
437	não	no	no	no
438	sim	yes	yes	yes
439	Até quando:	Until when:	Until when:	Until when:
440	comum	common	normal	common
441	ortodôntica	orthodontic	orthodontic	orthodontic
442	Sucção de dedo:	Thumb sucking:	Sucks finger:	Thumb sucking:
443	não	no	no	no
444	sim	yes	yes	yes
445	Até quando:	Until when:	Until when:	Until when:
446	Sucção de língua:	Tongue sucking:	Sucks tongue:	Tongue sucking:
447	não	no	no	no
448	sim	yes	yes	yes
449	Até quando:	Until when:	Until when:	Until when:
450	Umidificar os lábios:	Moisten lips:	Licks lips:	Humidification of lips:
451	não	no	no	no
452	sim	yes	yes	yes
453	Idade:	Age:	Age:	Age:
454	Fumo:	Smoking:	Smoking:	Smoking:
455	não	no	no	no
456	sim	yes	yes	yes
457	Quantos cigarros/dia:	How many cigarettes/day:	How many cigarettes/day:	How many cigarettes/day:
458	Outros hábitos:	Other habits:	Other habits:	Other habits:
459	Hábitos de mordida	Biting habits	Biting habits	Biting habits
460	Bruxismo	Bruxism	Bruxism	Bruxism
461	(ranger dentes):	(grinding teeth):	(grinding teeth):	(grinding teeth):
462	não	no	no	no
463	sim	yes	yes	yes
464	diurno	day	day	day
465	noturno	night	night	night
466	Apertamento dentário:	Clenching teeth:	Tooth tightening:	Clenching teeth:
467	não	no	no	no
468	sim	yes	yes	yes
469	Quando:	When:	When:	When:
470	Onicofagia	Onychophagy	Onychophagia	Onychophagy
471	(roer unhas):	(nail biting):	(nail biting):	(nail biting):
472	não	no	no	no
473	sim	yes	yes	yes
474	Quando:	When:	When:	When:
475	Morder mucosa oral:	Bite oral mucosa:	Biting oral mucosa:	Biting oral mucosa:
476	não	no	no	no
477	sim	yes	yes	yes
478	Quando:	When:	When:	When:
479	Morder objetos:	Bite objects:	Chewing objects:	Biting objects:
480	não	no	no	no
481	sim	yes	yes	yes
482	Qual:	Which:	Which:	Which:
483	Quando:	When:	When:	When:
484	Outros hábitos:	Other habits:	Other habits:	Other habits:
485	Hábitos de postura	Posture habits	Posture habits	Posture habits
486	Interposição do lábio inferior:	Interpose lower lip:	Interfering with the lower lip:	Interposition of lower lip:
487	não	no	no	no
488	sim	yes	yes	yes
489	Protração da mandíbula:	Protraction of mandible:	Protracted jaw:	Protraction of mandible:
490	não	no	no	no
491	sim	yes	yes	yes
492	Apoio da mandíbula na mão:	Rest jaw on hand:	Leans on the jaw:	Jaw resting in hand:
493	não	no	no	no
494	sim [ ] D [ ] E	yes [ ] R [ ] L	yes [ ] R [ ] L	yes [ ] R [ ] L
495	Apoio da cabeça na mão:	Rest head on hand:	Leans on the head:	Head resting in hand:
496	não	no	no	no
497	sim [ ] D [ ] E	yes [ ] R [ ] L	yes [ ] R [ ] L	yes [ ] R [ ] L
498	Uso excessivo do computador:	Much computer use:	Uses computer a lot:	Excessive use of computer:
499	não	no	no	no
500	sim	yes	yes	yes
501	Postura:	Posture:	Posture:	Posture:
502	Uso excessivo do celular:	Much telephone use:	Uses telephone a lot:	Excessive use of cellular:
503	não	no	no	no
504	sim	yes	yes	yes
505	Postura:	Posture:	Posture:	Posture:
506	Outros hábitos:	Other habits:	Other habits:	Other habits:
507	Fala	Speech	Speech	Speech
508	Omissão:	Omission:	Omission:	Omission:
509	não	no	no	no
510	sim	yes	yes	yes
511	às vezes	sometimes	sometimes	sometimes
512	Substituição:	Substitution:	Substitution:	Substitution:
513	não	no	no	no
514	sim	yes	yes	yes
515	às vezes	sometimes	sometimes	sometimes
516	Inteligibilidade prejudicada:	Impaired intelligibility:	Intelligibility prejudiced:	Impaired intelligibility:
517	não	no	no	no
518	sim	yes	yes	yes
519	às vezes	sometimes	sometimes	sometimes
520	Inteligibilidade prejudicada ao telefone:	Impaired intelligibility on the phone:	Impaired phone intelligibility:	Impaired intelligibility on the phone:
521	não	no	no	no
522	sim	yes	yes	yes
523	às vezes	sometimes	sometimes	sometimes
524	Salivação excessiva:	Excessive salivation:	Excessive salivation:	Excessive salivation:
525	não	no	no	no
526	sim	yes	yes	yes
527	às vezes	sometimes	sometimes	sometimes
528	Diminuição da amplitude do movimento mandibular:	Decreased range of mandibular movement:	Decreased range of jaw movement:	Decreased range of mandibular movement:
529	não	no	no	no
530	sim	yes	yes	yes
531	às vezes	sometimes	sometimes	sometimes
532	Interposição de língua:	Tongue interposition:	Language interposition:	Tongue interposition:
533	não	no	no	no
534	sim	yes	yes	yes
535	anterior	anterior	anterior	anterior
536	lateral	lateral	lateral	lateral
537	Quais fones:	Which sounds:	Which phones:	Which phones:
538	Outros problemas:	Other problems:	Other problems:	Other problems:
539	Comunicação	Communication	Communication	Communication
540	Intencionalidade prejudicada:	Impaired intentionality:	Intentionality impaired:	Impaired intentionality:
541	não	no	no	no
542	sim	yes	yes	yes
543	Ausência de produção de sons quando bebê:	Absence of sound production when infant:	Absence of sound production when a baby:	Absence of sound production when infant:
544	não	no	no	no
545	sim	yes	yes	yes
546	Demorou a falar:	Took a long time to speak:	Took time to speak:	Took a long time to speak:
547	não	no	no	no
548	sim	yes	yes	yes
549	Demorou a elaborar frases:	Took a long time to elaborate sentences:	Took time to elaborate phrases:	Took a long time to elaborate sentences:
550	não	no	no	no
551	sim	yes	yes	yes
552	Dificuldade de compreensão:	Difficulty of understanding:	Difficulty in understanding:	Difficulty in understanding:
553	não	no	no	no
554	sim	yes	yes	yes
555	Outros problemas:	Other problems:	Other problems:	Other problems:
556	Audição	Hearing	Hearing	Hearing
557	Hipoacusia	Hearing loss:	Hearing loss:	Hearing loss:
558	(diminuição da audição):
559	não	no	no	no
560	às vezes	sometimes	sometimes	sometimes
561	sim [ ] D [ ] E	yes [ ] R [ ] L	yes [ ] R [ ] L	yes [ ] R [ ] L
562	Otite:	Otitis:	Otitis (ear infections):	Otitis:
563	não	no	no	no
564	às vezes	sometimes	sometimes	sometimes
565	sim [ ] D [ ] E	yes [ ] R [ ] L	yes [ ] R [ ] L	yes [ ] R [ ] L
566	Zumbido:	Ear ringing:	Buzzing:	Tinnitus:
567	não	no	no	no
568	às vezes	sometimes	sometimes	sometimes
569	sim [ ] D [ ] E	yes [ ] R [ ] L	yes [ ] R [ ] L	yes [ ] R [ ] L
570	Otalgia	Earache:	Otalgia	Earache:
571	(dor de ouvido):		(ear ache):
572	não	no	no	no
573	às vezes	sometimes	sometimes	sometimes
574	sim [ ] D [ ] E	yes [ ] R [ ] L	yes [ ] R [ ] L	yes [ ] R [ ] L
575	Tontura/Vertigem:	Dizziness/Vertigo:	Dizziness/Vertigo:	Dizziness/Vertigo:
576	não	no	no	no
577	sim	yes	yes	yes
578	às vezes	sometimes	sometimes	sometimes
579	Avaliação audiológica prévia:	Previous audiological assessment:	Previous audiological assessment:	Previous hearing test:
580	não	no	no	no
581	sim	yes	yes	yes
582	Quando:	When:	When:	When:
583	Outros problemas:	Other problems:	Other problems:	Other problems:
584	Voz	Voice	Voice	Voice
585	Rouquidão:	Hoarseness:	Hoarseness:	Hoarseness:
586	não	no	no	no
587	sim	yes	yes	yes
588	às vezes	sometimes	sometimes	sometimes
589	Fraqueza:	Weakness:	Weakness:	Weakness:
590	não	no	no	no
591	sim	yes	yes	yes
592	às vezes	sometimes	sometimes	sometimes
593	Hipernasalidade:	Hypernasality:	Hypernasality:	Hypernasality:
594	não	no	no	no
595	sim	yes	yes	yes
596	às vezes	sometimes	sometimes	sometimes
597	Hiponasalidade:	Hyponasality:	Hyponasality:	Hyponasality:
598	não	no	no	no
599	sim	yes	yes	yes
600	às vezes	sometimes	sometimes	sometimes
601	Afonia:	Muteness:	Muteness:	Muteness:
602	não	no	no	no
603	sim	yes	yes	yes
604	às vezes	sometimes	sometimes	sometimes
605	Abuso vocal:	Vocal abuse:	Vocal abuse:	Vocal abuse:
606	não	no	no	no
607	sim	yes	yes	yes
608	às vezes	sometimes	sometimes	sometimes
609	Dor:	Pain:	Aches:	Pain:
610	não	no	no	no
611	sim	yes	yes	yes
612	às vezes	sometimes	sometimes	sometimes
613	Ardor:	Burning:	Burning:	Burning:
614	não	no	no	no
615	sim	yes	yes	yes
616	às vezes	sometimes	sometimes	sometimes
617	Outros problemas:	Other problems:	Other problems:	Other problems:
618	Escolaridade	Education	Education	Education
619	Dificuldade escolar:	School difficulty:	Difficulty at school:	Difficulty at school:
620	não	no	no	no
621	sim	yes	yes	yes
622	Qual:	Explain:	Which:	Explain:
623	Falta de atenção/concentração:	Concentration/attention deficit:	Lack of attention/concentration:	Lack of attention/concentration:
624	não	no	no	no
625	sim	yes	yes	yes
626	às vezes	sometimes	sometimes	sometimes
627	Dificuldade de memória:	Memory difficulty:	Memory difficulties:	Memory difficulty:
628	não	no	no	no
629	sim	yes	yes	yes
630	Reprovações:	Failures:	Rejections:	Failures:
631	não	no	no	no
632	sim	yes	yes	yes
633	Quantas:	How many:	How many:	How many:
634	Dificuldade de relacionamento:	Relationship difficulty:	Difficulty forming relationships:	Difficulty with relationships:
635	não	no	no	no
636	sim	yes	yes	yes
637	Dominância lateral:	Lateral dominance:	Lateral dominance:	Lateral dominance:
638	destro	right handed	right handed	right handed
639	sinistro	left handed	left handed	left handed
640	ambidestro	ambidextrous	ambidextrous	ambidextrous
641	Outros problemas:	Other problems:	Other problems:	Other problems:
642	Informações complementares	Additional information	Extra information	Additional information
643	Fonoaudiólogo:	Phonoaudiologist:	Phonoaudiologist:	Speech-Language Pathologist:
644	CRFa:	CRFa:	CRFa:	CRFa:

## Sheet: OMCAWS
TU	Original Portuguese version of the Protocolo MBGR	T1	T2	T12
1	PROTOCOLO MBGR - EXAME CLÍNICO MIOFUNCIONAL OROFACIAL COM ESCORES	MBGR PROTOCOL - OROFACIAL MYOFUNCTIONAL CLINICAL EXAMINATION	MBGR PROTOCOL - OROFACIAL MYOFUNCTIONAL CLINICAL EXAMINATION	MBGR PROTOCOL - OROFACIAL MYOFUNCTIONAL CLINICAL EXAMINATION
2	Marchesan IQ, Berretin-Felix G, Genaro KF, Rehder MIBC	Marchesan IQ, Berretin-Felix G, Genaro KF, Rehder MIBC	Marchesan IQ, Berretin-Felix G, Genaro KF, Rehder MIBC	Marchesan IQ, Berretin-Felix G, Genaro KF, Rehder MIBC
3	Nome:	Name:	Name:	Name:
4	N°:	N°:	N°:	N°:
5	Data do exame:	Date of exam:	Exam date:	Date of exam:
6	Idade:	Age:	Age:	Age:
7	____ anos e ____ meses	____ years and ____ months	____ years and ____ months	____ years and ____ months
8	DN:	DoB:	DOB:	DOB:
9	Peso corporal: ______ kg	Weight: _______ kg	Weight: _______ kg	Weight: _______ kg
10	Altura corporal: _______ m	Height: _______ m	Height: _______ m	Height: _______ m
11	IMC: _______ (peso[kg]/estatura [m]2)	BMI: _______ (weight [kg]/height [m2])	BMI: _______ (weight [kg]/height [m2])	BMI: _______ (weight [kg]/height [m]2)
12	1. POSTURA CORPORAL	1. BODY POSTURE	1. BODY POSTURE	1. BODY POSTURE
13	(observar o paciente em pé e sem calçado)	(observe the patient standing barefoot)	(observe the patient standing without shoes)	(observe the patient standing barefoot)
14	Cabeça	Head	Head	Head
15	flexão e extensão = sim	flexion and extension = yes	flexion and extension = yes	flexion and extension = yes
16	rotação = não	rotation = no	rotation = no	rotation = no
17	inclinação = talvez	inclination = maybe	inclination = maybe	inclination = maybe
18	Frontal:	Frontal:	Frontal:	Frontal:
19	normal	normal	normal	normal
20	rotação D	rotation R	rotation R	rotation R
21	rotação E	rotation L	rotation L	rotation L
22	inclinação D	inclination R	inclination R	inclination R
23	inclinação E	inclination L	inclination L	inclination L
24	Lateral:	Lateral:	Lateral:	Lateral:
25	normal	normal	normal	normal
26	anteriorizada	forward head posture (FHP)	anterior	forward head posture (FHP)
27	flexão	flexion	flexion	flexion
28	extensão	extension	extension	extension
29	Ombros	Shoulders	Shoulders	Shoulders
30	Frontal:	Frontal:	Frontal:	Frontal:
31	normal	normal	normal	normal
32	elevado D	elevated R	elevated R	elevated R
33	elevado E	elevated L	elevated L	elevated L
34	Lateral:	Lateral:	Lateral:	Lateral:
35	normal	normal	normal	normal
36	anteriorizados	rounded shoulders	anterior	rounded shoulders
37	Observação:	Observation:	Observation:	Observation:
38	2. MEDIDAS DA FACE, DOS MOVIMENTOS MANDIBULARES E DA OCLUSÃO	2. FACE, MANDIBULAR MOVEMENT, AND OCCLUSION MEASUREMENTS	2. FACE, MANDIBLE MOVEMENTS AND OCCLUSION MEASUREMENTS	2. FACE, MANDIBULAR MOVEMENT, AND OCCLUSION MEASUREMENTS
39	Face	Face	Face	Face
40	(tomar cada medida 3 vezes com o paquímetro e calcular a média - o paciente deve manter os lábios em contato)	(take each measurement 3 times with a caliper, and calculate the average - the patient must keep lips in contact)	(take each measurement 3 times with a caliper, and calculate the average - the patient must keep lips in contact)	(take each measurement 3 times with a caliper, and calculate the average - the patient must keep lips in contact)
41	1ª medida (mm)	1st measurement (mm)	1st measurement (mm)	1st measurement (mm)
42	2ª medida (mm)	2nd measurement (mm)	2nd measurement (mm)	2nd measurement (mm)
43	3ª medida (mm)	3rd measurement (mm)	3rd measurement (mm)	3rd measurement (mm)
44	média (mm)	average (mm)	average (mm)	average (mm)
45	terço médio da face (glabela a subnasal)	middle third of the face (glabella to subnasal)	middle third of the face (glabella to subnasal)	middle third of the face (glabella to subnasal)
46	terço inferior da face (subnasal a gnatio)	lower third of the face (subnasal to gnathion)	lower third of the face (subnasal to gnathion)	lower third of the face (subnasal to gnathion)
47	altura da face - A (glabela a gnatio) (soma do terço médio e do inferior)	height of the face - H (glabella to gnathion) (sum of middle third with lower)	face length - L (glabella to gnathion) (sum of the middle third and the lower third)	height of the face - H (glabella to gnathion) (sum of middle third with lower)
48	largura da face - La (proeminências dos arcos zigomáticos - essa medida será mais exata com o paquímetro “spreading caliper” ou com o paquímetro adaptado com prolongamento de 10 centímetros)	width of the face - W (prominences of the zygomatic arches - this measurement will be more accurate with the "spreading caliper" or the adapted caliper with an extension of 10 centimeters)	face width - W (prominence in the zygomatic arches - this measurement is more accurately read using a pachymeter “spreading calliper” or a adapted pachymeter with an extension of 10 centimeters)	width of the face - W (prominences of the zygomatic arches - this measurement will be more accurate with the "spreading caliper" or the adapted caliper with an extension of 10 centimeters)
49	canto externo do olho direito à comissura direita do lábio	outer corner of the right eye to the commissure of the right lip	the outer corner of right eye to right commissure of the lip	outer corner of the right eye to the right commissure of the lip
50	canto externo do olho esquerdo à comissura esquerda do lábio	outer corner of the left eye to the commissure of the left lip	the outer corner of left eye to left commissure of the lip	outer corner of the left eye to the left commissure of the lip
51	lábio superior (subnasal ao ponto mais inferior do lábio superior)	upper lip (subnasal to the lowest point of the upper lip)	upper lip (subnasal to the lowest point of the upper lip)	upper lip (subnasal to the lowest point of the upper lip)
52	lábio inferior (do ponto mais superior do lábio inferior ao gnatio)	lower lip (from the uppermost point of the lower lip to the gnathion)	lower lip (from the uppermost point of the lower lip to the gnathion)	lower lip (from the uppermost point of the lower lip to the gnathion)
53	Movimentos mandibulares e oclusão	Mandibular movements and occlusion	Mandible movements and occlusion	Mandibular movements and occlusion
54	(usar paquímetro e lápis cópia, tomar cada medida 3 vezes e calcular a média)	(use caliper and copy pencil, take each measurement 3 times and calculate the average)	(use both a pachymeter and pencil copy, take each measurement 3 times and calculate the average)	(use caliper and copy pencil, take each measurement 3 times, and calculate the average)
55	1ª medida (mm)	1st measurement (mm)	1st measurement (mm)	1st measurement (mm)
56	2ª medida (mm)	2nd measurement (mm)	2nd measurement (mm)	2nd measurement (mm)
57	3ª medida (mm)	3rd measurement (mm)	3rd measurement (mm)	3rd measurement (mm)
58	média (mm)	average (mm)	average (mm)	average (mm)
59	trespasse vertical - TV (com os dentes em oclusão, marcar na vestibular dos incisivos inferiores a face incisal dos incisivos superiores e medir a distância dessa marcação até a face incisal dos incisivos inferiores; na mordida aberta, medir a distância entre as faces incisais dos dentes incisivos superiores e inferiores no plano vertical e o resultado obtido será negativo)	overbite - OB (with the teeth in occlusion, mark the incisal face of the superior incisors on the vestibular of the inferior incisors and measure the distance of the marking to the incisal face of the inferior incisors; in the open bite measure the distance between the incisal faces of the upper and lower incisor teeth on the vertical plane, and the result will be negative)	vertical overlap - VO (with the teeth in occlusion, mark on the incisal surface of the lower incisors the cutting edge of the upper incisors and measure the distance between these marks up to the incisal surface of the lower incisors; in the open bite measure the distance between the incisal surfaces of the upper and lower incisor teeth in the vertical plane, and the result obtained will be negat…	overbite - OB (with the teeth in occlusion, mark the incisal face of the upper incisors on the vestibular of the lower incisors and measure the distance of the marking to the incisal face of the inferior incisors; in the open bite, measure the distance between the incisal faces of the upper and lower incisor teeth on the vertical plane, and the result will be negative)
60	trespasse horizontal - TH (medir a distância entre as faces incisais dos incisivos superiores e inferiores no plano horizontal)	overjet - OJ (measure the distance between the incisal faces of the upper and lower incisors on the horizontal plane)	horizontal overlap - HO (measure the distance between the incisal surfaces of the upper and lower incisors, in the horizontal plane)	overjet - OJ (measure the distance between the incisal faces of the upper and lower incisors on the horizontal plane)
61	lateralidade mandibular direita (marcar a linha média dentária da arcada superior na arcada inferior, levar a mandíbula para a direita e medir a distância entre a marcação e linha média superior)	right mandibular laterality (mark the dental midline of the superior arch on the inferior arch, move the mandible to the right and measure the distance between the marking and the superior midline)	right mandible laterality (mark the dental midline of the upper arch on the lower arch, move the mandible to the right and measure the distance between this mark and the upper midline)	right mandibular laterality (mark the dental midline of the superior arch on the inferior arch, move the mandible to the right, and measure the distance between the marking and the superior midline)
62	lateralidade mandibular esquerda (marcar a linha média dentária da arcada superior na arcada inferior, levar a mandíbula para a esquerda e medir a distância entre a marcação e linha média superior)	left mandibular laterality (mark the dental midline of the superior arch on the inferior arch, move the mandible to the left and measure the distance between the mark and the superior midline)	left mandible laterality (mark the dental midline of the upper arch on the lower arch, move the mandible to the left and measure the distance between this mark and the upper midline)	left mandibular laterality (mark the dental midline of the superior arch on the inferior arch, move the mandible to the left, and measure the distance between the mark and the superior midline)
63	distância interincisal máxima ativa - DIMA (do incisivo central ou lateral superior ao inferior com a máxima abertura da boca)	maximum active interincisional distance - MID (from the central or lateral superior incisor to the inferior with the maximum opening of the mouth)	maximum active interincisional distance - MADI (of the central or lateral upper or lower incisor with the maximum opening of the mouth)	maximum active interincisional distance - MAID (from the central or lateral superior incisor to the inferior with the maximum opening of the mouth)
64	abertura da boca (DIMA + TV)	opening of the mouth (MID + OB)	mouth opening (DIMA + VO)	opening of the mouth (MAID + OB)
65	DIMA com o ápice da língua tocando a papila incisiva (DIMALP)	MID with the apex of the tongue touching the incisive papilla (MIDTP)	DIMA with the apex of the tongue touching the incisive papilla (DIMALP)	MAID with the apex of the tongue touching the incisive papilla (MAIDTP)
66	calcular: (DIMALP) x 100 / DIMA	calculate: (MIDTP) x 100 / MID	calculation: (DIMALP) x 100 / DIMA	calculate: (MAIDTP) x 100 / MAID
67	3. EXAME EXTRAORAL	3. EXTRAORAL EXAM	3. EXTRAORAL EXAM	3. EXTRAORAL EXAM
68	SOMAR OS PONTOS DA FACE, LÁBIOS E MASSETER	ADD FACIAL, LIP AND MASSETER SCORES	TOTAL THE POINTS FOR THE FACE, LIPS AND MASSETER	ADD FACIAL, LIP, AND MASSETER SCORES
69	(melhor resultado = 0 e pior = 30)	(best result = 0 and worst = 30)	(best result = 0 and worst = 30)	(best result = 0 and worst = 30)
70	Face	Face	Face	Face
71	SOMAR OS PONTOS DAS NORMAS FRONTAL E LATERAL	ADD THE POINTS ATTRIBUTED TO THE FRONTAL AND LATERAL NORMS	TOTAL THE POINTS ATTRIBUTED FOR THE FRONTAL AND LATERAL NORMS	ADD THE POINTS ATTRIBUTED TO THE FRONTAL AND LATERAL NORMS
72	(melhor resultado = 0 e pior = 15)	(best result = 0 and worst = 15)	(best result = 0 and worst = 15)	(best result = 0 and worst = 15)
73	(observar o paciente em pé e sem calçado)	(observe the patient standing barefoot)	(observe the patient standing without shoes)	(observe the patient standing barefoot)
74	Norma frontal	Frontal norm	Frontal norm	Frontal norm
75	SOMAR OS PONTOS DA ANÁLISE FACIAL NUMÉRICA E SUBJETIVA	ADD THE POINTS ATTRIBUTES TO NUMERICAL AND SUBJECTIVE FACIAL ANALYSIS	TOTAL THE POINTS ATTRIBUTED FOR THE NUMERICAL AND SUBJECTIVE FACIAL ANALYSIS	ADD THE POINTS ATTRIBUTED TO NUMERICAL AND SUBJECTIVE FACIAL ANALYSIS
76	(melhor resultado = 0 e pior = 13)	(best result = 0 and worst = 13)	(best result = 0 and worst = 13)	(best result = 0 and worst = 13)
77	Análise facial numérica	Numerical facial analysis	Numerical facial analysis	Numerical facial analysis
78	SOMAR TODOS OS PONTOS	ADD ALL SCORES	TOTAL ALL OF THE POINTS	ADD ALL SCORES
79	(melhor resultado = 0 e pior = 3)	(best result = 0 and worst = 3)	(best result = 0 and worst = 3)	(best result = 0 and worst = 3)
80	Tipo facial	Facial type	Facial type	Facial type
81	comparar a altura (A) com a largura (La):	compare the height (H) with the width (W):	compare the height (H) with the width (W):	compare the height (H) with the width (W):
82	média (A semelhante a La)	average (H similar to W)	average (H equal to the W)	average (H similar to W)
83	longa (A > La)	long (H > W)	long (H > W)	long (H > W)
84	curta (La > A)	short (W > H)	short (W > H)	short (W > H)
85	Proporção facial	Facial proportion	Facial proportion	Facial proportion
86	comparar o terço médio com o inferior:	compare middle third with lower third:	compare the middle third with the lower:	compare middle third with lower third:
87	semelhantes	similar	equal	similar
88	terço inferior maior	lower third larger	bigger middle third	lower third larger
89	terço inferior menor	lower third smaller	smaller lower third	lower third smaller
90	comparar a distância do canto externo do olho à comissura labial D com a E:	compare the R & L distance from outer corner of eye to lip commissure:	compare distance from outer corner of eye to labial commissure D with E:	compare the R & L distance from outer corner of eye to lip commissure:
91	semelhante	similar	equal	similar
92	assimétrica	asymmetrical	asymmetrical	asymmetrical
93	Análise facial subjetiva	Subjective facial analysis	Subjective facial analysis	Subjective facial analysis
94	SOMAR TODOS OS PONTOS	ADD ALL SCORES	TOTAL ALL OF THE POINTS	ADD ALL SCORES
95	(melhor resultado = 0 e pior = 10)	(best result = 0 and worst = 10)	(best result = 0 and worst = 10)	(best result = 0 and worst = 10)
96	Simétrico	Symmetrical	Symetric	Symmetrical
97	Assimétrico	Asymmetrical	Asymetric	Asymmetrical
98	Descrever	Describe	Description	Describe
99	Plano infraorbitário	Infraorbital plane	Infraorbital plane	Infraorbital plane
100	Região zigomática	Zygomatic region	Zygomatic region	Zygomatic region
101	Asas do nariz	Nasal alae	Nose wings	Nasal alae
102	Bochechas	Cheeks	Cheeks	Cheeks
103	Sulco nasolabial	Nasolabial sulcus	Nasolabial folds	Nasolabial sulcus
104	Lábio superior	Upper lip	Upper lip	Upper lip
105	Comissura dos lábios	Commissure of the lips	Lip commissures	Commissure of the lips
106	Lábio inferior	Lower lip	Lower lip	Lower lip
107	Mento	Mento	Chin	Mento
108	Mandíbula (corpo e ramo)	Mandible (body and ramus)	Mandible (body and rami)	Mandible (body and ramus)
109	Norma lateral	Lateral norm	Lateral norm	Lateral norm
110	SOMAR TODOS OS PONTOS	ADD ALL SCORES	TOTAL ALL OF THE POINTS	ADD ALL SCORES
111	(melhor resultado = 0 e pior = 2)	(best result = 0 and worst = 2)	(best result = 0 and worst = 2)	(best result = 0 and worst = 2)
112	Padrão:	Standard:	Patterns:	Pattern:
113	padrão I (reto)	standard I (straight)	pattern I (straight)	pattern I (straight)
114	padrão II (convexo)	standard II (convex)	pattern II (convex)	pattern II (convex)
115	padrão III (côncavo)	standard III (concave)	pattern III (concave)	pattern III (concave)
116	Ângulo nasolabial:	Nasolabial angle:	Nasolabial angle:	Nasolabial angle:
117	próximo a 90º - 110°	near 90º - 110°	approximate to 90º - 110°	near 90º - 110º
118	agudo (< 90º)	acute (< 90º)	acute (< 90º)	acute (< 90º)
119	obtuso (> 110º)	obtuse (> 110º)	obtuse (> 110º)	obtuse (> 110º)
120	Observação:	Observation:	Observation:	Observation:
121	Lábios	Lips	Lips	Lips
122	SOMAR TODOS OS PONTOS	ADD ALL SCORES	TOTAL ALL OF THE POINTS	ADD ALL SCORES
123	(melhor resultado = 0 e pior = 13)	(best result = 0 and worst = 13)	(best result = 0 and worst = 13)	(best result = 0 and worst = 13)
124	Postura habitual:	Habitual posture:	Habitual posture:	Habitual posture:
125	fechados	closed	closed	closed
126	entreabertos	parted	ajar	parted
127	fechados com tensão	closed with tension	closed with tension	closed with tension
128	fechados em contato dentário	closed with teeth touching	closed with dental contact	closed with dental contact
129	ora abertos ora fechados	sometimes open/closed	sometimes open sometimes closed	sometimes open/closed
130	abertos	open	open	open
131	Forma	Shape	Form	Shape
132	Superior	Upper	Upper	Upper
133	Inferior	Lower	Lower	Lower
134	normal (1º arco do cupido)	normal (1st cupid's bow)	normal (1st cupid's bow)	normal (1st cupid’s bow)
135	normal	normal	normal	normal
136	em asa de gaivota (1º e 2º arcos do cupido)	seagull’s wing (1st and 2nd cupid’s bow)	gull wings (1st e 2nd cupid's bow)	seagull’s wing (1st and 2nd cupid’s bow)
137	com eversão leve	with discreet eversion	with discrete eversion	with discrete eversion
138	com eversão acentuada	with accentuated eversion	with accentuated eversion	with accentuated eversion
139	Comprimento do superior:	Upper length:	Upper length:	Upper length:
140	cobre ⅔ dos incisivos	covers ⅔ of incisors	covers ⅔ of incisors	covers ⅔ of incisors
141	cobre mais que ⅔	covers more than ⅔	covers more than ⅔	covers more than ⅔
142	cobre menos que ⅔	covers less than ⅔	covers less than ⅔	covers less than ⅔
143	½ da medida do inferior	½ of lower’s measurement	½ measurement of lower lip	½ of lower’s measurement
144	mais que ½ da medida do inferior	more than ½ of lower’s measurement	more than ½ measurement of lower lip	more than ½ of lower’s measurement
145	menos que ½ da medida do inferior	less than ½ of lower’s measurement	less than ½ measurement of lower lip	less than ½ of lower’s measurement
146	Mucosa externa:	External mucosa:	External mucosa:	External mucosa:
147	normal	normal	normal	normal
148	com saliva	with saliva	with saliva	with saliva
149	ressecada	dry	dried up	dry
150	ferida	wounded	wounded	lesioned
151	Observação:	Observation:	Observation:	Observation:
152	Masseter	Masseter	Masseter	Masseter
153	SOMAR TODOS OS PONTOS	ADD ALL SCORES	TOTAL ALL OF THE POINTS	ADD ALL SCORES
154	(melhor resultado = 0 e pior = 2)	(best result = 0 and worst = 2)	(best result = 0 and worst = 2)	(best result = 0 and worst = 2)
155	(avaliar por observação visual e palpação)	(assess via visual observation and palpation)	(assess via visual observation and palpation)	(assess via visual observation and palpation)
156	No repouso:	At rest:	At rest:	At rest:
157	relaxado	relaxed	relaxed	relaxed
158	contraído (apertamento dentário)	contracted (dental tightening)	contracted (clenched teeth)	contracted (clenched teeth)
159	Recrutamento na contração isométrica:	Recruitment in isometric contraction:	Recruitment during isometric contractions:	Recruitment in isometric contraction:
160	simultâneo	simultaneous	simultaneous	simultaneous
161	primeiro lado D	first side R	first side R	first side R
162	primeiro lado E	first side L	first side L	first side L
163	Observação:	Observation:	Observation:	Observation:
164	4. EXAME INTRAORAL	4. INTRAORAL EXAM	4. INTRAORAL EXAM	4. INTRAORAL EXAM
165	SOMAR OS PONTOS DE LÁBIOS, BOCHECHAS, LÍNGUA, PALATO, TONSILAS, DENTES E OCLUSÃO	ADD ALL SCORES OF LIPS, TONGUE, CHEEKS, PALATE, TONSILS, TEETH AND OCCLUSION	TOTAL THE POINTS FOR LIPS, TONGUE, CHEEKS, PALATE, TONSILS, TEETH AND OCCLUSION	ADD ALL SCORES OF LIPS, TONGUE, CHEEKS, PALATE, PALATINE TONSILS, TEETH, AND OCCLUSION
166	(melhor resultado = 0 e pior = 61)	(best result = 0 and worst = 61)	(best result = 0 and worst = 61)	(best result = 0 and worst = 61)
167	Lábios	Lips	Lips	Lips
168	SOMAR TODOS OS PONTOS	ADD ALL SCORES	TOTAL ALL OF THE POINTS	ADD ALL SCORES
169	(melhor resultado = 0 e pior = 5)	(best result = 0 and worst = 5)	(best result = 0 and worst = 5)	(best result = 0 and worst = 5)
170	Mucosa interna:	Internal mucosa:	Internal mucosa:	Internal mucosa:
171	normal	normal	normal	normal
172	com marcas dentárias	with teeth marks	with dental markings	with teeth marks
173	ferida	wounded	wounded	lesioned
174	Frênulo superior:	Upper frenulum:	Upper frenulum:	Upper frenulum:
175	fixação no rebordo alveolar:	attachment to the alveolar ridge:	attachment to the alveolar ridge:	attachment to the alveolar ridge:
176	adequada	adequate	adequate	adequate
177	baixa	low	low	low
178	espessura:	thickness:	thickness:	thickness:
179	adequada	adequate	adequate	adequate
180	alterada	altered	altered	altered
181	(descrever):	(describe):	(description):	(describe):
182	Observação:	Observation:	Observation:	Observation:
183	Bochechas	Cheeks	Cheeks	Cheeks
184	SOMAR TODOS OS PONTOS	ADD ALL SCORES	TOTAL ALL OF THE POINTS	ADD ALL SCORES
185	(melhor resultado = 0 e pior = 8)	(best result = 0 and worst = 8)	(best result = 0 and worst = 8)	(best result = 0 and worst = 8)
186	Mucosa:	Mucosa:	Mucosa:	Mucosa:
187	normal	normal	normal	normal
188	marcas dentárias/aparelho D	teeth/braces marks R	marked by teeth/apparatus R	teeth/braces marks R
189	marcas dentárias/aparelho E	teeth/braces marks L	marked by teeth/apparatus L	teeth/braces marks L
190	linha alba D	linea alba R	linea alba R	linea alba R
191	linha alba E	linea alba L	linea alba L	linea alba L
192	ferida D	wounded R	wounded R	lesioned R
193	ferida E	wounded L	wounded L	lesioned L
194	Observação:	Observation:	Observation:	Observation:
195	Língua	Tongue	Tongue	Tongue
196	SOMAR TODOS OS PONTOS	ADD ALL SCORES	TOTAL ALL OF THE POINTS	ADD ALL SCORES
197	(melhor resultado = 0 e pior = 20)	(best result = 0 and worst = 20)	(best result = 0 and worst = 20)	(best result = 0 and worst = 20)
198	Postura habitual:	Habitual posture:	Habitual positions:	Habitual posture:
199	não visível	not observable	not observable	not observable
200	no assoalho	on the floor	in the floor	on the floor
201	ponta baixa e dorso alto	low tip and high back	tip low and back high	low tip and high back
202	interdental:	interdental:	interdental:	interdental:
203	Simetria:	Symmetry:	Symmetry:	Symmetry:
204	sim	yes	yes	yes
205	não	no	no	no
206	(descrever):	(describe):	(description):	(describe):
207	Largura:	Width:	Width:	Width:
208	adequada	adequate	adequate	adequate
209	reduzida	reduced	diminished	reduced
210	aumentada	increased	augmented	increased
211	Altura:	Height:	Height:	Height:
212	adequada	adequate	adequate	adequate
213	aumentada	increased	augmented	increased
214	Mucosa:	Mucosa:	Mucosa:	Mucosa:
215	normal	normal	normal	normal
216	geográfica	geographical	geographic	geographical
217	fissurada	fissured	cracked	fissured
218	ferida (região):	wounded (placement):	wounded (localized):	lesioned (region):
219	marcada por dentes (região):	teeth marks (placement):	marked by the teeth (localized):	teeth marks (region):
220	marcada por aparelho (região):	braces marks (placement):	marked by apparatus (localized):	braces marks (region):
221	Frênulo:	Frenulum:	Frenulum:	Frenulum:
222	fixação no assoalho:	attachment to floor:		attachment to floor:
223	entre as carúnculas	between the caruncles		between the caruncles
224	na crista alveolar	on the alveolar crest		on the alveolar crest
225	fixação na língua:	attachment to tongue:		attachment to tongue:
226	na parte média	middle part		middle part
227	anterior à parte média	before the middle part		before the middle part
228	no ápice	at the apex		at the apex
229	forma do ápice ao elevar a língua:	shape of the apex while raising the tongue:		shape of the apex while raising the tongue:
230	arredondada	rounded		rounded
231	quadrada ou retangular	square or rectangular		square or rectangular
232	ligeira fenda no ápice	slight crevice at apex		slight crevice at apex
233	formato de coração	heart shaped		heart shaped
234	não se eleva	doesn’t elevate		does not elevate
235	outras características:	Other characteristics:	Other characteristics:	other characteristics:
236	não há	none	none	none
237	submerso	submersed	submerged	submersed
238	espesso	thick	thick	thick
239	fibroso	fibrous	fibrous	fibrous
240	Observação:	Observation:	Observation:	Observation:
241	Palato	Palate	Palate	Palate
242	SOMAR TODOS OS PONTOS	ADD ALL SCORES	TOTAL ALL OF THE POINTS	ADD ALL SCORES
243	(melhor resultado = 0 e pior = 8)	(best result = 0 and worst = 8)	(best result = 0 and worst = 8)	(best result = 0 and worst = 8)
244	Duro:	Hard:	Hard:	Hard:
245	Profundidade:	Depth:	Depth:	Depth:
246	adequada	adequate	adequate	adequate
247	reduzida (baixo)	reduced (low)	reduced (low)	reduced (low)
248	aumentada (alto)	increased (high)	augmented (high)	increased (high)
249	Largura:	Width:	Width:	Width:
250	adequada	adequate	adequate	adequate
251	aumentada (larga)	increased (wide)	augmented (wide)	increased (wide)
252	reduzida (estreitada)	reduced (narrow)	reduced (narrowing)	reduced (narrowed)
253	Véu palatino:	Palatal veil:	Soft palate:	Soft palate:
254	Simetria:	Symmetry:	Symmetry:	Symmetry:
255	presente	present	present	present
256	ausente	absent	absent	absent
257	(descrever):	(describe):	(description):	(describe):
258	Extensão:	Extension:	Extension:	Extension:
259	adequada	adequate	adequate	adequate
260	longa	long	long	long
261	curta	short	short	short
262	Úvula:	Uvula:	Uvula:	Uvula:
263	adequada	adequate	adequate	adequate
264	alterada	altered	altered	altered
265	(descrever):	(describe):	(description):	(describe):
266	Observação:	Observation:	Observation:	Observation:
267	Tonsilas palatinas	Palatine tonsils	Palatine tonsils	Palatine tonsils
268	SOMAR TODOS OS PONTOS	ADD ALL SCORES	TOTAL ALL OF THE POINTS	ADD ALL SCORES
269	(melhor resultado = 0 e pior = 4)	(best result = 0 and worst = 4)	(best result = 0 and worst = 4)	(best result = 0 and worst = 4)
270	Presença:	Presence:	Presence:	Presence:
271	presentes	present	present	present
272	removidas	removed	removed	removed
273	não visíveis	not observable	not observable	not observable
274	Tamanho:	Size:	Size:	Size:
275	adequado	adequate	adequate	adequate
276	hipertrofia D	hypertrophy R	hypertrophy R	hypertrophy R
277	hipertrofia E	hypertrophy L	hypertrophy L	hypertrophy L
278	Coloração:	Color:	Color:	Color:
279	adequada	adequate	adequate	adequate
280	hiperemia D	hyperemia R	hyperemia R	hyperemia R
281	hiperemia E	hyperemia L	hyperemia L	hyperemia L
282	Observação:	Observation:	Observation:	Observation:
283	Dentes	Teeth	Teeth	Teeth
284	SOMAR TODOS OS PONTOS	ADD ALL SCORES	TOTAL ALL OF THE POINTS	ADD ALL SCORES
285	(melhor resultado = 0 e pior = 5)	(best result = 0 and worst = 5)	(best result = 0 and worst = 5)	(best result = 0 and worst = 5)
286	Dentição:	Dentition:	Dentures:	Dentition:
287	decídua	deciduous	deciduous	deciduous
288	dentadura mista	mixed	mixed	mixed
289	permanente	permanent	permanent	permanent
290	Nº de dentes:	# of teeth:	N° of teeth:	Nº of teeth:
291	superior D	superior R	upper D	upper R
292	superior E	superior L	upper E	upper L
293	inferior D	inferior R	lower D	lower R
294	inferior E	inferior L	lower E	lower L
295	Falha dentária:	Dental flaw:	Dental defects:	Dental defects:
296	ausente	absent	absent	absent
297	presente	present	present	present
298	(elementos):	(elements):	(features):	(elements):
299	Saúde oral:	Oral health:	Oral health:	Oral health:
300	Dentes:	Teeth:	Teeth:	Teeth:
301	boa	good	good	good
302	regular	regular	regular	regular
303	ruim	bad	bad	bad
304	Gengiva:	Gums:	Gums:	Gums:
305	boa	good	good	good
306	regular	regular	regular	regular
307	ruim	bad	bad	bad
308	Uso de prótese:	Dentures:	Use of prosthesis:	Use of prosthesis:
309	não	no	no	no
310	removível	removable	removable	removable
311	fixa	fixed	fixed	fixed
312	parcial	partial	partial	partial
313	total	total	total	total
314	Observação:	Observation:	Observation:	Observation:
315	Oclusão	Occlusion	Occlusion	Occlusion
316	SOMAR TODOS OS PONTOS	ADD ALL SCORES	TOTAL ALL OF THE POINTS	ADD ALL SCORES
317	(melhor resultado = 0 e pior = 11)	(best result = 0 and worst = 11)	(best result = 0 and worst = 11)	(best result = 0 and worst = 11)
318	Linha média:	Midline:	Midline:	Midline:
319	adequada	adequate	adequate	adequate
320	desviada D	deviated R	deviated R	deviated R
321	desviada E	deviated L	deviated L	deviated L
322	Classificação de Angle:	Angle rating:	Angle classification:	Angle classification:
323	Lado D	R Side	R Side	R Side
324	Lado E	L Side	L Side	L Side
325	Classe I	Class I	Class I	Class I
326	Classe I	Class I	Class I	Class I
327	Classe II div. 1ª	Class II div. 1st	Class II dev. 1st	Class II div. 1st
328	Classe II div. 1ª	Class II div. 1st	Class II dev. 1st	Class II div. 1st
329	Classe II div. 2ª	Class II div. 2nd	Class II dev. 2nd	Class II div. 2nd
330	Classe II div. 2ª	Class II div. 2nd	Class II dev. 2nd	Class II div. 2nd
331	Classe III	Class III	Class III	Class III
332	Classe III	Class III	Class III	Class III
333	Guia de desoclusão:	Disocclusion guide:	Disocclusion guide:	Disocclusion guide:
334	presente	present	present	present
335	ausente D	absent R	absent R	absent R
336	ausente E	absent L	absent L	absent L
337	Relação horizontal:	Horizontal relation:	Horizontal relationship:	Horizontal relationship:
338	adequada (TH entre 1 e 3 mm)	adequate (OJ between 1 and 3 mm)	adequate (TH between 1 and 3 mm)	adequate (OJ between 1 and 3 mm)
339	mordida de topo (TH = 0 mm)	top bite (OJ = 0 mm)	top bite (TH = 0 mm)	top bite (OJ = 0 mm)
340	sobressaliência excessiva (TH > 3 mm)	excessive overshoot (OJ < 3 mm)	excessive overshoot (TH > 3 mm)	excessive overshoot (OJ > 3 mm)
341	mordida cruzada anterior (TH < 0 mm)	anterior crossbite (OJ < 0 mm)	anterior cross bite (TH < 0 mm)	anterior crossbite (OJ < 0 mm)
342	Relação vertical:	Vertical relation:	Vertical relationship:	Vertical relationship:
343	adequada (TV entre 1 e 3 mm)	adequate (OB between 1 and 3 mm)	adequate (TV between 1 and 3 mm)	adequate (OB between 1 and 3 mm)
344	mordida de topo (TV = 0 mm)	top bite (OB = 0 mm)	top bite (TV = 0 mm)	top bite (OB = 0 mm)
345	sobremordida excessiva (TV > 3 mm)	excessive overbite (OB > 3 mm)	excessive overshoot (TV > 3 mm)	excessive overbite (OB > 3 mm)
346	mordida aberta anterior (TV < 0 mm)	anterior open bite (OB < 0 mm)	forward open bite (TV < 0 mm)	anterior open bite (OB < 0 mm)
347	mordida aberta posterior D	posterior open bite R	rear open bite D	posterior open bite R
348	mordida aberta posterior E	posterior open bite L	rear open bite E	posterior open bite L
349	Relação transversal:	Transversal relation:	Transversal relationship:	Transversal relationship:
350	adequada	adequate	adequate	adequate
351	mordida cruzada posterior D	posterior crossbite R	rear cross bite D	posterior crossbite R
352	mordida cruzada posterior E	posterior crossbite L	rear cross bite E	posterior crossbite L
353	Uso de aparelho:	Use of braces:	Use of apparatus:	Use of braces:
354	não	no	no	no
355	removível	removable	removable	removable
356	fixo	fixed	fixed	fixed
357	Observação:	Observation:	Observation:	Observation:
358	5. MOBILIDADE	5. MOBILITY	5. MOBILITY	5. MOBILITY
359	SOMAR OS PONTOS DE LÁBIOS, LÍNGUA, VÉU PALATINO E MANDÍBULA	ADD ALL SCORES OF LIPS, TONGUE, PALATINE VEIL AND MANDIBLE	TOTAL THE POINTS FOR LIPS, TONGUE, SOFT PALATE AND MANDIBLE	ADD ALL SCORES OF LIPS, TONGUE, SOFT PALATE, AND MANDIBLE
360	(melhor resultado = 0 e pior = 68)	(best result = 0 and worst = 68)	(best result = 0 and worst = 68)	(best result = 0 and worst = 68)
361	Lábios	Lips	Lips	Lips
362	SOMAR TODOS OS PONTOS	ADD ALL SCORES	TOTAL ALL OF THE POINTS	ADD ALL SCORES
363	(melhor resultado = 0 e pior = 27)	(best result = 0 and worst = 27)	(best result = 0 and worst = 27)	(best result = 0 and worst = 27)
364	(o paciente deve manter os dentes ocluídos*)	(the patient must keep teeth occluded*)	(the patient must keep teeth occluded*)	(the patient must keep teeth occluded*)
365	Adequada	Adequate	Adequate	Adequate
366	Pequena alteração	Small alteration	Little alteration	Small alteration
367	Grande alteração	Large alteration	Great alteration	Great alteration
368	Ausente	Absent	Absent	Absent
369	Protração de lábios fechados*:	Protraction of closed lips*:	Protraction of closed lips*:	Protraction of closed lips*:
370	Retração de lábios fechados*:	Retraction of closed lips*:	Retraction of closed lips*:	Retraction of closed lips*:
371	Protração de lábios abertos*:	Protraction of open lips*:	Protraction of open lips*:	Protraction of open lips*:
372	Retração de lábios abertos*:	Retraction of open lips*:	Retraction of open lips*:	Retraction of open lips*:
373	Protração de lábios fechados à D*:	Protraction of closed lips to R*:	Protraction of closed lips at R*:	Protraction of closed lips to R*:
374	Protração de lábios fechados à E*:	Protraction of closed lips to L*:	Protraction of closed lips at L*:	Protraction of closed lips to L*:
375	Protração de lábios fechados e alternância para D e E*:	Protraction of closed lips and alternation to L/R*:	Protraction of closed lips and rotation at L/R*:	Protraction of closed lips and alternation to L/R*:
376	Estalo de lábios protraídos:	Popping of protracted lips:	Popping of protracted lips:	Popping of protracted lips:
377	Estalo de lábios retraídos:	Popping of retracted lips:	Popping of retracted lips:	Popping of retracted lips:
378	Observação:	Observation:	Observation:	Observation:
379	Língua	Tongue	Tongue	Tongue
380	SOMAR TODOS OS PONTOS	ADD ALL SCORES	TOTAL ALL OF THE POINTS	ADD ALL SCORES
381	(melhor resultado = 0 e pior = 24)	(best result = 0 and worst = 24)	(best result = 0 and worst = 24)	(best result = 0 and worst = 24)
382	Adequada	Adequate	Adequate	Adequate
383	Pequena alteração	Small alteration	Little alteration	Small alteration
384	Grande alteração	Large alteration	Great alteration	Great alteration
385	Ausente	Absent	Absent	Absent
386	Protração da língua:	Tongue protraction:	Tongue protraction:	Tongue protraction:
387	Toque do ápice sequencialmente nas comissuras D/E e nos lábios S/I:	Touch of apex sequentially at the R/L commissures and the S/I lips:	Presses tip sequentially to commissures D/E and into lips S/I:	Touch of apex sequentially at the R/L commissures and the S/I lips:
388	Toque do ápice na papila incisiva:	Touch of apex on the incisive papilla:	Presses tip into the incisive papilla:	Touch of apex on the incisive papilla:
389	Toque do ápice na bochecha D:	Touch of apex on R cheek:	Presses tip into cheek D:	Touch of apex on R cheek:
390	Toque do ápice na bochecha E:	Touch of apex on L cheek:	Presses tip into cheek E:	Touch of apex on L cheek:
391	Estalo do ápice:	Click of the apex:	Click the tip:	Click of the apex:
392	Sucção da língua no palato:	Suck the tongue to the palate:	Sucks the tongue into palate:	Suck the tongue to the palate:
393	Vibração da língua:	Tongue vibration:	Tongue vibration:	Tongue vibration:
394	Observação:	Observation:	Observation:	Observation:
395	Véu palatino	Palatine veil	Soft palate	Soft palate
396	SOMAR TODOS OS PONTOS	ADD ALL SCORES	TOTAL ALL OF THE POINTS	ADD ALL SCORES
397	(melhor resultado = 0 e pior = 4)	(best result = 0 and worst = 4)	(best result = 0 and worst = 4)	(best result = 0 and worst = 4)
398	Emissão da vogal “A” repetidamente:	Sound production of “ah” repeatedly:	Sound production of “a” repeatedly:	Sound production of “ah” repeatedly:
399	Adequada	Adequate	Adequate	Adequate
400	Reduzida	Reduced	Reduced	Reduced
401	Ausente	Absent	Absent	Absent
402	Observação:	Observation:	Observation:	Observation:
403	Mandíbula	Mandible	Mandible	Mandible
404	SOMAR TODOS OS PONTOS	ADD ALL SCORES	TOTAL ALL OF THE POINTS	ADD ALL SCORES
405	(melhor resultado = 0 e pior = 13)	(best result = 0 and worst = 13)	(best result = 0 and worst = 13)	(best result = 0 and worst = 13)
406	Adequada	Adequate	Adequate	Adequate
407	Reduzida	Reduced	Reduced	Reduced
408	Aumentada	Increased	Augmented	Increased
409	Não realiza	Unable	Not realized	Unable
410	Com desvio	Deviation	With deviation	With deviation
411	Com ruído	With noise	With noise	With noise
412	Com dor	With pain	With pain	With pain
413	Abertura da boca	Opening of mouth	Mouth opening	Opening of mouth
414	Valores esperados: criança = 35 a 50 mm / adulto = 40 a 55 mm	Expected values: child = 35 to 50 mm / adult = 40 to 55 mm	Expected values: child = 35 to 50 mm / adult = 40 to 55 mm	Expected values: child = 35 to 50 mm / adult = 40 to 55 mm
415	Fechamento da boca	Closing of mouth	Mouth closure	Closing of mouth
416	Lateralidade à D	Right laterality	Laterality to D	Right laterality
417	Lateralidade à E	Left laterality	Laterality to E	Left laterality
418	Valores esperados: criança (6 a 12 anos) = 6 a 10 mm / adulto = 8 a 12 mm	Expected values: child (6 to 12 years) = 6 to 10 mm / adult = 8 to 12 mm	Expected values: child (6 to 12 years) = 6 to 10 mm / adult = 8 to 12 mm	Expected values: child (6 to 12 years) = 6 to 10 mm / adult = 8 to 12 mm
419	Observação:	Observation:	Observation:	Observation:
420	6. SENSIBILIDADE	6. SENSITIVITY	6. SENSITIVITY	6. SENSITIVITY
421	SOMAR OS PONTOS DE TÁTIL E DE DOR À PALPAÇÃO	ADD ALL SCORES OF TACTILE AND PALPATION PAIN	TOTAL THE POINTS FOR TACTILE AND PALPABLE PAIN	ADD ALL SCORES OF TACTILE AND PALPATION PAIN
422	(melhor resultado = 0 e pior = 65)	(best result = 0 and worst = 65)	(best result = 0 and worst = 65)	(best result = 0 and worst = 65)
423	Tátil	Tactile	Tactile	Tactile
424	SOMAR TODOS OS PONTOS	ADD ALL SCORES	TOTAL ALL OF THE POINTS	ADD ALL SCORES
425	(melhor resultado = 0 e pior = 55)	(best result = 0 and worst = 55)	(best result = 0 and worst = 55)	(best result = 0 and worst = 55)
426	(usar o estesiômetro)	(use the esthesiometer)	(use the esthesiometer)	(use the esthesiometer)
427	filamento verde	green filament	green filament	green filament
428	filamento azul	blue filament	blue filament	blue filament
429	filamento violeta	violet filament	violet filament	violet filament
430	filamento vermelho escuro	dark red filament	dark red filament	dark red filament
431	filamento laranja	orange filament	orange filament	orange filament
432	filamento vermelho magenta	magenta filament	magenta filament	magenta filament
433	Língua:	Tongue	Tongue	Tongue
434	região anterior	anterior region	front region	anterior region
435	região posterior	posterior region	rear region	posterior region
436	Papila incisiva	Incisive papilla	Incisive papilla	Incisive papilla
437	Lábios (centro)	Lips (center)	Lips (center)	Lips (center)
438	superior	upper	upper	upper
439	inferior	lower	lower	lower
440	Mento (centro)	Mento (center)	Chin (center)	Mento (center)
441	Bochechas (centro)	Cheeks (center)	Cheeks (center)	Cheeks (center)
442	interna D	internal R	internal R	internal R
443	interna E	internal L	internal L	internal L
444	externa D	external R	external R	external R
445	externa E	external L	external L	external L
446	Outros locais	Other regions	Other regions	Other regions
447	Dor à palpação	Palpation pain	Palpable pain	Palpation pain
448	SOMAR TODOS OS PONTOS	ADD ALL SCORES	TOTAL ALL OF THE POINTS	ADD ALL SCORES
449	(melhor resultado = 0 e pior = 10)	(best result = 0 and worst = 10)	(best result = 0 and worst = 10)	(best result = 0 and worst = 10)
450	Ausente	Absent	Absent	Absent
451	Presente	Present	Present	Present
452	Temporal anterior	Anterior temporal	Temporal lobe	Anterior temporal
453	Masseter superficial	Superficial masseter	Superficial masseter	Superficial masseter
454	Trapézio	Trapezius	Trapezius muscle	Trapezius
455	Esternocleidomastoideo	Sternocleidomastoid	Sternocleidomastoid muscle	Sternocleidomastoid
456	ATM	TMJ	TMJ	TMJ
457	7. TÔNUS	7. TONUS	7. TONUS	7. TONUS
458	SOMAR TODOS OS PONTOS	ADD ALL SCORES	TOTAL ALL OF THE POINTS	ADD ALL SCORES
459	(melhor resultado = 0 e pior = 6)	(best result = 0 and worst = 6)	(best result = 0 and worst = 6)	(best result = 0 and worst = 6)
460	(realizar observação visual e palpação)	(perform visual observation and palpation)	(perform visual observation and palpation)	(perform visual observation and palpation)
461	Normal	Normal	Normal	Normal
462	Diminuído	Reduced	Reduced	Reduced
463	Aumentado	Increased	Aumentado	Increased
464	Lábio superior	Upper lip	Upper lips	Upper lip
465	Lábio inferior	Lower lip	Lower lips	Lower lip
466	Mento	Mento	Chin	Mento
467	Língua	Tongue	Tongue	Tongue
468	Bochecha D	Right cheek	Right cheek	Right cheek
469	Bochecha E	Left cheek	Left cheek	Left cheek
470	Observação:	Observation:	Observation:	Observation:
471	8. FUNÇÕES OROFACIAS	8. OROFACIAL FUNCTIONS	8. OROFACIAL FUNCTIONS	8. OROFACIAL FUNCTIONS
472	SOMAR OS PONTOS DE RESPIRAÇÃO, MASTIGAÇÃO, DEGLUTIÇÃO E FALA	ADD ALL SCORES OF RESPIRATION, CHEWING, SWALLOW E SPEECH	TOTAL THE POINTS FOR RESPIRATION, MASTICATION, SWALLOING AND SPEECH	ADD ALL SCORES OF BREATHING, CHEWING, SWALLOWING, AND SPEECH
473	(melhor resultado = 0 e pior = 123)	(best result = 0 and worst = 123)	(best result = 0 and worst = 123)	(best result = 0 and worst = 123)
474	Respiração	Respiration	Respiration	Breathing
475	SOMAR TODOS OS PONTOS	ADD ALL SCORES	TOTAL ALL OF THE POINTS	ADD ALL SCORES
476	(melhor resultado = 0 e pior = 5)	(best result = 0 and worst = 5)	(best result = 0 and worst = 5)	(best result = 0 and worst = 5)
477	Se alterada, a origem é:	If altered, origin is	If altered, this is the source:	If altered, the origin is
478	funcional	functional	functional	functional
479	estrutural	structural	structural	structural
480	outra:	other:	other:	other:
481	Tipo:	Type:	Type:	Type:
482	médio/inferior	average/inferior	mid/lower	middle/inferior
483	médio/superior	average/superior	mid/upper	middle/superior
484	outro	other	other	other
485	(descrever):	(describe):	(description):	(describe):
486	Modo:	Mode:	Mode:	Mode:
487	nasal	nasal	nasal	nasal
488	oronasal	oronasal	oronasal	oronasal
489	oral	oral	oral	oral
490	Possibilidade de uso nasal:	Possibility of nasal use:	Scope of nasal use:	Possibility of nasal use:
491	2 minutos ou mais	2 minutes or more	2 minutes or more	2 minutes or more
492	entre 1 e 2 minutos	between 1 and 2 minutes	between 1 and 2 minutes	between 1 and 2 minutes
493	menos que 1 minuto	less than 1 minute	less than 1 minute	less than 1 minute
494	Fluxo nasal	Nasal flow	Nasal flow	Nasal flow
495	(usar o espelho)	(use the mirror)	(use the mirror)	(use the mirror)
496	ao chegar:	upon arrival:	upon arrival:	upon arrival:
497	semelhante entre as narinas	similar between nostrils	similarity between the nostrils	similar between nostrils
498	assimetria leve	light asymmetry	mild asymmetry	slight asymmetry
499	assimetria moderada	moderate asymmetry	moderate asymmetry	moderate asymmetry
500	assimetria acentuada	accentuated asymmetry	accentuated asymmetry	accentuated asymmetry
501	após limpeza:	after cleaning:	após limpeza:	after cleaning:
502	semelhante entre as narinas	similar between nostrils	similarity between the nostrils	similar between nostrils
503	assimetria leve	light asymmetry	mild asymmetry	slight asymmetry
504	assimetria moderada	moderate asymmetry	moderate asymmetry	moderate asymmetry
505	assimetria acentuada	accentuated asymmetry	accentuated asymmetry	accentuated asymmetry
506	Observação:	Observation:	Observation:	Observation:
507	Mastigação	Chewing	Mastication	Chewing
508	SOMAR TODOS OS PONTOS	ADD ALL SCORES	TOTAL ALL OF THE POINTS	ADD ALL SCORES
509	(melhor resultado = 0 e pior = 10)	(best result = 0 and worst = 10)	(best result = 0 and worst = 10)	(best result = 0 and worst = 10)
510	Se alterada, a origem é:	If altered, origin is	If altered, this is the source:	If altered, the origin is
511	funcional	functional	functional	functional
512	estrutural	structural	structural	structural
513	DTM	TMD	DTM	TMD
514	outra:	other:	other:	other:
515	Mastigação habitual	Habitual chewing	Habitual mastication	Habitual chewing
516	(utilizar sempre o mesmo alimento e analisar por meio de vídeo)	(always use the same food and analyze by video)	(always use the same food and analyze by video)	(always use the same food and analyze by video)
517	Incisão:	Incision:	Incision:	Incision:
518	anterior	anterior	anterior	anterior
519	lateral	lateral	lateral	lateral
520	outra:	other:	other:	other:
521	Trituração:	Trituration:	Grinding:	Trituration:
522	dentes posteriores	posterior teeth	rear teeth	posterior teeth
523	dentes anteriores	anterior teeth	front teeth	anterior teeth
524	com a língua	with tongue	with the tongue	with the tongue
525	eficiente	efficient	efficient	efficient
526	ineficiente	inefficient	inefficient	inefficient
527	Número de ciclos:	Number of cycles:	Number of cycles:	Number of cycles:
528	1ª mordida	1st bite	1st bite	1st bite
529	2ª mordida	2nd bite	2nd bite	2nd bite
530	3ª mordida	3rd bite	3rd bite	3rd bite
531	Total (%)	Total (%)	Total (%)	Total (%)
532	Direita:	Right:	Right:	Right:
533	Esquerda:	Left:	Left:	Left:
534	Direita/Esquerda:	Right/Left:	Right/Left:	Right/Left:
535	Total:	Total:	Total:	Total:
536	Padrão mastigatório:	Chewing pattern:	Masticatory pattern:	Chewing pattern:
537	unilateral/bilateral alternado (50% - 65%)	unilateral/bilateral alternated (50% - 65%)	alternating unilateral/bilateral (50% - 65%)	unilateral/bilateral alternated (50% - 65%)
538	unilateral preferencial (66% - 75%):	unilateral preferential (66% - 75%):	unilateral preferential (66% - 75%):	unilateral preferential (66% - 75%):
539	bilateral simultâneo (> 65%)	simultaneous bilateral (> 65%)	bilateral simultaneous (> 65%)	bilateral simultaneous (> 65%)
540	unilateral crônico (≥ 75%):	chronic unilateral (≥ 75%):	cronically unilateral (≥ 75%):	chronic unilateral (≥ 75%):
541	Fechamento labial:	Lip closing:	Lip closure:	Closing of lips:
542	sistemático	systematic	systematic	systematic
543	assistemático	unsystematic	assystematic	unsystematic
544	ausente	absent	absent	absent
545	Mastigação ruidosa:	Noisy chewing:	Noisy mastication:	Noisy chewing:
546	não	no	no	no
547	sim	yes	yes	yes
548	Contrações musculares não esperadas:	Unexpected muscular contractions:	Unexpected muscle contractions:	Unexpected muscular contractions:
549	ausentes	absent	absent	absent
550	presentes	present	present	present
551	(descrever):	(describe):	(description):	(describe):
552	Ritmo:	Rhythm:	Rhythm:	Rhythm:
553	adequado	adequate	adequate	adequate
554	lento	slow	slow	slow
555	rápido	fast	fast	fast
556	Observação:	Observation:	Observation:	Observation:
557	Perguntar ao paciente	Ask the patient	Patient responses	Patient responses
558	Lado preferencial de mastigação:	Preferred side to chew:	Preferred side for mastication:	Preferred side to chew:
559	direito e esquerdo	right and left	right and left	right and left
560	direito	right	right	right
561	esquerdo	left	left	left
562	não sabe	doesn’t know	doesn’t know	does not know
563	Dor ao mastigar:	Chewing pain:	Pain when masticating:	Chewing pain:
564	ausente	absent	absent	absent
565	direito	right	right	right
566	esquerdo	left	left	left
567	Ruído na ATM:	TMJ noise:	Noise in the TMJ:	TMJ noise:
568	ausente	absent	absent	absent
569	direito	right	right	right
570	esquerdo	left	left	left
571	Observação:	Observation:	Observation:	Observation:
572	Deglutição	Swallow	Swallowing	Swallowing
573	SOMAR OS PONTOS DAS TRÊS PROVAS	ADD ALL SCORES OF THE THREE TESTS	TOTAL ALL OF THE POINTS FROM THE THREE TESTS	ADD ALL SCORES OF THE THREE TESTS
574	(melhor resultado = 0 e pior = 36)	(best result = 0 and worst = 36)	(best result = 0 and worst = 36)	(best result = 0 and worst = 36)
575	Se alterada, a origem é:	If altered, origin is	If altered, this is the source:	If altered, the origin is
576	funcional	functional	functional	functional
577	estrutural	structural	structural	structural
578	outra:	other:	other:	other:
579	Deglutição habitual de sólido	Habitual swallowing of solids	Habitual swallowing of solids	Habitual swallowing of solids
580	SOMAR TODOS OS PONTOS	ADD ALL SCORES	TOTAL ALL OF THE POINTS	ADD ALL SCORES
581	(melhor resultado = 0 e pior = 15)	(best result = 0 and worst = 15)	(best result = 0 and worst = 15)	(best result = 0 and worst = 15)
582	Postura dos lábios:	Lip posture:	Lip position:	Lip posture:
583	fechados	closed	closed	closed
584	parcialmente fechados	partially closed	partially closed	partially closed
585	lábio inferior tocando os dentes superiores	lower lip touching upper teeth	lower lips touching the upper teeth	lower lip touching upper teeth
586	abertos	open	open	open
587	Postura da língua:	Tongue posture:	Tongue position:	Tongue posture:
588	não observável	unseen	not visible	not observable
589	atrás dos dentes	behind the teeth	behind the teeth	behind the teeth
590	contra os dentes	against the teeth	against the teeth	against the teeth
591	entre os dentes	between the teeth	between the teeth	between the teeth
592	Contenção do alimento:	Containment of food:	Food containment:	Containment of food:
593	adequada	adequate	adequate	adequate
594	parcial	partial	partial	partial
595	inadequada	inadequate	inadequate	inadequate
596	Contração do orbicular:	Orbicularis contraction:	Oribicular contractions:	Orbicularis contraction:
597	adequada	adequate	adequate	adequate
598	pouca	little	few	little
599	acentuada	accentuated	accentuated	accentuated
600	Contração do mentual:	Mentalis contraction:	Chin contractions:	Mentalis contraction:
601	ausente	absent	absent	absent
602	pouca	little	few	little
603	acentuada	accentuated	accentuated	accentuated
604	Movimento de cabeça:	Head movement:	Head movement:	Head movement:
605	ausente	absent	absent	absent
606	presente	present	present	present
607	Ruído:	Noise:	Noise:	Noise:
608	ausente	absent	absent	absent
609	presente	present	present	present
610	Coordenação:	Coordination:	Coordenation:	Coordination:
611	adequada	adequate	adequate	adequate
612	engasgo	choke	chokes	choke
613	tosse	cough	coughs	cough
614	Resíduos após deglutir:	Residue after swallow:	After swallowing residues:	Residues after swallowing:
615	ausente	absent	absent	absent
616	presente	present	present	present
617	Observação:	Observation:	Observation:	Observation:
618	Deglutição habitual de líquido (água)	Habitual swallowing of liquid (water)	Habitual swallowing of liquid (water)	Habitual swallowing of liquid (water)
619	SOMAR TODOS OS PONTOS	ADD ALL SCORES	TOTAL ALL OF THE POINTS	ADD ALL SCORES
620	(melhor resultado = 0 e pior = 8)	(best result = 0 and worst = 8)	(best result = 0 and worst = 8)	(best result = 0 and worst = 8)
621	Postura da língua:	Tongue posture:	Tongue position:	Tongue posture:
622	não observável	unseen	not visible	not observable
623	atrás dos dentes	behind the teeth	behind the teeth	behind the teeth
624	contra os dentes	against the teeth	against the teeth	against the teeth
625	entre os dentes	between the teeth	between the teeth	between the teeth
626	Contenção do líquido:	Containment of liquid:	Containment of liquid:	Containment of liquid:
627	adequada	adequate	adequate	adequate
628	inadequada	inadequate	inadequate	inadequate
629	Volume do líquido:	Volume of liquid:	Volume of liquid:	Volume of liquid:
630	satisfatório	satisfactory	satisfactory	satisfactory
631	aumentado	increased	augmented	increased
632	diminuído	reduced	diminished	reduced
633	Ruído:	Noise:	Noise:	Noise:
634	ausente	absent	absent	absent
635	presente	present	present	present
636	Ritmo:	Rhythm:	Rhythm:	Rhythm:
637	sequencial	sequential	sequential	sequential
638	gole por gole	drop per drop	sip by sip	sip by sip
639	Coordenação:	Coordination:	Coordenation:	Coordination:
640	adequada	adequate	adequate	adequate
641	engasgo	choke	chokes	choke
642	tosse	cough	coughs	cough
643	Observação:	Observation:	Observation:	Observation:
644	Deglutição dirigida (líquido - água)	Directed swallowing (liquid - water)	Directed swallowing (liquid - water)	Directed swallowing (liquid - water)
645	SOMAR TODOS OS PONTOS	ADD ALL SCORES	TOTAL ALL OF THE POINTS	ADD ALL SCORES
646	(melhor resultado = 0 e pior = 13)	(best result = 0 and worst = 13)	(best result = 0 and worst = 13)	(best result = 0 and worst = 13)
647	(solicitar que o paciente coloque água na boca e degluta somente após a ordem)	(request the patient to put water in the mouth and swallow only after evaluator’s command)	(request the patient to put water in the mouth and swallow only after evaluator’s order)	(request the patient to put water in the mouth and swallow only after evaluator’s command)
648	Postura dos lábios:	Lip posture:	Lip position:	Lip posture:
649	fechados	closed	closed	closed
650	parcialmente fechados	partially closed	partially closed	partially closed
651	lábio inferior em contato com dentes superiores	lower lip in contact with upper teeth	lower lip in contact with upper teeth	lower lip in contact with upper teeth
652	abertos	open	open	open
653	Postura da língua:	Tongue posture:	Tongue position:	Tongue posture:
654	atrás dos dentes	behind the teeth	behind the teeth	behind the teeth
655	contra os dentes	against the teeth	against the teeth	against the teeth
656	entre os dentes	between the teeth	between the teeth	between the teeth
657	Contenção do líquido:	Containment of liquid:	Containment of liquid:	Containment of liquid:
658	adequada	adequate	adequate	adequate
659	parcial	partial	partial	partial
660	inadequada	inadequate	inadequate	inadequate
661	Contração do orbicular:	Orbicularis contraction:	Oribicular contractions:	Orbicularis contraction:
662	adequada	adequate	adequate	adequate
663	pouca	little	few	little
664	acentuada	accentuated	accentuated	accentuated
665	Contração do mentual:	Mentalis contraction:	Chin contractions:	Mentalis contraction:
666	ausente	absent	absent	absent
667	pouca	little	few	little
668	acentuada	accentuated	accentuated	accentuated
669	Movimento de cabeça:	Head movement:	Head movement:	Head movement:
670	ausente	absent	absent	absent
671	presente	present	present	present
672	Ruído:	Noise:	Noise:	Noise:
673	ausente	absent	absent	absent
674	presente	present	present	present
675	Coordenação:	Coordination:	Coordenation:	Coordination:
676	adequada	adequate	adequate	adequate
677	engasgo	choke	chokes	choke
678	tosse	cough	coughs	cough
679	Perguntar ao paciente	Ask the patient	Patient responses	Patient responses
680	Dificuldade para deglutir:	Difficulty to swallow:	Difficulty swallowing:	Difficulty swallowing:
681	não	no	no	no
682	sim	yes	yes	yes
683	(descrever):	(describe):	(description):	(describe):
684	Posição da língua:	Tongue position:	Tongue position:	Tongue position:
685	atrás dos dentes superiores	behind the upper teeth	behind the upper teeth	behind the upper teeth
686	atrás dos dentes inferiores	behind the lower teeth	behind the lower teeth	behind the lower teeth
687	entre os dentes	between the teeth	between the teeth	between the teeth
688	não sabe	doesn’t know	doesn’t know	does not know
689	Observação:	Observation:	Observation:	Observation:
690	Fala	Speech	Speech	Speech
691	SOMAR OS PONTOS DAS QUATRO PROVAS	ADD ALL SCORES OF THE FOUR TESTS	TOTAL ALL THE POINTS FOR THE FOUR TESTS	ADD ALL SCORES OF THE FOUR TESTS
692	(melhor resultado = 0 e pior = 72)	(best result = 0 and worst = 72)	(best result = 0 and worst = 72)	(best result = 0 and worst = 72)
693	Aspecto fonético/fonológico	Phonetic/phonological aspect	Phonetic/phonological aspect	Phonetic/phonological aspect
694	SOMAR TODOS OS PONTOS	ADD ALL SCORES	TOTAL ALL OF THE POINTS	ADD ALL SCORES
695	(melhor resultado = 0 e pior 30)	(best result = 0 and worst = 30)	(best result = 0 and worst = 30)	(best result = 0 and worst 30)
696	Característica:	Characteristics:	Characteristic:	Characteristics:
697	fonética:	phonetic:	phonetic:	phonetic:
698	funcional	functional	functional	functional
699	estrutural	structural	structural	structural
700	DTM	TMD	TMJ	TMD
701	neuromuscular	neuromuscular	neuromuscular	neuromuscular
702	outra:	other:	other:	other:
703	fonética/fonológica	phonetic/phonological	phonetic/phonological	phonetic/phonological
704	fonológica	phonological	phonological	phonological
705	ausência	absence	absent	absence
706	presença assistemática	unsystematic presence	unsystematic presence	unsystematic presence
707	presença sistemática	systematic presence	systematic presence	systematic presence
708	Fala espontânea	Spontaneous speech	Spontaneous speech	Spontaneous speech
709	(melhor resultado = 0 e pior = 8)	(best result = 0 and worst = 8)	(best result = 0 and worst = 8)	(best result = 0 and worst = 8)
710	“nome e idade”, “falar sobre a escola ou trabalho”, “falar sobre uma viagem ou passeio”	“name and age,” “talk about your studies/work,” “tell about a trip you took”	“name and age,” “talk about your study/work,” “relate a vacation/trip you have made”	“name and age,” “talk about your studies/work,” “tell about a trip you took”
711	Omissão*	Omission*	Omission*	Omission*
712	Substituição*	Substitution*	Substitution*	Substitution*
713	Distorção	Distortion	Distortion	Distortion
714	Troca do ponto articulatório	Articulation point exchange	Articulation point exchange	Articulation point exchange
715	Projeção da língua	Tongue projection	Tongue projection	Tongue projection
716	Fala automática	Automatic speech	Automatic Speech	Automatic speech
717	(melhor resultado = 0 e pior = 8)	(best result = 0 and worst = 8)	(best result = 0 and worst = 8)	(best result = 0 and worst = 8)
718	“contagem de 1 a 20“, “dias da semana“, “meses do ano”	“count 1 to 20,” “days of the week,” “months of the year”	“count 1 to 20,” “days of the week,” “months of the year”	“count 1 to 20,” “days of the week,” “months of the year”
719	Omissão*	Omission*	Omission*	Omission*
720	Substituição*	Substitution*	Substitution*	Substitution*
721	Distorção	Distortion	Distortion	Distortion
722	Troca do ponto articulatório	Articulation point exchange	Articulation point exchange	Articulation point exchange
723	Projeção da língua	Tongue projection	Tongue projection	Tongue projection
724	Nomeação de figuras ou leitura de palavras	Naming figures or reading words	Naming forms or reading words	Naming figures or reading words
725	(melhor resultado = 0 e pior = 8)	(best result = 0 and worst = 8)	(best result = 0 and worst = 8)	(best result = 0 and worst = 8)
726	(usar as figuras do anexo e as palavras correspondentes)	“use the figures in the annex and the corresponding words”	“use the forms in the annex and the corresponding words”	“use the figures in the annex and the corresponding words”
727	Omissão*	Omission*	Omission*	Omission*
728	Substituição*	Substitution*	Substitution*	Substitution*
729	Distorção	Distortion	Distortion	Distortion
730	Troca do ponto articulatório	Articulation point exchange	Articulation point exchange	Articulation point exchange
731	Projeção da língua	Tongue projection	Tongue projection	Tongue projection
732	* Se esperado para a idade, considerar zero (0)	* If expected for the age, consider zero	* If expected for the age, consider zero	* If expected for the age, consider zero
733	Fones/fonemas e característica:	Phones/phonemes and characteristics:	Phones/phonemes and characteristics:	Phones/phonemes and characteristics:
734	No caso de omissão e/ou substituição:	In case of omission and/or substitution:	In case of omission and/or substitution:	In case of omission and/or substitution:
735	esperado para a idade	expected for the age	expected for the age	expected for the age
736	não esperado para a idade	unexpected for the age	not expected for the age	unexpected for the age
737	No caso de troca de ponto articulatório:	In the case of articulation point exchange:	In the case of articulation point exchange:	In the case of articulation point exchange:
738	auditivamente perceptível	auditively perceptible	auditively perceptible	auditively perceptible
739	visualmente perceptível	visually perceptible	visually perceptible	visually perceptible
740	No caso de distorção, relaciona-se à:	In the case of distortion, it relates to:	In the case of distortion, it relates to:	In the case of distortion, it relates to:
741	língua interdental:	interdental tongue:	tongue interdental:	interdental tongue:
742	anterior	anterior	anterior	anterior
743	lateral	lateral	lateral	lateral
744	vibração múltipla do ápice da língua	multiple vibration of tongue apex	multiple vibration at the tongue tip	multiple vibration of tongue apex
745	ausência/pouca vibração do ápice da língua	absence/little vibration of tongue apex	absent/little vibration at the tongue tip	absent/little vibration of tongue apex
746	elevação do dorso	elevation of back	back elevation	elevation of back
747	rebaixamento do dorso	lowering of back	back lowered	lowering of back
748	outra:	other:	other:	other:
749	Prova terapêutica	Therapeutic testing	Therapeutic test	Therapeutic testing
750	(Repetição de sílabas)	(Repetition of syllables)	(Repetition of syllables)	(Repetition of syllables)
751	(Solicitar a repetição de sílabas que contenham os fones alterados, utilizando a vogal “e”. Observar se, quando o padrão correto é fornecido, a produção articulatória do fone alterado se modifica)	(request repetition of syllables containing altered phones, using the sound /e/. Observe if the articulatory production of the altered phone is modified when the pattern is provided)	(request the repetition of syllables containing altered phones, using the sound "e". Observe if the articulatory production of the altered phone is modified when the pattern is provided)	(request repetition of syllables containing altered phones, using the sound /e/. Observe if the articulatory production of the altered phone is modified when the pattern is provided)
752	Fone testado	Phone tested	Phone tested	Phone tested
753	A produção não se altera	the production does not change	the production doesn't change	the production does not change
754	A produção melhora	the production improves	the production improves	the production improves
755	A produção torna-se adequada	the production becomes adequate	the production becomes adequate	the production becomes adequate
756	Observação:	Observation:	Observation:	Observation:
757	Aspectos gerais	General aspects	General aspects	General aspects
758	SOMAR TODOS OS PONTOS	ADD ALL SCORES	TOTAL ALL OF THE POINTS	ADD ALL SCORES
759	(melhor resultado = 0 e pior = 16)	(best result = 0 and worst = 16)	(best result = 0 and worst = 16)	(best result = 0 and worst = 16)
760	Saliva:	Saliva:	Saliva:	Saliva:
761	deglutida	swallowed	swallowed	swallowed
762	acumulada na comissura direita e/ou esquerda	accumulated in the right and/or left commissure	accumulated in the right and/or left commissure	accumulated in the right and/or left commissure
763	acumulada no lábio inferior	accumulated on lower lip	accumulated at the lower lips	accumulated on lower lip
764	espirra	splashes	spray	spray
765	baba	drool	drool	drool
766	Posição da língua na fala:	Position of tongue in speech:	Tongue position in speech:	Tongue position in speech:
767	adequada	adequate	adequate	adequate
768	no assoalho	on the floor	in the floor	on the floor
769	interdental	interdental	interdental	interdental
770	posteriorizada	retracted	backward	retracted
771	ápice baixo e laterais elevadas	low apex and elevated laterals	low tip and high sides	low apex and elevated laterals
772	Abertura da boca:	Opening of mouth:	Mouth opening:	Opening of mouth:
773	adequada	adequate	adequate	adequate
774	reduzida	reduced	reduced	reduced
775	aumentada	increased	augmented	increased
776	Movimento da mandíbula:	Movement of mandible:	Mandible movement:	Mandibular movement:
777	trajetória adequada	adequate trajectory	adequate trajectory	adequate trajectory
778	desvio à direita	right deviation	right deviation	right deviation
779	desvio à esquerda	left deviation	left deviation	left deviation
780	anteriorização	jutting	anteriorization	retraction
781	Movimento dos lábios:	Movement of lips:	Lip movement:	Movement of lips:
782	adequado	adequate	adequate	adequate
783	reduzido	reduced	reduced	reduced
784	exagerado	exaggerated	exaggerated	exaggerated
785	Movimento da língua:	Movement of tongue:	Tongue movement:	Tongue movement:
786	adequado	adequate	adequate	adequate
787	reduzido	reduced	reduced	reduced
788	Articulação:	Articulation:	Articulation:	Articulation:
789	precisa	precise	precise	precise
790	imprecisão assistemática	unsystematic imprecision	unsystematic imprecision	unsystematic imprecision
791	imprecisão sistemática	systematic imprecision	systematic imprecision	systematic imprecision
792	Entonação:	Intonation:	Intonation:	Intonation:
793	adequada	adequate	adequate	adequate
794	alterada	altered	altered	altered
795	Velocidade:	Velocity:	Velocity:	Velocity:
796	adequada	adequate	adequate	adequate
797	aumentada	increased	augmented	increased
798	reduzida	reduced	reduced	reduced
799	Coordenação pneumofonoarticulatória:	Pneumophonoarticulatory coordination:	Articulatory pneumophonic coordination:	Pneumophonoarticulatory coordination:
800	adequada	adequate	adequate	adequate
801	alterada	altered	altered	altered
802	Ressonância:	Resonance:	Resonance:	Resonance:
803	equilíbrio oronasal	oronasal balance	oronasal equilibrium	oronasal balance
804	uso reduzido nasal:	reduced nasal use:	reduced nasal use:	reduced nasal use:
805	leve	light	light	mild
806	moderado	moderate	moderate	moderate
807	grave	severe	severe	severe
808	uso excessivo nasal:	excessive nasal use:	excessive nasal use:	excessive nasal use:
809	leve	light	light	mild
810	moderado	moderate	moderate	moderate
811	grave	severe	severe	severe
812	laringofaríngea	laryngopharyngeal	laryngopharyngeal	laryngopharyngeal
813	Em caso de alteração na precisão, relaciona-se à:	In case of change in precision, it is related to the:	In case of a change in accuracy, it is related to the:	In case of change in precision, it is related to the:
814	tônus	tonus	tonus	tonus
815	respiração oronasal	oronasal respiration	oronasal respiration	oronasal breathing
816	fadiga muscular	muscular fatigue	muscular fatigue	muscular fatigue
817	audição	hearing	hearing	hearing
818	velocidade de fala	speech velocity	velocity of speech	velocity of speech
819	uso de medicação	use of medication	use of medication	use of medication
820	má oclusão	malocclusion	bad occlusion	malocclusion
821	quantidade de saliva	quantity of saliva	quantity of saliva	quantity of saliva
822	redução da abertura da boca	reduction of opening of mouth	reduced mouth opening	reduction of opening of mouth
823	uso de prótese	use of denture	use of prosthesis	use of prosthesis
824	alteração neurológica	neurological alteration	neurological disorder	neurological disorder
825	ansiedade/depressão	anxiety/depression	anxiety/depression	anxiety/depression
826	outros:	others:	others:	others:
827	Coordenação motora na fala	Motor coordination in speech	Motor coordination in speech	Motor coordination in speech
828	SOMAR TODOS OS PONTOS	ADD ALL SCORES	TOTAL ALL OF THE POINTS	ADD ALL SCORES
829	(melhor resultado = 0 e pior = 8)	(best result = 0 and worst = 8)	(best result = 0 and worst = 8)	(best result = 0 and worst = 8)
830	(solicitar 10 segundos de emissão rápida e repetida de cada sílaba e da sequência trissilábica)	(request rapid and repeated emission of syllables and trisyllabic sequence for 10 seconds)	(request rapid and repeated emission for 10 seconds of a syllablic and trisyllabic sequence)	(request rapid and repeated emission of syllables and trisyllabic sequence for 10 seconds)
831	Velocidade	Velocity	Velocity	Velocity
832	Ritmo	Rhythm	Rhythm	Rhythm
833	Adequada	Adequate	Adequate	Adequate
834	Inadequada	Inadequate	Inadequate	Inadequate
835	Adequado	Adequate	Adequate	Adequate
836	Inadequado	Inadequate	Inadequate	Inadequate
837	[pa]	[pa]	[pa]	[pa]
838	[ta]	[ta]	[ta]	[ta]
839	[ka]	[ka]	[ka]	[ka]
840	[pataka]	[pataka]	[pataka]	[pataka]
841	Observação:	Observation:	Observation:	Observation:
842	Função velofaríngea	Velopharyngeal function	Velopharyngeal function	Velopharyngeal function
843	SOMAR TODOS OS PONTOS	ADD ALL SCORES	TOTAL ALL OF THE POINTS	ADD ALL SCORES
844	(melhor resultado = 0 e pior = 18)	(best result = 0 and worst = 18)	(best result = 0 and worst = 18)	(best result = 0 and worst = 18)
845	ausente	absent	absent	absent
846	presente	present	present	present
847	Sopro	Blow	Blow	Blow
848	(o paciente deve manter os lábios protraídos):	(the patient must keep lips protracted):	(the patient must keep lips protracted):	(the patient must keep lips protracted):
849	Emissão prolongada:	Prolonged emission:	Prolonged emission:	Prolonged emission:
850	(o paciente deve manter a emissão por 4 segundos)	(the patient must maintain the sound production for 4 seconds)	(the patient must maintain the sound production for 4 seconds)	(the patient must maintain the sound production for 4 seconds)
851	[ i ]	[ i ]	[ i ]	[ i ]
852	[ u ]	[ u ]	[ u ]	[ u ]
853	[ f ]	[ f ]	[ f ]	[ f ]
854	[ s ]	[ s ]	[ s ]	[ s ]
855	[ ∫ ]	[ ∫ ]	[ ∫ ]	[ ∫ ]
856	Repetição de frases:	Repetition of phrases:	Repetition of phrases:	Repetition of phrases:
857	Papai pediu pipoca		Peter’s piglet pranced
858	A toca é do tatu		Tim took tons of tools
859	Cacá cortou o cabelo		Carrie's cat clawed her
860	A babá beijou o bebê		Becky’s beagle barked
861	O dedo da Dada doeu		Dan’s dog dove deep in the dam
862	Gugu gosta do gato		A giraffe gobbled gooseberries
863	A fita da fada é de filó		Fred’s friends fried Frito
864	O saci sabe assobiar		Sara’s seven sisters slept
865	Chico chupa chupeta		The children chose to chew
866	Vovó viu o vestido		Valiance is a virtue
867	A casa da Zezé é azul		Adopted Anna awfully adds arrows
868	O jipe é do Juca		The gym was jammed
869	Observação:	Observation:	Observation:	Observation:
870	Voz	Voice	Voice	Voice
871	(solicitar a emissão sustentada da vogal “a”)	(request the sustained emission of the vowel “a”)	(request the sustained issuance of the vowel “a”)	(request the sustained emission of the vowel “a”)
872	Pitch:	Pitch:	Pitch:	Pitch:
873	adequado	adequate	adequate	adequate
874	grave	low	severe	low
875	agudo	high	acute	high
876	Loudness:	Loudness:	Loudness:	Loudness:
877	adequado	adequate	adequate	adequate
878	forte	strong	strong	strong
879	fraco	weak	weak	weak
880	Tipo de voz:	Voice type:	Type of voice:	Voice type:
881	adequado	adequate	adequate	adequate
882	alterado	altered	altered	altered
883	Observação:	Observation:	Observation:	Observation:
884	Dados coletados de exames:	Data collected from exams:	Data collected from exams:	Data collected from exams:
885	Exames solicitados (justificativa):	Requested exams (reason):	Exams requested (justification):	Requested exams (reason):
886	Diagnóstico fonoaudiológico:	Phonoaudiological diagnosis:	Phonoaudiological diagnosis:	Speech-Language Pathology diagnosis:
887	Prognóstico:	Prognosis:	Prognosis:	Prognosis:
888	favorável	favorable	favorable	favorable
889	limitado	limited	limited	limited
890	desfavorável	unfavorable	unfavorable	unfavorable
891	Plano terapêutico:	Therapeutic plan:	Therapy plan:	Therapeutic plan:
892	Encaminhamento para outros profissionais (justificativa):	Referral to other professionals (reasons):	Referral to other professionals (justification):	Referral to other professionals (reasons):
893	RESUMO DO EXAME MIOFUNCIONAL OROFACIAL – MBGR	SUMMARY OF THE OROFACIAL MYOFUNCTIONAL EXAM	SUMMARY OF THE OROFACIAL MYOFUNCTIONAL EXAM	SUMMARY OF THE OROFACIAL MYOFUNCTIONAL EXAM
894	EXAME EXTRAORAL (melhor resultado = 0 e pior = 30)	EXTRAORAL EXAM (best result = 0 and worst = 30)	EXTRAORAL EXAM (best result = 0 and worst = 30)	EXTRAORAL EXAM (best result = 0 and worst = 30)
895	Face (melhor resultado = 0 e pior = 15)	Face (best result = 0 and worst = 15)	Face (best result = 0 and worst = 15)	Face (best result = 0 and worst = 15)
896	Lábios (melhor resultado = 0 e pior = 13)	Lips (best result = 0 and worst = 13)	Lips (best result = 0 and worst = 13)	Lips (best result = 0 and worst = 13)
897	Masseter (melhor resultado = 0 e pior = 2)	Masseter (best result = 0 and worst = 2)	Masseter (best result = 0 and worst = 2)	Masseter (best result = 0 and worst = 2)
898	EXAME INTRAORAL (melhor resultado = 0 e pior = 61)	INTRAORAL EXAM (best result = 0 and worst = 61)	INTRAORAL EXAM (best result = 0 and worst = 61)	INTRAORAL EXAM (best result = 0 and worst = 61)
899	Lábios (melhor resultado = 0 e pior = 5)	Lips (best result = 0 and worst = 5)	Lips (best result = 0 and worst = 5)	Lips (best result = 0 and worst = 5)
900	Bochechas (melhor resultado = 0 e pior = 8)	Cheeks (best result = 0 and worst = 8)	Cheeks (best result = 0 and worst = 8)	Cheeks (best result = 0 and worst = 8)
901	Língua (melhor resultado = 0 e pior = 20)	Tongue (best result = 0 and worst = 20)	Tongue (best result = 0 and worst = 20)	Tongue (best result = 0 and worst = 20)
902	Palato (melhor resultado = 0 e pior = 8)	Palate (best result = 0 and worst = 8)	Palate (best result = 0 and worst = 8)	Palate (best result = 0 and worst = 8)
903	Tonsilas palatinas (melhor resultado = 0 e pior = 4)	Palatine tonsils (best result = 0 and worst = 4)	Palatine tonsils (best result = 0 and worst = 4)	Palatine tonsils (best result = 0 and worst = 4)
904	Dentes (melhor resultado = 0 e pior = 5)	Teeth (best result = 0 and worst = 5)	Teeth (best result = 0 and worst = 5)	Teeth (best result = 0 and worst = 5)
905	Oclusão (melhor resultado = 0 e pior = 11)	Occlusion (best result = 0 and worst = 11)	Occlusion (best result = 0 and worst = 11)	Occlusion (best result = 0 and worst = 11)
906	MOBILIDADE (melhor resultado = 0 e pior = 68)	MOBILITY (best result = 0 and worst = 68)	MOBILITY (best result = 0 and worst = 68)	MOBILITY (best result = 0 and worst = 68)
907	Lábios (melhor resultado = 0 e pior = 27)	Lips (best result = 0 and worst = 27)	Lips (best result = 0 and worst = 27)	Lips (best result = 0 and worst = 27)
908	Língua (melhor resultado = 0 e pior = 24)	Tongue (best result = 0 and worst = 24)	Tongue (best result = 0 and worst = 24)	Tongue (best result = 0 and worst = 24)
909	Véu palatino (melhor resultado = 0 e pior = 4)	Palatal veil (best result = 0 and worst = 4)	Soft palate (best result = 0 and worst = 4)	Soft palate (best result = 0 and worst = 4)
910	Mandíbula (melhor resultado = 0 e pior = 13)	Mandible (best result = 0 and worst = 13)	Mandible (best result = 0 and worst = 13)	Mandible (best result = 0 and worst = 13)
911	SENSIBILIDADE (melhor resultado = 0 e pior = 65)	SENSITIVITY (best result = 0 and worst = 65)	SENSITIVITY (best result = 0 and worst = 65)	SENSITIVITY (best result = 0 and worst = 65)
912	Tátil (melhor resultado = 0 e pior = 55)	Tactile (best result = 0 and worst = 55)	Tactile (best result = 0 and worst = 55)	Tactile (best result = 0 and worst = 55)
913	Dor à palpação (melhor resultado = 0 e pior = 10)	Palpation pain (best result = 0 and worst = 10)	Palpable pain (best result = 0 and worst = 10)	Palpation pain (best result = 0 and worst = 10)
914	TÔNUS (melhor resultado = 0 e pior = 6)	TONUS (best result = 0 and worst = 6)	TONUS (best result = 0 and worst = 6)	TONUS (best result = 0 and worst = 6)
915	Lábios (sup.+ inf.) (melhor resultado = 0 e pior = 2)	Lips (sup. + inf.) (best result = 0 and worst = 2)	Lips (upper + lower) (best result = 0 and worst = 2)	Lips (sup. + inf.) (best result = 0 and worst = 2)
916	Mento (melhor resultado = 0 e pior = 1)	Mento (best result = 0 and worst = 1)	Chin (best result = 0 and worst = 1)	Mento (best result = 0 and worst = 1)
917	Língua (melhor resultado = 0 e pior = 1)	Tongue (best result = 0 and worst = 1)	Tongue (best result = 0 and worst = 1)	Tongue (best result = 0 and worst = 1)
918	Bochechas (dir. + esq.) (melhor resultado = 0 e pior = 2)	Cheeks (right + left) (best result = 0 and worst = 2)	Cheeks (right + left) (best result = 0 and worst = 2)	Cheeks (right + left) (best result = 0 and worst = 2)
919	FUNÇÕES OROFACIAIS (melhor resultado = 0 e pior = 123)	OROFACIAL FUNCTIONS (best result = 0 and worst = 123)	OROFACIAIS FUNCTIONS (best result = 0 and worst = 123)	OROFACIAL FUNCTIONS (best result = 0 and worst = 123)
920	Respiração (melhor resultado = 0 e pior = 5)	Respiration (best result = 0 and worst = 5)	Respiration (best result = 0 and worst = 5)	Breating (best result = 0 and worst = 5)
921	Mastigação (melhor resultado = 0 e pior = 10)	Chewing (best result = 0 and worst = 10)	Mastication (best result = 0 and worst = 10)	Chewing (best result = 0 and worst = 10)
922	Deglutição (melhor resultado = 0 e pior = 36)	Swallow (best result = 0 and worst = 36	Swallowing (best result = 0 and worst = 36)	Swallowing (best result = 0 and worst = 36)
923	Fala (melhor resultado = 0 e pior = 72)	Speech (best result = 0 and worst = 72)	Speech (best result = 0 and worst = 72)	Speech (best result = 0 and worst = 72)
924	Fonoaudiólogo:	Phonoaudiologist:	Phonoaudiologist:	Speech-Language Pathologist:
925	CRFa:	CRFa:	CRFa:	CRFa:
926	ROTEIRO PARA REGISTRO DE IMAGENS	ROTEIRO PARA REGISTRO DE IMAGENS	IMAGE RECORDS	IMAGE CHECKLIST
927	IMAGENS ESTÁTICAS	STILL IMAGES	STATIC IMAGES	STATIC IMAGES
928	Corpo:	Body:	Body:	Body:
929	frente	front	front	front
930	costas	back	back	back
931	perfil direito	right profile	right profile	right profile
932	perfil esquerdo	left profile	left profile	left profile
933	Mandíbula:	Mandible:	Mandible:	Mandible:
934	visão basal	base view	basal visible	base view
935	Face:	Face:	Face:	Face:
936	perfil direito em repouso	right profile at rest	right profile at rest	right profile at rest
937	perfil direito sorrindo	right profile smiling	right profile smiling	right profile smiling
938	frente com correção da postura da cabeça	front after correction of head posture	front after correction of head posture	front after correction of head posture
939	terço inferior de frente	front of the lower third	front of the lower third	front of the lower third
940	terço interior perfil direito	right profile of the lower third	right profile of the lower third	right profile of the lower third
941	Dentes:	Teeth:	Teeth:	Teeth:
942	arcada superior	superior arch	upper arch	superior arch
943	arcada inferior	inferior arch	lower arch	inferior arch
944	Oclusão:	Occlusion:	Occlusion:	Occlusion:
945	anterior	anterior	anterior	anterior
946	lado direito	right side	right side	right side
947	lado esquerdo	left side	left side	left side
948	Língua:	Tongue:	Tongue:	Tongue:
949	em repouso no assoalho da boca	at rest on the floor of the mouth	at rest on the floor of the mouth	at rest on the floor of the mouth
950	protraída	protracted	protracted	protracted
951	frênulo	frenulum:	frenulum:	frenulum:
952	IMAGENS DINÂMICAS	DYNAMICS IMAGES	DYNAMICS IMAGES	DYNAMIC IMAGES
953	Mobilidade:	Mobility:	Mobility:	Mobility:
954	lábios	lips	lips	lips
955	língua	tongue	tongue	tongue
956	mandibula	mandible	mandible	mandible
957	véu palatino	palatine veil	soft palate	soft palate
958	Mastigação:	Chewing:	Mastication:	Chewing:
959	habitual	habitual	habitual	habitual
960	perguntas	questions	questions	questions
961	Deglutição habitual:	Habitual swallow:	Habitual swallowing:	Habitual swallowing:
962	líquido	liquid	of liquids	liquid
963	sólido	solid	of solids	solid
964	perguntas	questions	questions	questions
965	Fala:	Speech:	Speech:	Speech:
966	espontânea	spontaneous	spontaneous	spontaneous
967	automática	automatic	automatic	automatic
968	nomeação de figuras	naming of figures	naming forms	naming of figures
969	leitura de palavras	reading of words	reading words	reading of words
970	Coordenação motora:	Motor coordination:	Motor coordination:	Motor coordination:
971	[pa]	[pa]	[pa]	[pa]
972	[ta]	[ta]	[ta]	[ta]
973	[ka]	[ka]	[ka]	[ka]
974	[pataka]	[pataka]	[pataka]	[pataka]
