# Supplementary material for: Translation and cross-cultural adaptation of the “Protocolo de Avaliação Miofuncional Orofacial MBGR” from Brazilian Portuguese into English
Source: PLoS One. 2023 Dec 4;18(12):e0295387. doi: 10.1371/journal.pone.0295387 (PMC10695393; doi:10.1371/journal.pone.0295387)
Supplement: S3 Dataset — (XLSX) [file pone.0295387.s004.xlsx]

## Sheet: OMCH
TU	Original Portuguese version of the Protocolo MBGR	T12	BT1	BT2
1	PROTOCOLO MBGR - HISTÓRIA CLÍNICA MIOFUNCIONAL OROFACIAL	MBGR PROTOCOL - OROFACIAL MYOFUNCTIONAL CLINICAL HISTORY	PROTOCOLO MBGR - HISTÓRIA CLÍNICA MIOFUNCIONAL OROFACIAL	PROTOCOLO MBGR - HISTÓRIA CLÍNICA MIOFUNCIONAL OROFACIAL
2	Marchesan IQ, Berretin-Felix G, Genaro KF, Rehder MIBC	Marchesan IQ, Berretin-Felix G, Genaro KF, Rehder MIBC	Marchesan IQ, Berretin-Felix G, Genaro KF, Rehder MIBC	Marchesan IQ, Berretin-Felix G, Genaro KF, Rehder MIBC
3	Nome:	Name:	Nome:	Nome:
4	N°:	N°:	N°:	N°:
5	Data do exame:	Date of exam:	Data do exame:	Data do exame:
6	Idade:	Age:	Idade:	Idade:
7	___ anos e ___ meses	___ years and ___ months	__ anos e __ meses	__ anos e __ meses
8	DN:	DoB:	Data de nascimento:	Data de nascimento:
9	Estado civil:	Marital status:	Estado civil:	Estado civil:
10	Informante:	Informant:	Informante:	Informante:
11	Grau de parentesco:	Relationship:	Parentesco:	Relação:
12	Estuda:	Studies:	Estuda:	Estuda:
13	sim	yes	sim	sim
14	Em qual ano:	Year:
15	não	no	não	não
16	Até que ano estudou:	What is the highest year of school or college you have ever completed?	Qual o ano mais avançado que você já completou na escola ou na faculdade?	Quantos anos de estudo você concluiu na escola ou na faculdade?
17	Trabalha:	Works:	Trabalha:	Trabalha:
18	sim	yes	sim	sim
19	Em que:	Occupation:	Ocupação:	Profissão:
20	não	no	não	não
21	Já trabalhou:	Worked in the past:	Trabalhou no passado:	Já trabalhou:
22	sim	yes	sim	sim
23	não	no	não	não
24	Em que:	Occupation:	Ocupação:	Profissão:
25	Atividade física:	Physical exercises:	Exercícios físicos:	Realiza atividades físicas:
26	sim	yes	sim	sim
27	não	no	não	não
28	Qual:	Which:	Qual:	Quais:
29	Endereço:	Address:	Endereço:	Endereço:
30	N°:	N°:	N°:	N°:
31	Complemento:	Additional:	Complemento:	Complemento:
32	Bairro:
33	Cidade/Estado:	City/State:	Cidade/Estado:	Cidade/UF:
34	CEP:	Postal code:	CEP:	CEP:
35	Telefones:	Phones:	Telefone:	Telefone:
36	Residencial:	Residential:	Residencial:	Residencial:
37	Trabalho:	Work:	Comercial:	Comercial:
38	Celular:	Cellular:	Celular:	Celular:
39	E-mail:	Email:	E-mail:	E-mail:
40	Nome do pai:	Father’s name:	Nome do pai:	Nome do pai:
41	Nome da mãe:	Mother’s name:	Nome da mãe:	Nome da mãe:
42	Irmãos:	Siblings:	Irmãos:	Irmãos:
43	não	no	não	não
44	sim	yes	sim	sim
45	Quantos:	How many:	Quantos:	Quantos:
46	Quem indicou para Fonoaudiologia?	Who referred you for Speech-Language Therapy?	Quem encaminhou você para terapia fonoaudiológica?	Quem te encaminhou para terapia fonoaudiológica?
47	Nome:	Name:	Nome:	Nome:
48	Especialidade:	Specialty:	Especialidade:	Especialidade:
49	Telefone:	Telephone:	Telefone:	Telefone:
50	Queixa principal:	Main complaint:	Principal queixa:	Queixa principal:
51	Outras queixas relacionadas à:	Other related complaints:	Outras queixas relacionadas:	Outras queixas relacionadas:
52	não	no	não	não
53	às vezes	sometimes	às vezes	às vezes
54	sim	yes	sim	sim
55	lábios	lips	lábios	lábios
56	língua	tongue	língua	língua
57	sucção	suction	sucção	sucção
58	mastigação	chewing	mastigação	mastigação
59	deglutição	swallowing	deglutição	deglutição
60	respiração	breathing	respiração	respiração
61	fala	speech	fala	fala
62	frênulo lingual	tongue frenulum	frênulo lingual	frênulo da língua
63	voz	voice	voz	voz
64	audição	hearing	audição	audição
65	aprendizagem	learning	aprendizagem	aprendizagem
66	estética facial	facial aesthetics	estética facial	estética facial
67	postura	posture	postura	postura
68	oclusão	occlusion	oclusão	oclusão
69	cefaleia	headache	dores de cabeça	dores de cabeça
70	ruído na ATM	jaw noise	ruído no maxilar	estalo na mandíbula
71	dor na ATM	jaw pain	dor no maxilar	dor na mandíbula
72	dor no pescoço	neck pain	dor no pescoço	dor no pescoço
73	dor nos ombros	shoulder pain	dor no ombro	dor nos ombros
74	dificuldade ao abrir a boca	difficulty opening the mouth	dificuldade em abrir a boca	dificuldade para abrir a boca
75	dificuldade ao movimentar a mandíbula para os lados	difficulty moving the mandible from side to side	dificuldade em mover a mandibula de um lado para o outro	dificuldade para mover a mandíbula de um lado para o outro
76	Antecedentes familiares	Family history	Histórico na família	Histórico na família
77	não	no	não	não
78	sim	yes	sim	sim
79	Qual:	Which:	Qual:	Qual:
80	Intercorrências	Complications	Complicações	Complicações
81	Na gestação:	During mother’s pregnancy:	Durante a gravidez da mãe:	Durante a gravidez da mãe:
82	não	no	não	não
83	sim	yes	sim	sim
84	Qual:	Which:	Qual:	Quais:
85	No nascimento:	At birth:	No nascimento:	No parto:
86	não	no	não	não
87	sim	yes	sim	sim
88	Qual:	Which:	Qual:	Quais:
89	Desenvolvimento motor	Motor development	Desenvolvimento motor	Desenvolvimento motor
90	Sentar:	Sitting:	Para sentar:	Ao se sentar:
91	normal	normal	normal	normal
92	alterado	altered	alterado	alterado
93	Idade:	Age:	Idade:	Idade:
94	Andar:	Walking:	Para andar:	Ao andar:
95	normal	normal	normal	normal
96	alterado	altered	alterado	alterado
97	Idade:	Age:	Idade:	Idade:
98	Tem dificuldade motora para:	Motor difficulty in:	Dificuldade motora ao:	Dificuldade motora para:
99	não	no	não	não
100	às vezes	sometimes	às vezes	às vezes
101	sim	yes	sim	sim
102	andar de bicicleta	riding a bicycle	andar de bicicleta	andar de bicicleta
103	correr	runnnig	correr	correr
104	amarrar os sapatos	tying shoes	amarrar os sapatos	amarrar o sapato
105	vestir-se	getting dressed	se vestir	se vestir
106	abotoar	buttoning clothes	abotoar a roupa	abotoar as roupas
107	outras:	others:	outros:	outras:
108	Problemas de saúde	Health problems	Problemas de saúde	Problemas de saúde
109	Qual:	Which:	Quais:	Qual:
110	Tratamento	Treatment	Tratamento	Tratamento
111	Medicamento	Medication	Medicação	Medicação
112	Neurológico:	Neurological:	Neurológico:	Neurológico:
113	não	no	não	não
114	sim	yes	sim	sim
115	Ortopédico:	Orthopedic:	Ortopédico:	Ortopédico:
116	não	no	não	não
117	sim	yes	sim	sim
118	Metabólico:	Metabolic:	Metabólico:	Metabólico:
119	não	no	não	não
120	sim	yes	sim	sim
121	Digestivo:	Digestive:	Digestivo:	Digestivo:
122	não	no	não	não
123	sim	yes	sim	sim
124	Hormonal:	Hormonal:	Hormonal:	Hormonal:
125	não	no	não	não
126	sim	yes	sim	sim
127	Outros problemas:	Other problems:	Outros problemas:	Outros problemas:
128	Problemas respiratórios	Breathing problems	Problemas respiratórios	Problemas respiratórios
129	Frequência	Frequency	Frequência	Frequência
130	Tratamento	Treatment	Tratamento	Tratamento
131	Medicamento	Medication	Medicação	Medicação
132	Resfriados frequentes*:	Frequent colds*:	Resfriados frequentes*:	Resfriados frequentes*:
133	não	no	não	não
134	sim	yes	sim	sim
135	Problemas de garganta:	Throat problems:	Problemas na garganta:	Problemas na garganta:
136	não	no	não	não
137	sim	yes	sim	sim
138	Amidalite:	Tonsillitis:	Amigdalite:	Amigdalite:
139	não	no	não	não
140	sim	yes	sim	sim
141	Halitose:	Halitosis:	Halitose:	Halitose:
142	não	no	não	não
143	sim	yes	sim	sim
144	Asma:	Asthma:	Asma:	Asma:
145	não	no	não	não
146	sim	yes	sim	sim
147	Bronquite:	Bronchitis:	Bronquite:	Bronquite:
148	não	no	não	não
149	sim	yes	sim	sim
150	Pneumonia:	Pneumonia:	Pneumonia:	Pneumonia:
151	não	no	não	não
152	sim	yes	sim	sim
153	Rinite:	Rhinitis:	Rinite:	Rinite:
154	não	no	não	não
155	sim	yes	sim	sim
156	Sinusite:	Sinusitis:	Sinusite:	Sinusite:
157	não	no	não	não
158	sim	yes	sim	sim
159	Obstrução nasal:	Nasal obstruction:	Obstrução nasal:	Obstrução nasal:
160	não	no	não	não
161	sim	yes	sim	sim
162	Prurido nasal:	Nasal itching:	Coceira nasal:	Coceira no nariz:
163	não	no	não	não
164	sim	yes	sim	sim
165	Coriza:	Coryza:	Coriza:	Coriza:
166	não	no	não	não
167	sim	yes	sim	sim
168	Espirros em salva:	Uncontrolled sneezing:	Crise de espirro:	Espirros sem controle:
169	não	no	não	não
170	sim	yes	sim	sim
171	*resfriado frequente (alteração de via aérea superior):	*frequent cold (alteration of upper airway):	*resfriados frequentes (alteração na via aérea superior):	*resfriado frequente (alteração das vias aéreas superiores):
172	até 5 anos de idade: acima de 12 episódios/ano	up to 5 years over 12 episodes/year	até 5 anos, mais de 12 episódios/ano	até 5 anos com mais de 12 ocorrências por ano
173	entre 6 e 12 anos de idade: acima de 6 episódios/ano	between 6 and 12 years over 6 episodes/year	entre 6 e 12 anos, mais de 6 episódios/ano	entre 6 e 12 anos com mais de 6 ocorrências por ano
174	Outros problemas:	Other problems:	Outros problemas:	Outros problemas:
175	Sono	Sleep	Sono	Sono
176	Agitado:	Restless:	Agitado:	Agitado:
177	não	no	não	não
178	sim	yes	sim	sim
179	às vezes	sometimes	às vezes	às vezes
180	Fragmentado:	Interrupted:	Interrompido:	Interrompido:
181	não	no	não	não
182	sim	yes	sim	sim
183	às vezes	sometimes	às vezes	às vezes
184	Ronco:	Heavy snoring:	Ronco pesado:	Ronco alto:
185	não	no	não	não
186	sim	yes	sim	sim
187	às vezes	sometimes	às vezes	às vezes
188	Ressona:	Light snoring:	Ronco leve:	Ronco leve:
189	não	no	não	não
190	sim	yes	sim	sim
191	às vezes	sometimes	às vezes	às vezes
192	Sialorreia:	Drooling:	Baba:	Baba:
193	não	no	não	não
194	sim	yes	sim	sim
195	às vezes	sometimes	às vezes	às vezes
196	Apneia:	Apnea:	Apneia:	Apneia:
197	não	no	não	não
198	sim	yes	sim	sim
199	às vezes	sometimes	às vezes	às vezes
200	Ingestão de água à noite:	Water intake at night:	Bebe água à noite:	Bebe água à noite:
201	não	no	não	não
202	sim	yes	sim	sim
203	às vezes	sometimes	às vezes	às vezes
204	Boca aberta ao dormir:	Mouth open during sleep:	Boca aberta durante o sono:	Boca aberta durante o sono:
205	não	no	não	não
206	sim	yes	sim	sim
207	às vezes	sometimes	às vezes	às vezes
208	Boca seca ao acordar:	Mouth dry upon waking:	Boca seca ao acordar:	Boca seca ao acordar:
209	não	no	não	não
210	sim	yes	sim	sim
211	às vezes	sometimes	às vezes	às vezes
212	Dores na face ao acordar:	Facial pain upon waking:	Dor facial ao acordar:	Dor no rosto ao acordar:
213	não	no	não	não
214	sim	yes	sim	sim
215	às vezes	sometimes	às vezes	às vezes
216	Postura:	Posture:	Postura:	Posição:
217	decúbito lateral	on side	de lado	de lado
218	decúbito dorsal	supine	barriga para cima	com a barriga para cima
219	decúbito ventral	prone	barriga para baixo	com a barriga para baixo
220	Mão apoiada sob o rosto:	Hand resting under the face:	Mão descansa embaixo do rosto:	Mão debaixo do rosto:
221	não	no	não	não
222	sim [ ] D [ ] E	yes [ ] R [ ] L	sim [ ] D [ ] E	sim [ ] D [ ] E
223	às vezes	sometimes	às vezes	às vezes
224	Outros problemas:	Other problems:	Outros problemas:	Outros problemas:
225	Tratamentos	Treatments	Tratamentos	Tratamentos
226	Motivo	reason	motivo	motivo
227	Profissional	professional	profissional	profissional
228	Fonoaudiológico:	Speech therapy:	Fonoaudiológico:	Fonoaudiológico:
229	não	no	não	não
230	no passado	in the past	no passado	no passado
231	atualmente	currently	atualmente	atualmente
232	Médico:	Medical:	Médico:	Médico:
233	não	no	não	não
234	no passado	in the past	no passado	no passado
235	atualmente	currently	atualmente	atualmente
236	Psicológico:	Psychological:	Psicológico:	Psicológico:
237	não	no	não	não
238	no passado	in the past	no passado	no passado
239	atualmente	currently	atualmente	atualmente
240	Fisioterápico:	Physical therapy:	Fisioterapia:	Fisioterapia:
241	não	no	não	não
242	no passado	in the past	no passado	no passado
243	atualmente	currently	atualmente	atualmente
244	Odontológico:	Dental:	Ortodôntico:	Odontológico:
245	não	no	não	não
246	no passado	in the past	no passado	no passado
247	atualmente	currently	atualmente	atualmente
248	Procedimento:	Procedure:	Procedimentos:	Procedimento:
249	exodontia	extraction	extração	extração
250	prótese	prosthesis	dentadura	dentadura
251	implante	implant	implante	implante
252	aparelho fixo	fixed braces	aparelho fixo	aparelho fixo
253	aparelho removível	removable braces	aparelho móvel	aparelho móvel
254	Cirúrgico:	Surgical:	Cirúrgico:	Cirúrgico:
255	não	no	não	não
256	sim	yes	sim	sim
257	Qual:	Which:	Qual:	Quais:
258	Quando:	When:	Quando:	Quando:
259	Outros tratamentos:	Other treatments:	Outros tratamentos:	Outros tratamentos:
260	Amamentação	Breast or bottle feeding	Aleitamento ou mamadeira	Aleitamento materno ou mamadeira
261	Peito:	Breast:	Peito:	Amamentação:
262	sim	yes	sim	sim
263	Até quando:	Up to:	Até:	Até:
264	não	no	não	não
265	Mamadeira:	Bottle:	Mamadeira:	Mamadeira:
266	sim	yes	sim	sim
267	Até quando:	Up to:	Até:	Até:
268	não	no	não	não
269	Alimentação	Diet	Dieta	Dieta
270	dificuldade em introduzir	difficulties introducing	dificuldades para introduzir	dificuldades para inserir
271	Copo:	Cup:	Copo:	Copo:
272	não	no	não	não
273	sim	yes	sim	sim
274	(descrever):	(describe):	(descreva):	(descrever):
275	Sabores:	Flavors:	Sabores:	Sabores:
276	não	no	não	não
277	sim	yes	sim	sim
278	(descrever):	(describe):	(descreva):	(descrever):
279	Consistências:	Consistencies:	Consistências:	Consistências:
280	não	no	não	não
281	sim	yes	sim	sim
282	(descrever):	(describe):	(descreva):	(descrever):
283	Alimentação atual	Current diet	Dieta atual	Dieta atual
284	Quais:	Which:	Qual:	Quais:
285	Frutas:	Fruits:	Frutas:	Frutas:
286	sim	yes	sim	sim
287	não	no	não	não
288	às vezes	sometimes	às vezes	às vezes
289	Verduras:	Greens:	Vegetais:	Verduras:
290	sim	yes	sim	sim
291	não	no	não	não
292	às vezes	sometimes	às vezes	às vezes
293	Legumes:	Vegetables:	Legumes:	Legumes:
294	sim	yes	sim	sim
295	não	no	não	não
296	às vezes	sometimes	às vezes	às vezes
297	Cereais (arroz, macarrão, trigo):	Cereals (rice, pasta, wheat):	Cereais (arroz, macarrão, trigo):	Cereais (arroz, massa, trigo):
298	sim	yes	sim	sim
299	não	no	não	não
300	às vezes	sometimes	às vezes	às vezes
301	Grãos (feijão, lentilha, ervilha):	Grains (beans, lentils, peas):	Grãos (feijão, lentilha, ervilha):	Grãos (feijão, lentilha, ervilha):
302	sim	yes	sim	sim
303	não	no	não	não
304	às vezes	sometimes	às vezes	às vezes
305	Carnes:	Meats:	Carnes:	Carnes:
306	sim	yes	sim	sim
307	não	no	não	não
308	às vezes	sometimes	às vezes	às vezes
309	Leite e derivados:	Dairy:	Laticínios:	Laticínios:
310	sim	yes	sim	sim
311	não	no	não	não
312	às vezes	sometimes	às vezes	às vezes
313	Açucares:	Sugars:	Açúcares:	Açúcares:
314	sim	yes	sim	sim
315	não	no	não	não
316	às vezes	sometimes	às vezes	às vezes
317	De maneira geral, ingere alimentos predominantemente:	In general, predominant diet is:	Em geral, a dieta predominante é	Em geral, a dieta é predominantemente
318	líquidos	liquids	líquida	líquida
319	pastosos	purees	pastosa	pastosa
320	sólidos	solids	sólida	sólida
321	Na maioria das vezes, como e onde faz as refeições:	Most of the time, how and where does the patient eat:	Onde e como você come na maioria das vezes?	Onde e como você come na maioria das vezes?
322	Sem outra atividade:	No other activity:	Sem fazer outra atividade:	Nenhuma outra atividade:
323	à mesa	at the table	na mesa	à mesa
324	no sofá	on the sofa	no sofá	no sofá
325	no chão	on the floor	no chão	no chão
326	na cama	in bed	na cama	na cama
327	Lendo:	Reading:	Lendo:	Lendo:
328	à mesa	at the table	na mesa	à mesa
329	no sofá	on the sofa	no sofá	no sofá
330	no chão	on the floor	no chão	no chão
331	na cama	in bed	na cama	na cama
332	Assistindo à TV:	Watching TV:	Assistindo à TV:	Vendo televisão:
333	à mesa	at the table	na mesa	à mesa
334	no sofá	on the sofa	no sofá	no sofá
335	no chão	on the floor	no chão	no chão
336	na cama	in bed	na cama	na cama
337	Fazendo lição:	Doing homework:	Fazendo tarefa:	Fazendo tarefa:
338	à mesa	at the table	na mesa	à mesa
339	no sofá	on the sofa	no sofá	no sofá
340	no chão	on the floor	no chão	no chão
341	na cama	in bed	na cama	na cama
342	Em frente ao computador:	Using the computer:	No computador:	No computador:
343	à mesa	at the table	na mesa	à mesa
344	no sofá	on the sofa	no sofá	no sofá
345	no chão	on the floor	no chão	no chão
346	na cama	in bed	na cama	na cama
347	Mastigação	Chewing	Mastigação	Mastigação
348	Lado:	Side:	Lado:	Lado:
349	bilateral	bilateral	bilateral	bilateral
350	unilateral [ ] D [ ] E	unilateral [ ] R [ ] L	unilateral [ ] D [ ] E	unilateral [ ] D [ ] E
351	Lábios:	Lips:	Lábios:	Lábios:
352	fechados	closed	fechados	fechados
353	entreabertos	parted	entreabertos	entreabertos
354	abertos	open	abertos	abertos
355	Ruído:	Noise:	Ruído:	Barulho:
356	não	no	não	não
357	sim	yes	sim	sim
358	às vezes	sometimes	às vezes	às vezes
359	Ingestão de líquido durante as refeições:	Ingestion of liquids during meals:	Ingestão de líquidos durante as refeições:	Ingestão de líquidos durante as refeições:
360	não	no	não	não
361	sim	yes	sim	sim
362	às vezes	sometimes	às vezes	às vezes
363	Dor ou desconforto durante a mastigação:	Pain or discomfort while chewing:	Dor ou desconforto enquanto mastiga:	Dor ou desconforto ao mastigar:
364	não	no	não	não
365	sim [ ] D [ ] E	yes [ ] R [ ] L	sim [ ] D [ ] E	sim [ ] D [ ] E
366	às vezes	sometimes	às vezes	às vezes
367	Ruído articular:	Joint noise:	Ruído na articulação:	Barulho na mandíbula:
368	não	no	não	não
369	sim [ ] D [ ] E	yes [ ] R [ ] L	sim [ ] D [ ] E	sim [ ] D [ ] E
370	às vezes	sometimes	às vezes	às vezes
371	Dificuldade mastigatória:	Difficulty chewing:	Dificuldade em mastigar:	Dificuldade para mastigar:
372	não	no	não	não
373	sim	yes	sim	sim
374	Qual:	Which:	Qual:	Qual:
375	Escape de alimentos durante a mastigação:	Escape of food while chewing:	Escape de comida enquanto mastiga:	Deixa cair comida ao mastigar:
376	não	no	não	não
377	sim	yes	sim	sim
378	Outros problemas:	Other problems:	Outros problemas:	Outros problemas:
379	Mastiga os alimentos	Chewing of food	Mastigação da comida	Mastigação de alimentos
380	adequadamente	adequately	adequada	adequada
381	pouco	little	pouca	pouca
382	muito	much	muita	muita
383	Velocidade mastigatória	Chewing speed	Velocidade de mastigação	Velocidade de mastigação
384	semelhante	similar	semelhante	parecida
385	mais rápido	faster	mais rápido	mais rápida
386	mais devagar	slower	mais devagar	mais devagar
387	Em comparação à família:	Compared to family:	Comparado à família:	Comparada a familiares:
388	Em comparação aos amigos:	Compared to friends:	Comparado aos amigos:	Comparada a amigos:
389	Capacidade mastigatória	Chewing capacity	Capacidade de mastigação	Capacidade de mastigação
390	(grau de satisfação do paciente com relação à sua mastigação)	(degree of patient satisfaction in relation to their chewing)	(grau de satisfação do paciente em relação a sua própria mastigação)	(satisfação do paciente em relação à própria mastigação)
391	ótima	great	ótimo	ótima
392	boa	good	bom	boa
393	regular	regular	regular	razoável
394	ruim	bad	ruim	ruim
395	péssima	terrible	horrível	péssima
396	Deglutição	Swallowing	Deglutição	Deglutição
397	Dificuldade:	Difficulty:	Dificuldade:	Dificuldade:
398	não	no	não	não
399	sim	yes	sim	sim
400	às vezes	sometimes	às vezes	às vezes
401	Ruído:	Noise:	Ruído:	Barulho:
402	não	no	não	não
403	sim	yes	sim	sim
404	às vezes	sometimes	às vezes	às vezes
405	Engasgos:	Choking:	Engasgo:	Engasgo:
406	não	no	não	não
407	sim	yes	sim	sim
408	às vezes	sometimes	às vezes	às vezes
409	Odinofagia	Odynophagia	Odinofagia	Odinofagia
410	(dor ao deglutir):	(pain when swallowing):	(dor enquanto engole):	(dor ao engolir):
411	não	no	não	não
412	sim	yes	sim	sim
413	às vezes	sometimes	às vezes	às vezes
414	Refluxo nasal:	Nasal reflux:	Refluxo nasal:	Refluxo nasal:
415	não	no	não	não
416	sim	yes	sim	sim
417	às vezes	sometimes	às vezes	às vezes
418	Escape anterior:	Anterior escape:	Escape anterior:	Escape anterior:
419	não	no	não	não
420	sim	yes	sim	sim
421	às vezes	sometimes	às vezes	às vezes
422	Pigarro:	Phlegm:	Catarro:	Catarro:
423	não	no	não	não
424	sim	yes	sim	sim
425	às vezes	sometimes	às vezes	às vezes
426	Tosse:	Cough:	Tosse:	Tosse:
427	não	no	não	não
428	sim	yes	sim	sim
429	às vezes	sometimes	às vezes	às vezes
430	Resíduos após a deglutição:	Residues after swallowing:	Resíduo após engolir:	Resíduo depois de engolir:
431	não	no	não	não
432	sim	yes	sim	sim
433	às vezes	sometimes	às vezes	às vezes
434	Outros problemas:	Other problems:	Outros problemas:	Outros problemas:
435	Hábitos orais:	Oral habits	Hábitos orais:	Hábitos orais:
436	Chupeta:	Pacifier:	Chupeta:	Chupeta:
437	não	no	não	não
438	sim	yes	sim	sim
439	Até quando:	Until when:	Até:	Até quando:
440	comum	common	comum	tradicional
441	ortodôntica	orthodontic	ortodôntica	ortodôntica
442	Sucção de dedo:	Thumb sucking:	Chupa dedo:	Chupar o dedo:
443	não	no	não	não
444	sim	yes	sim	sim
445	Até quando:	Until when:	Até:	Até quando:
446	Sucção de língua:	Tongue sucking:	Suga a língua:	Chupar a língua:
447	não	no	não	não
448	sim	yes	sim	sim
449	Até quando:	Until when:	Até:	Até quando:
450	Umidificar os lábios:	Humidification of lips:	Lambe os lábios:	Lamber os lábios:
451	não	no	não	não
452	sim	yes	sim	sim
453	Idade:	Age:	Idade:	Idade:
454	Fumo:	Smoking:	Fumo:	Fumo:
455	não	no	não	não
456	sim	yes	sim	sim
457	Quantos cigarros/dia:	How many cigarettes/day:	Número de cigarros/dia:	Quantos cigarros por dia:
458	Outros hábitos:	Other habits:	Outros hábitos:	Outros hábitos:
459	Hábitos de mordida	Biting habits	Hábitos de mordida	Hábitos de mordida
460	Bruxismo	Bruxism	Bruxismo	Bruxismo
461	(ranger dentes):	(grinding teeth):	(ranger dos dentes):	(range os dentes):
462	não	no	não	não
463	sim	yes	sim	sim
464	diurno	day	dia	de dia
465	noturno	night	noite	à noite
466	Apertamento dentário:	Clenching teeth:	Pressionar os dentes:	Aperta os dentes:
467	não	no	não	não
468	sim	yes	sim	sim
469	Quando:	When:	Quando:	Quando:
470	Onicofagia	Onychophagy	Onicofagia	Onicofagia
471	(roer unhas):	(nail biting):	(roer as unhas):	(rói as unhas):
472	não	no	não	não
473	sim	yes	sim	sim
474	Quando:	When:	Quando:	Quando:
475	Morder mucosa oral:	Biting oral mucosa:	Morder mucosa oral:	Morde a mucosa da boca:
476	não	no	não	não
477	sim	yes	sim	sim
478	Quando:	When:	Quando:	Quando:
479	Morder objetos:	Biting objects:	Morder objetos:	Morde objetos:
480	não	no	não	não
481	sim	yes	sim	sim
482	Qual:	Which:	Qual:	Quais:
483	Quando:	When:	Quando:	Quando:
484	Outros hábitos:	Other habits:	Outros hábitos:	Outros hábitos:
485	Hábitos de postura	Posture habits	Hábitos posturais	Hábitos de postura
486	Interposição do lábio inferior:	Interposition of lower lip:	Interposição do lábio inferior:	Interpõe o lábio inferior:
487	não	no	não	não
488	sim	yes	sim	sim
489	Protração da mandíbula:	Protraction of mandible:	Projeção da mandíbula:	Projeta a mandíbula:
490	não	no	não	não
491	sim	yes	sim	sim
492	Apoio da mandíbula na mão:	Jaw resting in hand:	Descansar o maxilar na mão:	Segura o queixo com a mão:
493	não	no	não	não
494	sim [ ] D [ ] E	yes [ ] R [ ] L	sim [ ] D [ ] E	sim [ ] D [ ] E
495	Apoio da cabeça na mão:	Head resting in hand:	Descansar a cabeça na mão:	Segura a cabeça com a mão:
496	não	no	não	não
497	sim [ ] D [ ] E	yes [ ] R [ ] L	sim [ ] D [ ] E	sim [ ] D [ ] E
498	Uso excessivo do computador:	Excessive use of computer:	Usar muito o computador:	Usa bastante o computador:
499	não	no	não	não
500	sim	yes	sim	sim
501	Postura:	Posture:	Postura:	Posição:
502	Uso excessivo do celular:	Excessive use of cellular:	Usar muito o telefone:	Usa bastante o telefone:
503	não	no	não	não
504	sim	yes	sim	sim
505	Postura:	Posture:	Postura:	Posição:
506	Outros hábitos:	Other habits:	Outros hábitos:	Outros hábitos:
507	Fala	Speech	Fala	Fala
508	Omissão:	Omission:	Omissão:	Omissão:
509	não	no	não	não
510	sim	yes	sim	sim
511	às vezes	sometimes	às vezes	às vezes
512	Substituição:	Substitution:	Substituição:	Substituição:
513	não	no	não	não
514	sim	yes	sim	sim
515	às vezes	sometimes	às vezes	às vezes
516	Inteligibilidade prejudicada:	Impaired intelligibility:	Inteligibilidade prejudicada:	Inteligibilidade prejudicada:
517	não	no	não	não
518	sim	yes	sim	sim
519	às vezes	sometimes	às vezes	às vezes
520	Inteligibilidade prejudicada ao telefone:	Impaired intelligibility on the phone:	Inteligibilidade prejudicada no telefone:	Inteligibilidade prejudicada ao telefone:
521	não	no	não	não
522	sim	yes	sim	sim
523	às vezes	sometimes	às vezes	às vezes
524	Salivação excessiva:	Excessive salivation:	Salivação excessiva:	Salivação excessiva:
525	não	no	não	não
526	sim	yes	sim	sim
527	às vezes	sometimes	às vezes	às vezes
528	Diminuição da amplitude do movimento mandibular:	Decreased range of mandibular movement:	Diminuição do alcance do movimento do maxilar:	Diminuição do movimento da mandíbula:
529	não	no	não	não
530	sim	yes	sim	sim
531	às vezes	sometimes	às vezes	às vezes
532	Interposição de língua:	Tongue interposition:	Interposição da língua:	Interposição da língua:
533	não	no	não	não
534	sim	yes	sim	sim
535	anterior	anterior	anterior	anterior
536	lateral	lateral	lateral	lateral
537	Quais fones:	Which phones:	Quais fones:	Quais fones:
538	Outros problemas:	Other problems:	Outros problemas:	Outros problemas:
539	Comunicação	Communication	Comunicação	Comunicação
540	Intencionalidade prejudicada:	Impaired intentionality:	Intencionalidade prejudicada:	Intencionalidade prejudicada:
541	não	no	não	não
542	sim	yes	sim	sim
543	Ausência de produção de sons quando bebê:	Absence of sound production when infant:	Ausência de produção da fala quando bebê:	Ausência da produção de sons na infância:
544	não	no	não	não
545	sim	yes	sim	sim
546	Demorou a falar:	Took a long time to speak:	Levou muito tempo para falar:	Demorou para falar:
547	não	no	não	não
548	sim	yes	sim	sim
549	Demorou a elaborar frases:	Took a long time to elaborate sentences:	Levou muito tempo para elaborar frases:	Demorou para elaborar frases:
550	não	no	não	não
551	sim	yes	sim	sim
552	Dificuldade de compreensão:	Difficulty in understanding:	Dificuldade em entender:	Dificuldade de compreensão:
553	não	no	não	não
554	sim	yes	sim	sim
555	Outros problemas:	Other problems:	Outros problemas:	Outros problemas:
556	Audição	Hearing	Audição	Audição
557	Hipoacusia	Hearing loss:	Perda auditiva:	Perda auditiva:
558	(diminuição da audição):
559	não	no	não	não
560	às vezes	sometimes	às vezes	às vezes
561	sim [ ] D [ ] E	yes [ ] R [ ] L	sim [ ] D [ ] E	sim [ ] D [ ] E
562	Otite:	Otitis:	Otite:	Otite:
563	não	no	não	não
564	às vezes	sometimes	às vezes	às vezes
565	sim [ ] D [ ] E	yes [ ] R [ ] L	sim [ ] D [ ] E	sim [ ] D [ ] E
566	Zumbido:	Tinnitus:	Zumbido:	Zumbido:
567	não	no	não	não
568	às vezes	sometimes	às vezes	às vezes
569	sim [ ] D [ ] E	yes [ ] R [ ] L	sim [ ] D [ ] E	sim [ ] D [ ] E
570	Otalgia	Earache:	Dor de ouvido:	Dor de ouvido:
571	(dor de ouvido):
572	não	no	não	não
573	às vezes	sometimes	às vezes	às vezes
574	sim [ ] D [ ] E	yes [ ] R [ ] L	sim [ ] D [ ] E	sim [ ] D [ ] E
575	Tontura/Vertigem:	Dizziness/Vertigo:	Tontura/vertigem:	Tontura/vertigem:
576	não	no	não	não
577	sim	yes	sim	sim
578	às vezes	sometimes	às vezes	às vezes
579	Avaliação audiológica prévia:	Previous hearing test:	Teste de audição no passado:	Já realizou audiometria:
580	não	no	não	não
581	sim	yes	sim	sim
582	Quando:	When:	Quando:	Quando:
583	Outros problemas:	Other problems:	Outros problemas:	Outros problemas:
584	Voz	Voice	Voz	Voz
585	Rouquidão:	Hoarseness:	Rouquidão:	Rouquidão:
586	não	no	não	não
587	sim	yes	sim	sim
588	às vezes	sometimes	às vezes	às vezes
589	Fraqueza:	Weakness:	Fraqueza:	Fraqueza:
590	não	no	não	não
591	sim	yes	sim	sim
592	às vezes	sometimes	às vezes	às vezes
593	Hipernasalidade:	Hypernasality:	Hipernasalidade:	Hipernasalidade:
594	não	no	não	não
595	sim	yes	sim	sim
596	às vezes	sometimes	às vezes	às vezes
597	Hiponasalidade:	Hyponasality:	Hiponasalidade:	Hiponasalidade:
598	não	no	não	não
599	sim	yes	sim	sim
600	às vezes	sometimes	às vezes	às vezes
601	Afonia:	Muteness:	Mudez:	Mudez:
602	não	no	não	não
603	sim	yes	sim	sim
604	às vezes	sometimes	às vezes	às vezes
605	Abuso vocal:	Vocal abuse:	Abuso vocal:	Abuso vocal:
606	não	no	não	não
607	sim	yes	sim	sim
608	às vezes	sometimes	às vezes	às vezes
609	Dor:	Pain:	Dor:	Dor:
610	não	no	não	não
611	sim	yes	sim	sim
612	às vezes	sometimes	às vezes	às vezes
613	Ardor:	Burning:	Ardência:	Queimação:
614	não	no	não	não
615	sim	yes	sim	sim
616	às vezes	sometimes	às vezes	às vezes
617	Outros problemas:	Other problems:	Outros problemas:	Outros problemas:
618	Escolaridade	Education	Educação	Educação
619	Dificuldade escolar:	Difficulty at school:	Dificuldade na escola:	Dificuldades na escola:
620	não	no	não	não
621	sim	yes	sim	sim
622	Qual:	Explain:	Explique:	Explicar:
623	Falta de atenção/concentração:	Lack of attention/concentration:	Falta de atenção/concentração:	Falta de atenção/concentração:
624	não	no	não	não
625	sim	yes	sim	sim
626	às vezes	sometimes	às vezes	às vezes
627	Dificuldade de memória:	Memory difficulty:	Dificuldade de memória:	Dificuldade de memória:
628	não	no	não	não
629	sim	yes	sim	sim
630	Reprovações:	Failures:	Falhas:	Reprovações:
631	não	no	não	não
632	sim	yes	sim	sim
633	Quantas:	How many:	Quantas:	Quantas:
634	Dificuldade de relacionamento:	Difficulty with relationships:	Dificuldade em relacionamentos:	Dificuldade para se relacionar:
635	não	no	não	não
636	sim	yes	sim	sim
637	Dominância lateral:	Lateral dominance:	Dominância lateral:	Dominância lateral:
638	destro	right handed	destro	destro
639	sinistro	left handed	canhoto	canhoto
640	ambidestro	ambidextrous	ambidestro	ambidestro
641	Outros problemas:	Other problems:	Outros problemas:	Outros problemas:
642	Informações complementares	Additional information	Informação adicional	Outras informações
643	Fonoaudiólogo:	Speech-Language Pathologist:	Fonoaudiólogo(a):	Fonoaudiólogo(a):
644	CRFa:	CRFa:	CRFa:	CRFa:

## Sheet: OMCAWS
TU	Original Portuguese version of the Protocolo MBGR	T12	BT1	BT2
1	PROTOCOLO MBGR - EXAME CLÍNICO MIOFUNCIONAL OROFACIAL COM ESCORES	MBGR PROTOCOL - OROFACIAL MYOFUNCTIONAL CLINICAL EXAMINATION	PROTOCOLO MBGR - EXAME CLÍNICO MIOFUNCIONAL OROFACIAL	PROTOCOLO MBGR - EXAME CLÍNICO MIOFUNCIONAL OROFACIAL
2	Marchesan IQ, Berretin-Felix G, Genaro KF, Rehder MIBC	Marchesan IQ, Berretin-Felix G, Genaro KF, Rehder MIBC	Marchesan IQ, Berretin-Felix G, Genaro KF, Rehder MIBC	Marchesan IQ, Berretin-Felix G, Genaro KF, Rehder MIBC
3	Nome:	Name:	Nome:	Nome:
4	N°:	N°:	N°:	N°:
5	Data do exame:	Date of exam:	Data do exame:	Data do exame:
6	Idade:	Age:	Idade:	Idade:
7	____ anos e ____ meses	____ years and ____ months	____ anos e ____ meses	____ anos e ____ meses
8	DN:	DOB:	Data de nascimento:	Data de nascimento:
9	Peso corporal: ______ kg	Weight: _______ kg	Peso: _______ kg	Peso: _______ kg
10	Altura corporal: _______ m	Height: _______ m	Altura: _______ m	Altura: _______ m
11	IMC: _______ (peso[kg]/estatura [m]2)	BMI: _______ (weight [kg]/height [m]2)	IMC: _______ (peso [kg]/altura [m2])	IMC: _______ (peso [em kg]/altura [em m2])
12	1. POSTURA CORPORAL	1. BODY POSTURE	1. POSTURA CORPORAL	1. POSTURA CORPORAL
13	(observar o paciente em pé e sem calçado)	(observe the patient standing barefoot)	(observe o paciente em pé descalço)	(observe o paciente em pé, descalço)
14	Cabeça	Head	Cabeça	Cabeça
15	flexão e extensão = sim	flexion and extension = yes	flexão e extensão = sim	flexão e extensão = sim
16	rotação = não	rotation = no	rotação = não	rotação = não
17	inclinação = talvez	inclination = maybe	inclinação = talvez	inclinação = talvez
18	Frontal:	Frontal:	Frontal:	Frontal:
19	normal	normal	normal	normal
20	rotação D	rotation R	rotação D	rotação para D
21	rotação E	rotation L	rotação E	rotação para E
22	inclinação D	inclination R	inclinação D	inclinação para D
23	inclinação E	inclination L	inclinação E	inclinação para E
24	Lateral:	Lateral:	Lateral:	Lateral:
25	normal	normal	normal	normal
26	anteriorizada	forward head posture (FHP)	postura da cabeça para frente	anteriorização da cabeça (FHP)
27	flexão	flexion	flexão	flexão
28	extensão	extension	extensão	extensão
29	Ombros	Shoulders	Ombros	Ombros
30	Frontal:	Frontal:	Frontal:	Frontal:
31	normal	normal	normal	normal
32	elevado D	elevated R	D elevado	elevados para D
33	elevado E	elevated L	E elevado	elevados para E
34	Lateral:	Lateral:	Lateral:	Lateral:
35	normal	normal	normal	normal
36	anteriorizados	rounded shoulders	ombros arredondados	ombros arredondados
37	Observação:	Observation:	Observação:	Observação:
38	2. MEDIDAS DA FACE, DOS MOVIMENTOS MANDIBULARES E DA OCLUSÃO	2. FACE, MANDIBULAR MOVEMENT, AND OCCLUSION MEASUREMENTS	2. FACE, MOVIMENTO MANDIBULAR E MEDIDAS DE OCLUSÃO	2. MEDIÇÃO DA FACE, DOS MOVIMENTOS MANDIBULARES E DA OCLUSÃO
39	Face	Face	Face	Face
40	(tomar cada medida 3 vezes com o paquímetro e calcular a média - o paciente deve manter os lábios em contato)	(take each measurement 3 times with a caliper, and calculate the average - the patient must keep lips in contact)	(tire cada medida 3 vezes com um paquímetro e calcule a média - o paciente deve manter os lábios fechados)	(realize cada medição três vezes com o paquímetro e calcule a média - o paciente deve manter os lábios fechados)
41	1ª medida (mm)	1st measurement (mm)	1ª medida (mm)	1ª medição (mm)
42	2ª medida (mm)	2nd measurement (mm)	2ª medida (mm)	2ª medição (mm)
43	3ª medida (mm)	3rd measurement (mm)	3ª medida (mm)	3ª medição (mm)
44	média (mm)	average (mm)	média (mm)	média (mm)
45	terço médio da face (glabela a subnasal)	middle third of the face (glabella to subnasal)	terço médio da face (da glabela ao subnasal)	terço médio da face (da glabela ao subnasal)
46	terço inferior da face (subnasal a gnatio)	lower third of the face (subnasal to gnathion)	terço inferior da face (do subnasal ao gnatio)	terço inferior da face (do subnasal ao gnatio)
47	altura da face - A (glabela a gnatio) (soma do terço médio e do inferior)	height of the face - H (glabella to gnathion) (sum of middle third with lower)	altura da face - A (da glabela ao gnatio) (soma do terço médio com o inferior)	altura da face - A (da glabela ao gnatio) (soma do terço médio com o terço inferior)
48	largura da face - La (proeminências dos arcos zigomáticos - essa medida será mais exata com o paquímetro “spreading caliper” ou com o paquímetro adaptado com prolongamento de 10 centímetros)	width of the face - W (prominences of the zygomatic arches - this measurement will be more accurate with the "spreading caliper" or the adapted caliper with an extension of 10 centimeters)	largura da face - L (prominências dos arcos zigomáticos - esta medida será mais precisa com um pelvímetro ou um paquímetro adaptado com uma extensão de 10 centímetros)	comprimento da face - C (prominências dos arcos zigomáticos; esta medida será mais precisa com a o compasso facial ou o paquímetro adaptado com uma extensão de 10 centímetros)
49	canto externo do olho direito à comissura direita do lábio	outer corner of the right eye to the right commissure of the lip	canto externo do olho direito até a comissura do lábio direito	canto externo do olho direito até a comissura labial direita
50	canto externo do olho esquerdo à comissura esquerda do lábio	outer corner of the left eye to the left commissure of the lip	canto externo do olho esquerdo até a comissura do lábio esquerdo	canto externo do olho esquerdo até a comissura labial esquerda
51	lábio superior (subnasal ao ponto mais inferior do lábio superior)	upper lip (subnasal to the lowest point of the upper lip)	lábio superior (do subnasal ao ponto mais baixo do lábio inferior)	lábio superior (subnasal até o ponto mais baixo do lábio superior)
52	lábio inferior (do ponto mais superior do lábio inferior ao gnatio)	lower lip (from the uppermost point of the lower lip to the gnathion)	lábio inferior (do ponto mais alto do lábio inferior ao gnatio)	lábio inferior (do ponto mais alto do lábio inferior ao gnatio)
53	Movimentos mandibulares e oclusão	Mandibular movements and occlusion	Movimentos mandibulares e oclusão	Movimentos mandibulares e oclusão
54	(usar paquímetro e lápis cópia, tomar cada medida 3 vezes e calcular a média)	(use caliper and copy pencil, take each measurement 3 times, and calculate the average)	(use paquímetro e lápis, tire cada medida 3 vezes e calcule a média)	(com paquímetro e lápis cópia, realize cada medição três vezes e calcule a média)
55	1ª medida (mm)	1st measurement (mm)	1ª medida (mm)	1ª medição (mm)
56	2ª medida (mm)	2nd measurement (mm)	2ª medida (mm)	2ª medição (mm)
57	3ª medida (mm)	3rd measurement (mm)	3ª medida (mm)	3ª medição (mm)
58	média (mm)	average (mm)	média (mm)	média (mm)
59	trespasse vertical - TV (com os dentes em oclusão, marcar na vestibular dos incisivos inferiores a face incisal dos incisivos superiores e medir a distância dessa marcação até a face incisal dos incisivos inferiores; na mordida aberta, medir a distância entre as faces incisais dos dentes incisivos superiores e inferiores no plano vertical e o resultado obtido será negativo)	overbite - OB (with the teeth in occlusion, mark the incisal face of the upper incisors on the vestibular of the lower incisors and measure the distance of the marking to the incisal face of the inferior incisors; in the open bite, measure the distance between the incisal faces of the upper and lower incisor teeth on the vertical plane, and the result will be negative)	transpasse vertical - TV (com os dentes em oclusão, marcar a face incisal dos incisivos superiores na vestibular dos incisivos inferiores e medir a distância da marcação para a face incisiva dos incisivos inferiores; na mordida aberta, medir a distância entre as faces incisivas dos dentes incisivos superior e inferior no plano vertical e o resultado será negativo)	sobremordida vertical - SV (com os dentes em oclusão, marque a face incisal dos incisivos superiores no vestibular dos incisivos inferiores e meça a distância desde a marcação até a face incisiva dos incisivos inferiores; na mordida aberta, meça a distância entre as faces incisivas dos dentes incisivos superior e inferior no plano vertical, e o resultado será negativo)
60	trespasse horizontal - TH (medir a distância entre as faces incisais dos incisivos superiores e inferiores no plano horizontal)	overjet - OJ (measure the distance between the incisal faces of the upper and lower incisors on the horizontal plane)	transpasse horizontal - TH (medir a distância entre as faces incisais dos incisivos superiores e inferiores no plano horizontal)	trespasse horizontal - TO (meça a distância entre a face incisal dos incisivos superiores e inferiores no plano horizontal)
61	lateralidade mandibular direita (marcar a linha média dentária da arcada superior na arcada inferior, levar a mandíbula para a direita e medir a distância entre a marcação e linha média superior)	right mandibular laterality (mark the dental midline of the superior arch on the inferior arch, move the mandible to the right, and measure the distance between the marking and the superior midline)	lateralidade mandibular direita (marcar a linha média dentária do arco superior no arco inferior, mover a mandíbula à direita e medir a distância entre a marcação e a linha média superior)	lateralidade mandibular direita (marque a linha média dentária do arco superior no arco inferior, mova a mandíbula para a direita e meça a distância entre a marcação e a linha média superior)
62	lateralidade mandibular esquerda (marcar a linha média dentária da arcada superior na arcada inferior, levar a mandíbula para a esquerda e medir a distância entre a marcação e linha média superior)	left mandibular laterality (mark the dental midline of the superior arch on the inferior arch, move the mandible to the left, and measure the distance between the mark and the superior midline)	lateralidade mandibular esquerda (marcar a linha média dentária do arco superior no arco inferior, mova a mandíbula para a esquerda e mede a distância entre a marca e a linha média superior)	lateralidade mandibular esquerda (marque a linha média dentária do arco superior no arco inferior, mova a mandíbula para a direita e meça a distância entre a marcação e a linha média superior)
63	distância interincisal máxima ativa - DIMA (do incisivo central ou lateral superior ao inferior com a máxima abertura da boca)	maximum active interincisional distance - MAID (from the central or lateral superior incisor to the inferior with the maximum opening of the mouth)	distância interincisal máxima ativa - DIMA (do incisivo superior central ou lateral ao inferior com a abertura máxima da boca)	distância interincisal máxima ativa - DIMA (do incisivo superior central ou lateral ao inferior com a abertura máxima da boca)
64	abertura da boca (DIMA + TV)	opening of the mouth (MAID + OB)	abertura da boca (DIMA + TV)	abertura da boca (DIMA + SV)
65	DIMA com o ápice da língua tocando a papila incisiva (DIMALP)	MAID with the apex of the tongue touching the incisive papilla (MAIDTP)	DIMA com o ápice da língua tocando a papila incisiva (DIMATP)	DIMA com o ápice da língua em contato com a papila incisiva (DIMALP)
66	calcular: (DIMALP) x 100 / DIMA	calculate: (MAIDTP) x 100 / MAID	calcule: (DIMATP) x 100 / DIMA	calcule: (DIMALP) x 100 / DIMA
67	3. EXAME EXTRAORAL	3. EXTRAORAL EXAM	3. EXAME EXTRAORAL	3. EXAME EXTRAORAL
68	SOMAR OS PONTOS DA FACE, LÁBIOS E MASSETER	ADD FACIAL, LIP, AND MASSETER SCORES	SOME AS PONTUAÇÕES DA FACE, LÁBIOS E MASSETER	SOME OS PONTOS DE FACE, DE LÁBIOS E DE MASSETER
69	(melhor resultado = 0 e pior = 30)	(best result = 0 and worst = 30)	(melhor resultado = 0 e pior = 30)	(melhor resultado = 0; pior resultado = 30)
70	Face	Face	Face	Face
71	SOMAR OS PONTOS DAS NORMAS FRONTAL E LATERAL	ADD THE POINTS ATTRIBUTED TO THE FRONTAL AND LATERAL NORMS	SOME OS PONTOS ATRIBUÍDOS ÀS NORMAS FRONTAL E LATERAL	SOME OS PONTOS ATRIBUÍDOS ÀS NORMAS FRONTAL E LATERAL
72	(melhor resultado = 0 e pior = 15)	(best result = 0 and worst = 15)	(melhor resultado = 0 e pior = 15)	(melhor resultado = 0; pior resultado = 15)
73	(observar o paciente em pé e sem calçado)	(observe the patient standing barefoot)	(observe o paciente descalço em pé)	(observe o paciente em pé, descalço)
74	Norma frontal	Frontal norm	Norma frontal	Norma frontal
75	SOMAR OS PONTOS DA ANÁLISE FACIAL NUMÉRICA E SUBJETIVA	ADD THE POINTS ATTRIBUTED TO NUMERICAL AND SUBJECTIVE FACIAL ANALYSIS	SOME OS PONTOS ATRIBUÍDOS À ANÁLISE FACIAL NUMÉRICA E SUBJETIVA	SOME OS PONTOS ATRIBUÍDOS À ANÁLISE FACIAL NUMÉRICA E SUBJETIVA
76	(melhor resultado = 0 e pior = 13)	(best result = 0 and worst = 13)	(melhor resultado = 0 e pior = 13)	(melhor resultado = 0; pior resultado = 13)
77	Análise facial numérica	Numerical facial analysis	Análise facial numérica	Análise facial numérica
78	SOMAR TODOS OS PONTOS	ADD ALL SCORES	SOME TODAS AS PONTUAÇÕES	SOME TODOS OS PONTOS
79	(melhor resultado = 0 e pior = 3)	(best result = 0 and worst = 3)	(melhor resultado = 0 e pior = 3)	(melhor resultado = 0; pior resultado = 3)
80	Tipo facial	Facial type	Tipo facial	Tipo facial
81	comparar a altura (A) com a largura (La):	compare the height (H) with the width (W):	compare a altura (A) com a largura (L):	compare a altura (A) à largura (L):
82	média (A semelhante a La)	average (H similar to W)	média (A similar à L)	média (A semelhante à L)
83	longa (A > La)	long (H > W)	longo (A > L)	longo (A > L)
84	curta (La > A)	short (W > H)	curto (L > A)	curto (A > L)
85	Proporção facial	Facial proportion	Proporção facial	Proporção facial
86	comparar o terço médio com o inferior:	compare middle third with lower third:	compare o terço médio com o terço inferior:	compare o terço médio com o terço inferior:
87	semelhantes	similar	similar	semelhante
88	terço inferior maior	lower third larger	terço inferior maior	o terço inferior é maior
89	terço inferior menor	lower third smaller	terço inferior menor	o terço inferior é menor
90	comparar a distância do canto externo do olho à comissura labial D com a E:	compare the R & L distance from outer corner of eye to lip commissure:	compare a distância D & E do canto externo do olho até a comissura do lábio:	compare a distância direita (D) e esquerda (E) do canto externo do olho com a comissura labial
91	semelhante	similar	similar	semelhante
92	assimétrica	asymmetrical	assimétrico	assimétrica
93	Análise facial subjetiva	Subjective facial analysis	Análise facial perceptiva	Análise facial perceptual
94	SOMAR TODOS OS PONTOS	ADD ALL SCORES	SOME TODAS AS PONTUAÇÕES	SOME TODOS OS PONTOS
95	(melhor resultado = 0 e pior = 10)	(best result = 0 and worst = 10)	(melhor resultado = 0 e pior = 10)	(melhor resultado = 0; pior resultado = 10)
96	Simétrico	Symmetrical	Simétrico	Simétrico(a)
97	Assimétrico	Asymmetrical	Assimétrico	Assimétrico(a)
98	Descrever	Describe	Descreva	Descreva
99	Plano infraorbitário	Infraorbital plane	Plano infraorbitário	Plano infraorbital
100	Região zigomática	Zygomatic region	Região zigomática	Região zigomática
101	Asas do nariz	Nasal alae	Alas do nariz	Asa do nariz
102	Bochechas	Cheeks	Bochechas	Bochechas
103	Sulco nasolabial	Nasolabial sulcus	Sulco nasolabial	Sulco nasolabial
104	Lábio superior	Upper lip	Lábio superior	Lábio superior
105	Comissura dos lábios	Commissure of the lips	Comissura dos lábios	Comissura labial
106	Lábio inferior	Lower lip	Lábio inferior	Lábio inferior
107	Mento	Mento	Mento	Mento
108	Mandíbula (corpo e ramo)	Mandible (body and ramus)	Mandíbula (corpo e ramo)	Mandíbula (corpo e ramo)
109	Norma lateral	Lateral norm	Norma lateral	Norma lateral
110	SOMAR TODOS OS PONTOS	ADD ALL SCORES	SOME TODAS AS PONTUAÇÕES	SOME TODOS OS PONTOS
111	(melhor resultado = 0 e pior = 2)	(best result = 0 and worst = 2)	(melhor resultado = 0 e pior = 2)	(melhor resultado = 0; pior resultado = 2)
112	Padrão:	Pattern:	Padrão:	Padrão:
113	padrão I (reto)	pattern I (straight)	padrão I (reto)	padrão I (reto)
114	padrão II (convexo)	pattern II (convex)	padrão II (convexo)	padrão II (convexo)
115	padrão III (côncavo)	pattern III (concave)	padrão III (côncavo)	padrão III (côncavo)
116	Ângulo nasolabial:	Nasolabial angle:	Ângulo nasolabial:	Ângulo nasolabial:
117	próximo a 90º - 110°	near 90º - 110º	próximo a 90º - 110	próximo de 90º a 110º
118	agudo (< 90º)	acute (< 90º)	agudo (< 90º)	agudo (< 90º)
119	obtuso (> 110º)	obtuse (> 110º)	obtuso (> 110º)	obtuso (> 110º)
120	Observação:	Observation:	Observação:	Observação:
121	Lábios	Lips	Lábios	Lábios
122	SOMAR TODOS OS PONTOS	ADD ALL SCORES	SOME TODAS AS PONTUAÇÕES	SOME TODOS OS PONTOS
123	(melhor resultado = 0 e pior = 13)	(best result = 0 and worst = 13)	(melhor resultado = 0 e pior = 13)	(melhor resultado = 0; pior resultado = 13)
124	Postura habitual:	Habitual posture:	Postura habitual:	Postura habitual:
125	fechados	closed	fechados	fechados
126	entreabertos	parted	entreabertos	entreabertos
127	fechados com tensão	closed with tension	fechados com tensão	fechados com tensão
128	fechados em contato dentário	closed with dental contact	fechados com contato dental	fechados com os dentes se tocando
129	ora abertos ora fechados	sometimes open/closed	às vezes abertos/fechados	às vezes abertos/fechados
130	abertos	open	abertos	abertos
131	Forma	Shape	Formato	Formato
132	Superior	Upper	Superiores	Superior
133	Inferior	Lower	Inferiores	Inferior
134	normal (1º arco do cupido)	normal (1st cupid’s bow)	normal (1º arco do cupido)	normal (1º arco do cupido)
135	normal	normal	normal	normal
136	em asa de gaivota (1º e 2º arcos do cupido)	seagull’s wing (1st and 2nd cupid’s bow)	asa de gaivota (1º e 2º arcos do cupido)	asa de gaivota (1º e 2º arcos do cupido)
137	com eversão leve	with discrete eversion	com eversão discreta	com eversão discreta
138	com eversão acentuada	with accentuated eversion	com eversão acentuada	com eversão acentuada
139	Comprimento do superior:	Upper length:	Comprimento superior:	Comprimento superior:
140	cobre ⅔ dos incisivos	covers ⅔ of incisors	cobre ⅔ dos incisivos	cobre ⅔ dos incisivos
141	cobre mais que ⅔	covers more than ⅔	cobre mais de ⅔	cobre mais de ⅔
142	cobre menos que ⅔	covers less than ⅔	cobre menos de ⅔	cobre menos de ⅔
143	½ da medida do inferior	½ of lower’s measurement	½ da medida do inferior	metade da medição inferior
144	mais que ½ da medida do inferior	more than ½ of lower’s measurement	mais de ½ da medida do inferior	mais de metade da medição inferior
145	menos que ½ da medida do inferior	less than ½ of lower’s measurement	menos de ½ da medida do inferior	menos de metade da medição inferior
146	Mucosa externa:	External mucosa:	Mucosa externa:	Mucosa externa:
147	normal	normal	normal	normal
148	com saliva	with saliva	com saliva	com saliva
149	ressecada	dry	seca	seca
150	ferida	lesioned	lesionada	lesionada
151	Observação:	Observation:	Observação:	Observação:
152	Masseter	Masseter	Masseter	Masseter
153	SOMAR TODOS OS PONTOS	ADD ALL SCORES	SOME TODAS AS PONTUAÇÕES	SOME TODOS OS PONTOS
154	(melhor resultado = 0 e pior = 2)	(best result = 0 and worst = 2)	(melhor resultado = 0 e pior = 2).	(melhor resultado = 0; pior resultado = 2).
155	(avaliar por observação visual e palpação)	(assess via visual observation and palpation)	(acesso via observação visual e palpação)	(avalie por meio de observação visual e palpação)
156	No repouso:	At rest:	Em repouso:	Em repouso:
157	relaxado	relaxed	relaxado	relaxado
158	contraído (apertamento dentário)	contracted (clenched teeth)	contraído (dentes cerrados)	contraído (dentes mordendo)
159	Recrutamento na contração isométrica:	Recruitment in isometric contraction:	Recrutamento em contração isométrica:	Recrutamento em contração isométrica:
160	simultâneo	simultaneous	simultânea	simultâneo
161	primeiro lado D	first side R	lado D primeiro	primeiro lado D
162	primeiro lado E	first side L	lado E primeiro	primeiro lado E
163	Observação:	Observation:	Observação:	Observação:
164	4. EXAME INTRAORAL	4. INTRAORAL EXAM	4. EXAME INTRAORAL	4. EXAME INTRAORAL
165	SOMAR OS PONTOS DE LÁBIOS, BOCHECHAS, LÍNGUA, PALATO, TONSILAS, DENTES E OCLUSÃO	ADD ALL SCORES OF LIPS, TONGUE, CHEEKS, PALATE, PALATINE TONSILS, TEETH, AND OCCLUSION	SOME TODAS AS PONTUAÇÕES DE LÁBIOS, LÍNGUA, BOCHECHAS, PALATO, AMÍDALAS, DENTES E OCLUSÃO	SOME TODOS OS PONTOS DE LÁBIOS, LÍNGUA, BOCHECHAS, PALATO, AMÍDALAS, DENTES E OCLUSÃO
166	(melhor resultado = 0 e pior = 61)	(best result = 0 and worst = 61)	(melhor resultado = 0 e pior = 61)	(melhor resultado = 0; pior resultado = 61)
167	Lábios	Lips	Lábios	Lábios
168	SOMAR TODOS OS PONTOS	ADD ALL SCORES	SOME TODAS AS PONTUAÇÕES	SOME TODOS OS PONTOS
169	(melhor resultado = 0 e pior = 5)	(best result = 0 and worst = 5)	(melhor resultado = 0 e pior = 5)	(melhor resultado = 0; pior resultado = 5)
170	Mucosa interna:	Internal mucosa:	Mucosa interna:	Mucosa interna:
171	normal	normal	normal	normal
172	com marcas dentárias	with teeth marks	com marcas de dentes	com marcas de dentes
173	ferida	lesioned	lesionada	lesionada
174	Frênulo superior:	Upper frenulum:	Frênulo superior:	Frênulo superior:
175	fixação no rebordo alveolar:	attachment to the alveolar ridge:	anexado à crista alveolar:	fixação à crista alveolar:
176	adequada	adequate	adequado	adequada
177	baixa	low	baixo	fraca
178	espessura:	thickness:	espessura:	espessura:
179	adequada	adequate	adequada	adequada
180	alterada	altered	alterada	alterada
181	(descrever):	(describe):	(descreva):	(descreva):
182	Observação:	Observation:	Observação:	Observação:
183	Bochechas	Cheeks	Bochechas	Bochechas
184	SOMAR TODOS OS PONTOS	ADD ALL SCORES	SOME TODAS AS PONTUAÇÕES	SOME TODOS OS PONTOS
185	(melhor resultado = 0 e pior = 8)	(best result = 0 and worst = 8)	(melhor resultado = 0 e pior = 8)	(melhor resultado = 0; pior resultado = 8)
186	Mucosa:	Mucosa:	Mucosa:	Mucosa:
187	normal	normal	normal	normal
188	marcas dentárias/aparelho D	teeth/braces marks R	marcas de dentes/aparelho D	com marcas de dentes/aparelho D
189	marcas dentárias/aparelho E	teeth/braces marks L	marcas de dentes/aparelho E	com marcas de dentes/aparelho E
190	linha alba D	linea alba R	linha alba D	linha alba D
191	linha alba E	linea alba L	linha alba E	linha alba E
192	ferida D	lesioned R	lesionada D	lesionada D
193	ferida E	lesioned L	lesionada E	lesionada E
194	Observação:	Observation:	Observação:	Observação:
195	Língua	Tongue	Língua	Língua
196	SOMAR TODOS OS PONTOS	ADD ALL SCORES	SOME TODAS AS PONTUAÇÕES	SOME TODOS OS PONTOS
197	(melhor resultado = 0 e pior = 20)	(best result = 0 and worst = 20)	(melhor resultado = 0 e pior = 20)	(melhor resultado = 0; pior resultado = 20)
198	Postura habitual:	Habitual posture:	Postura habitual:	Postura habitual:
199	não visível	not observable	não observável	não é visível
200	no assoalho	on the floor	no assoalho	no assoalho
201	ponta baixa e dorso alto	low tip and high back	ponta baixa e dorso alto	parte da frente baixa e parte de trás alta
202	interdental:	interdental:	interdental:	interdental:
203	Simetria:	Symmetry:	Simetria:	Simetria:
204	sim	yes	sim	sim
205	não	no	não	não
206	(descrever):	(describe):	(descreva):	(descreva):
207	Largura:	Width:	Largura:	Largura:
208	adequada	adequate	adequada	adequada
209	reduzida	reduced	reduzida	reduzida
210	aumentada	increased	aumentada	aumentada
211	Altura:	Height:	Altura:	Altura:
212	adequada	adequate	adequada	adequada
213	aumentada	increased	aumentada	aumentada
214	Mucosa:	Mucosa:	Mucosa:	Mucosa:
215	normal	normal	normal	normal
216	geográfica	geographical	geográfica	geográfica
217	fissurada	fissured	fissurada	fissurada
218	ferida (região):	lesioned (region):	lesionada (região):	lesionada (região):
219	marcada por dentes (região):	teeth marks (region):	marcas de dentes (região):	marcas de dentes (região):
220	marcada por aparelho (região):	braces marks (region):	marcas de aparelho (região):	marcas de aparelho ortodôntico (região):
221	Frênulo:	Frenulum:	Frênulo:	Frênulo:
222	fixação no assoalho:	attachment to floor:	anexado ao assoalho:	fixação ao assoalho:
223	entre as carúnculas	between the caruncles	entre as carúnculas	entre as carúnculas
224	na crista alveolar	on the alveolar crest	na crista alveolar	na crista alveolar
225	fixação na língua:	attachment to tongue:	anexado à língua:	fixação à língua:
226	na parte média	middle part	parte do meio	no meio
227	anterior à parte média	before the middle part	antes da parte do meio	atrás do meio
228	no ápice	at the apex	no ápice	no ápice
229	forma do ápice ao elevar a língua:	shape of the apex while raising the tongue:	formato do ápice enquanto a língua está levantada:	formato do ápice ao levantar a língua:
230	arredondada	rounded	arredondado	redondo
231	quadrada ou retangular	square or rectangular	quadrado ou retangular	quadrado ou retangular
232	ligeira fenda no ápice	slight crevice at apex	ligeira fenda no ápice	leve fenda no ápice
233	formato de coração	heart shaped	formato de coração	em formato de coração
234	não se eleva	does not elevate	não se eleva	não é saliente
235	outras características:	other characteristics:	outras características:	outras características:
236	não há	none	nenhuma	nenhuma
237	submerso	submersed	submerso	submerso
238	espesso	thick	grosso	grosso
239	fibroso	fibrous	fibroso	fibroso
240	Observação:	Observation:	Observação:	Observação:
241	Palato	Palate	Palato	Palato
242	SOMAR TODOS OS PONTOS	ADD ALL SCORES	SOME TODAS AS PONTUAÇÕES	SOME TODOS OS PONTOS
243	(melhor resultado = 0 e pior = 8)	(best result = 0 and worst = 8)	(melhor resultado = 0 e pior = 8)	(melhor resultado = 0; pior resultado = 8)
244	Duro:	Hard:	Duro:	Duro:
245	Profundidade:	Depth:	Profundidade:	Profundidade:
246	adequada	adequate	adequada	adequada
247	reduzida (baixo)	reduced (low)	reduzida (baixa)	reduzida (baixa)
248	aumentada (alto)	increased (high)	aumentada (alta)	aumentada (alta)
249	Largura:	Width:	Largura:	Largura:
250	adequada	adequate	adequada	adequada
251	aumentada (larga)	increased (wide)	aumentada (larga)	aumentada (larga)
252	reduzida (estreitada)	reduced (narrowed)	reduzida (estreita)	reduzida (estreita)
253	Véu palatino:	Soft palate:	Palato mole:	Palato mole:
254	Simetria:	Symmetry:	Simetria:	Simetria:
255	presente	present	presente	presente
256	ausente	absent	ausente	ausente
257	(descrever):	(describe):	(descreva):	(descreva):
258	Extensão:	Extension:	Extensão:	Extensão:
259	adequada	adequate	adequada	adequada
260	longa	long	longa	longa
261	curta	short	curta	curta
262	Úvula:	Uvula:	Úvula:	Úvula:
263	adequada	adequate	adequada	adequada
264	alterada	altered	alterada	alterada
265	(descrever):	(describe):	(descreva):	(descreva):
266	Observação:	Observation:	Observação:	Observação:
267	Tonsilas palatinas	Palatine tonsils	Amídalas palatinas	Amídalas palatinas
268	SOMAR TODOS OS PONTOS	ADD ALL SCORES	SOME TODAS AS PONTUAÇÕES	SOME TODOS OS PONTOS
269	(melhor resultado = 0 e pior = 4)	(best result = 0 and worst = 4)	(melhor resultado = 0 e pior = 4)	(melhor resultado = 0; pior resultado = 4)
270	Presença:	Presence:	Presença:	Presença:
271	presentes	present	presentes	presente
272	removidas	removed	removidas	extraída
273	não visíveis	not observable	não observáveis	não é possível observar
274	Tamanho:	Size:	Tamanho:	Tamanho:
275	adequado	adequate	adequado	adequado
276	hipertrofia D	hypertrophy R	hipertrofia D	hipertrofia D
277	hipertrofia E	hypertrophy L	hipertrofia E	hipertrofia E
278	Coloração:	Color:	Cor:	Cor:
279	adequada	adequate	adequada	adequada
280	hiperemia D	hyperemia R	hiperemia D	hiperemia D
281	hiperemia E	hyperemia L	hiperemia E	hiperemia E
282	Observação:	Observation:	Observação:	Observação:
283	Dentes	Teeth	Dentes	Dentes
284	SOMAR TODOS OS PONTOS	ADD ALL SCORES	SOME TODAS AS PONTUAÇÕES	SOME TODOS OS PONTOS
285	(melhor resultado = 0 e pior = 5)	(best result = 0 and worst = 5)	(melhor resultado = 0 e pior = 5)	(melhor resultado = 0; pior resultado = 5)
286	Dentição:	Dentition:	Dentição:	Dentição:
287	decídua	deciduous	decídua	decídua
288	dentadura mista	mixed	mista	mista
289	permanente	permanent	permanente	permanente
290	Nº de dentes:	Nº of teeth:	Número de dentes:	Nº de dentes:
291	superior D	upper R	superior D	superior D
292	superior E	upper L	superior E	superior E
293	inferior D	lower R	inferior D	inferior D
294	inferior E	lower L	inferior E	inferior E
295	Falha dentária:	Dental defects:	Falha dentária:	Falha dentária:
296	ausente	absent	ausente	ausente
297	presente	present	presente	presente
298	(elementos):	(elements):	(elementos):	(elementos):
299	Saúde oral:	Oral health:	Saúde bucal:	Saúde bucal:
300	Dentes:	Teeth:	Dentes:	Dentes:
301	boa	good	bons	boa
302	regular	regular	regulares	razoável
303	ruim	bad	ruins	ruim
304	Gengiva:	Gums:	Gengiva:	Gengiva:
305	boa	good	boa	boa
306	regular	regular	regular	razoável
307	ruim	bad	ruim	ruim
308	Uso de prótese:	Use of prosthesis:	Dentadura:	Dentadura:
309	não	no	não	não
310	removível	removable	removível	removível
311	fixa	fixed	fixa	fixa
312	parcial	partial	parcial	parcial
313	total	total	total	total
314	Observação:	Observation:	Observação:	Observação:
315	Oclusão	Occlusion	Oclusão	Oclusão
316	SOMAR TODOS OS PONTOS	ADD ALL SCORES	SOME TODAS AS PONTUAÇÕES	SOME TODOS OS PONTOS
317	(melhor resultado = 0 e pior = 11)	(best result = 0 and worst = 11)	(melhor resultado = 0 e pior = 11)	(melhor resultado = 0; pior resultado = 11)
318	Linha média:	Midline:	Linha média:	Linha média:
319	adequada	adequate	adequada	adequada
320	desviada D	deviated R	desviada D	desviada D
321	desviada E	deviated L	desviada E	desviada E
322	Classificação de Angle:	Angle classification:	Classificação do ângulo:	Classificação angular:
323	Lado D	R Side	Lado D	Lado D
324	Lado E	L Side	Lado E	Lado E
325	Classe I	Class I	Classe I	Classe I
326	Classe I	Class I	Classe I	Classe I
327	Classe II div. 1ª	Class II div. 1st	Classe II 1ª div.	Classe II div. 1ª
328	Classe II div. 1ª	Class II div. 1st	Classe II 1ª div.	Classe II div. 1ª
329	Classe II div. 2ª	Class II div. 2nd	Classe II 2ª div.	Classe II div. 2ª
330	Classe II div. 2ª	Class II div. 2nd	Classe II 2ª div.	Classe II div. 2ª
331	Classe III	Class III	Classe III	Classe III
332	Classe III	Class III	Classe III	Classe III
333	Guia de desoclusão:	Disocclusion guide:	Guia de desoclusão:	Guia de desoclusão:
334	presente	present	presente	presente
335	ausente D	absent R	ausente D	ausente D
336	ausente E	absent L	ausente E	ausente E
337	Relação horizontal:	Horizontal relationship:	Relação horizontal:	Relação horizontal:
338	adequada (TH entre 1 e 3 mm)	adequate (OJ between 1 and 3 mm)	adequada (TH entre 1 e 3 mm)	adequada (TO entre 1 e 3 mm)
339	mordida de topo (TH = 0 mm)	top bite (OJ = 0 mm)	mordida de topo (TH = 0 mm)	mordida superior (TO = 0 mm)
340	sobressaliência excessiva (TH > 3 mm)	excessive overshoot (OJ > 3 mm)	excessiva (TH > 3 mm)	prognatismo excessivo (TO > 3 mm)
341	mordida cruzada anterior (TH < 0 mm)	anterior crossbite (OJ < 0 mm)	mordida cruzada anterior (TH < 0 mm)	mordida cruzada anterior (TO < 0 mm)
342	Relação vertical:	Vertical relationship:	Relação vertical:	Relação vertical:
343	adequada (TV entre 1 e 3 mm)	adequate (OB between 1 and 3 mm)	adequada (TV entre 1 e 3 mm)	adequada (SV entre 1 e 3 mm)
344	mordida de topo (TV = 0 mm)	top bite (OB = 0 mm)	mordida de topo (TV = 0 mm)	mordida superior (SV = 0 mm)
345	sobremordida excessiva (TV > 3 mm)	excessive overbite (OB > 3 mm)	excessiva protrusão (TV > 3 mm)	sobremordida vertical excessiva (SV > 3 mm)
346	mordida aberta anterior (TV < 0 mm)	anterior open bite (OB < 0 mm)	mordida aberta anterior (TV < 0 mm)	mordida aberta anterior (SV < 0 mm)
347	mordida aberta posterior D	posterior open bite R	mordida aberta posterior D	mordida aberta posterior D
348	mordida aberta posterior E	posterior open bite L	mordida aberta posterior E	mordida aberta posterior E
349	Relação transversal:	Transversal relationship:	Relação transversal:	Relação transversal:
350	adequada	adequate	adequada	adequada
351	mordida cruzada posterior D	posterior crossbite R	mordida cruzada posterior D	mordida cruzada posterior D
352	mordida cruzada posterior E	posterior crossbite L	mordida cruzada posterior E	mordida cruzada posterior E
353	Uso de aparelho:	Use of braces:	Uso de aparelho:	Uso de aparelho ortodôntico:
354	não	no	não	não
355	removível	removable	removível	removível
356	fixo	fixed	fixo	fixo
357	Observação:	Observation:	Observação:	Observação:
358	5. MOBILIDADE	5. MOBILITY	5. MOBILIDADE	5. MOBILIDADE
359	SOMAR OS PONTOS DE LÁBIOS, LÍNGUA, VÉU PALATINO E MANDÍBULA	ADD ALL SCORES OF LIPS, TONGUE, SOFT PALATE, AND MANDIBLE	SOME TODAS AS PONTUAÇÕES DE LÁBIOS, LÍNGUA, PALATO MOLE E MANDÍBULA	SOME TODOS OS PONTOS DE LÁBIOS, LÍNGUA, PALATO MOLE E MANDÍBULA
360	(melhor resultado = 0 e pior = 68)	(best result = 0 and worst = 68)	(melhor resultado = 0 e pior = 68)	(melhor resultado = 0; pior resultado = 68)
361	Lábios	Lips	Lábios	Lábios
362	SOMAR TODOS OS PONTOS	ADD ALL SCORES	SOME TODAS AS PONTUAÇÕES	SOME TODOS OS PONTOS
363	(melhor resultado = 0 e pior = 27)	(best result = 0 and worst = 27)	(melhor resultado = 0 e pior = 27)	(melhor resultado = 0; pior resultado = 27)
364	(o paciente deve manter os dentes ocluídos*)	(the patient must keep teeth occluded*)	(o paciente deve manter os dentes ocluídos*)	(o paciente deve manter os dentes ocluídos*)
365	Adequada	Adequate	Adequados	Adequado
366	Pequena alteração	Small alteration	Alteração pequena	Pouca alteração
367	Grande alteração	Great alteration	Alteração grande	Bastante alteração
368	Ausente	Absent	Ausentes	Ausente
369	Protração de lábios fechados*:	Protraction of closed lips*:	Protração de lábios fechados*:	Protrair lábios fechados*:
370	Retração de lábios fechados*:	Retraction of closed lips*:	Retração de lábios fechados*:	Retrair lábios fechados*:
371	Protração de lábios abertos*:	Protraction of open lips*:	Protração de lábios abertos*:	Protrair lábios abertos*:
372	Retração de lábios abertos*:	Retraction of open lips*:	Retração de lábios abertos*:	Retrair lábios abertos*:
373	Protração de lábios fechados à D*:	Protraction of closed lips to R*:	Protração de lábios fechados para a D*:	Protrair lábios fechados à D*:
374	Protração de lábios fechados à E*:	Protraction of closed lips to L*:	Protração de lábios fechados para a E*:	Protrair lábios fechados à E*:
375	Protração de lábios fechados e alternância para D e E*:	Protraction of closed lips and alternation to L/R*:	Protração de lábios fechados e alternância para a D/E*:	Protrair lábios fechados e alternar à E/D*:
376	Estalo de lábios protraídos:	Popping of protracted lips:	Estalo de lábios protraídos:	Estalar lábios protraídos:
377	Estalo de lábios retraídos:	Popping of retracted lips:	Estalo de lábios retraídos:	Estalar lábios retraídos:
378	Observação:	Observation:	Observação:	Observação:
379	Língua	Tongue	Língua	Língua
380	SOMAR TODOS OS PONTOS	ADD ALL SCORES	SOME TODAS AS PONTUAÇÕES	SOME TODOS OS PONTOS
381	(melhor resultado = 0 e pior = 24)	(best result = 0 and worst = 24)	(melhor resultado = 0 e pior = 24)	(melhor resultado = 0; pior resultado = 24)
382	Adequada	Adequate	Adequados	Adequado
383	Pequena alteração	Small alteration	Alteração pequena	Pouca alteração
384	Grande alteração	Great alteration	Alteração grande	Bastante alteração
385	Ausente	Absent	Ausentes	Ausente
386	Protração da língua:	Tongue protraction:	Protração da língua:	Protrair a língua:
387	Toque do ápice sequencialmente nas comissuras D/E e nos lábios S/I:	Touch of apex sequentially at the R/L commissures and the S/I lips:	Toque do ápice sequencialmente nas comissuras D/E e nos lábios S/I:	Tocar o ápice em sequência nas comissuras D / E e lábios I / S:
388	Toque do ápice na papila incisiva:	Touch of apex on the incisive papilla:	Toque do ápice na papila incisiva:	Tocar o ápice na papila incisiva:
389	Toque do ápice na bochecha D:	Touch of apex on R cheek:	Toque do ápice na bochecha D:	Tocar o ápice na bochecha D:
390	Toque do ápice na bochecha E:	Touch of apex on L cheek:	Toque do ápice na bochecha E:	Tocar o ápice na bochecha E:
391	Estalo do ápice:	Click of the apex:	Estale o ápice:	Estalar o ápice:
392	Sucção da língua no palato:	Suck the tongue to the palate:	Sugue a língua em direção ao palato:	Sugar a língua no palato:
393	Vibração da língua:	Tongue vibration:	Vibração da língua:	Vibrar a língua:
394	Observação:	Observation:	Observação:	Observação:
395	Véu palatino	Soft palate	Palato mole	Palato mole
396	SOMAR TODOS OS PONTOS	ADD ALL SCORES	SOME TODAS AS PONTUAÇÕES	SOME TODOS OS PONTOS
397	(melhor resultado = 0 e pior = 4)	(best result = 0 and worst = 4)	(melhor resultado = 0 e pior = 4)	(melhor resultado = 0; pior resultado = 4)
398	Emissão da vogal “A” repetidamente:	Sound production of “ah” repeatedly:	Emissão da vogal “A” repetidamente:	Emitir a vogal “A” repetidamente:
399	Adequada	Adequate	Adequados	Adequado
400	Reduzida	Reduced	Reduzidos	Reduzido
401	Ausente	Absent	Ausentes	Ausente
402	Observação:	Observation:	Observação:	Observação:
403	Mandíbula	Mandible	Mandíbula	Mandíbula
404	SOMAR TODOS OS PONTOS	ADD ALL SCORES	SOME TODAS AS PONTUAÇÕES	SOME TODOS OS PONTOS
405	(melhor resultado = 0 e pior = 13)	(best result = 0 and worst = 13)	(melhor resultado = 0 e pior = 13)	(melhor resultado = 0; pior resultado = 13)
406	Adequada	Adequate	Adequado	Adequado
407	Reduzida	Reduced	Reduzido	Reduzido
408	Aumentada	Increased	Aumentado	Aumentado
409	Não realiza	Unable	Inapto	Incapaz
410	Com desvio	With deviation	Com desvio	Com desvio
411	Com ruído	With noise	Com ruído	Com ruído
412	Com dor	With pain	Com dor	Com dor
413	Abertura da boca	Opening of mouth	Abertura da boca	Abertura da boca
414	Valores esperados: criança = 35 a 50 mm / adulto = 40 a 55 mm	Expected values: child = 35 to 50 mm / adult = 40 to 55 mm	Valores esperados: criança = 35 a 50 mm / adulto = 40 a 55 mm	Valores esperados: criança = 35 a 50 mm / adulto = 40 a 55 mm
415	Fechamento da boca	Closing of mouth	Fechamento da boca	Fechamento da boca
416	Lateralidade à D	Right laterality	Lateralidade direita	Lateralidade direita
417	Lateralidade à E	Left laterality	Lateralidade esquerda	Lateralidade esquerda
418	Valores esperados: criança (6 a 12 anos) = 6 a 10 mm / adulto = 8 a 12 mm	Expected values: child (6 to 12 years) = 6 to 10 mm / adult = 8 to 12 mm	Valores esperados: criança (6 a 12 anos) = 6 a 10 mm / adulto = 8 a 12 mm	Valores esperados: criança (6 a 12 anos) = 6 a 10 mm / adulto = 8 a 12 mm
419	Observação:	Observation:	Observação:	Observação:
420	6. SENSIBILIDADE	6. SENSITIVITY	6. SENSIBILIDADE	6. SENSIBILIDADE
421	SOMAR OS PONTOS DE TÁTIL E DE DOR À PALPAÇÃO	ADD ALL SCORES OF TACTILE AND PALPATION PAIN	SOME TODAS AS PONTUAÇÕES DE TÁTIL E DOR À PALPAÇÃO	SOME TODOS OS PONTOS DE DOR TÁTIL E DE DOR À PALPAÇÃO
422	(melhor resultado = 0 e pior = 65)	(best result = 0 and worst = 65)	(melhor resultado = 0 e pior = 65)	(melhor resultado = 0; pior resultado = 65)
423	Tátil	Tactile	Tátil	Tátil
424	SOMAR TODOS OS PONTOS	ADD ALL SCORES	SOME TODAS AS PONTUAÇÕES	SOME TODOS OS PONTOS
425	(melhor resultado = 0 e pior = 55)	(best result = 0 and worst = 55)	(melhor resultado = 0 e pior = 55)	(melhor resultado = 0; pior resultado = 55)
426	(usar o estesiômetro)	(use the esthesiometer)	(use o estesiômetro)	(use o estesiômetro)
427	filamento verde	green filament	filamento verde	filamento verde
428	filamento azul	blue filament	filamento azul	filamento azul
429	filamento violeta	violet filament	filamento violeta	filamento violeta
430	filamento vermelho escuro	dark red filament	filamento vermelho escuro	filamento vermelho
431	filamento laranja	orange filament	filamento laranja	filamento laranja
432	filamento vermelho magenta	magenta filament	filamento magenta	filamento magenta
433	Língua:	Tongue	Língua	Língua
434	região anterior	anterior region	região anterior	região anterior
435	região posterior	posterior region	região posterior	região posterior
436	Papila incisiva	Incisive papilla	Papila incisiva	Papila incisiva
437	Lábios (centro)	Lips (center)	Lábios (centro)	Lábios (centro)
438	superior	upper	superior	superior
439	inferior	lower	inferior	inferior
440	Mento (centro)	Mento (center)	Mento (centro)	Mento (centro)
441	Bochechas (centro)	Cheeks (center)	Bochechas (centro)	Bochechas (centro)
442	interna D	internal R	interna D	interna D
443	interna E	internal L	interna E	interna E
444	externa D	external R	externa D	externa D
445	externa E	external L	externa E	externa E
446	Outros locais	Other regions	Outras regiões	Outras regiões
447	Dor à palpação	Palpation pain	Dor à palpação	Dor à palpação
448	SOMAR TODOS OS PONTOS	ADD ALL SCORES	SOME TODAS AS PONTUAÇÕES	SOME TODOS OS PONTOS
449	(melhor resultado = 0 e pior = 10)	(best result = 0 and worst = 10)	(melhor resultado = 0 e pior = 10)	(melhor resultado = 0; pior resultado = 10)
450	Ausente	Absent	Ausente	Ausente
451	Presente	Present	Presente	Presente
452	Temporal anterior	Anterior temporal	Temporal anterior	Temporal anterior
453	Masseter superficial	Superficial masseter	Masseter superficial	Masseter superficial
454	Trapézio	Trapezius	Trapézio	Trapézio
455	Esternocleidomastoideo	Sternocleidomastoid	Esternocleidomastoideo	Esternocleidomastoideo
456	ATM	TMJ	ATM	ATM
457	7. TÔNUS	7. TONUS	7. TÔNUS	7. TÔNUS
458	SOMAR TODOS OS PONTOS	ADD ALL SCORES	SOME TODAS AS PONTUAÇÕES	SOME TODOS OS PONTOS
459	(melhor resultado = 0 e pior = 6)	(best result = 0 and worst = 6)	(melhor resultado = 0 e pior = 6)	(melhor resultado = 0; pior resultado = 6)
460	(realizar observação visual e palpação)	(perform visual observation and palpation)	(execute observação visual e palpação)	(realize observação visual e palpação)
461	Normal	Normal	Normal	Normal
462	Diminuído	Reduced	Reduzido	Reduzido
463	Aumentado	Increased	Aumentado	Aumentado
464	Lábio superior	Upper lip	Lábio superior	Lábio superior
465	Lábio inferior	Lower lip	Lábio inferior	Lábio inferior
466	Mento	Mento	Mento	Mento
467	Língua	Tongue	Língua	Língua
468	Bochecha D	Right cheek	Bochecha direita	Bochecha direita
469	Bochecha E	Left cheek	Bochecha esquerda	Bochecha esquerda
470	Observação:	Observation:	Observação:	Observação:
471	8. FUNÇÕES OROFACIAS	8. OROFACIAL FUNCTIONS	8. FUNÇÕES OROFACIAIS	8. FUNÇÕES OROFACIAIS
472	SOMAR OS PONTOS DE RESPIRAÇÃO, MASTIGAÇÃO, DEGLUTIÇÃO E FALA	ADD ALL SCORES OF BREATHING, CHEWING, SWALLOWING, AND SPEECH	SOME TODAS AS PONTUAÇÕES DE RESPIRAÇÃO, MASTIGAÇÃO, DEGLUTIÇÃO E FALA	SOME TODOS OS PONTOS DE RESPIRAÇÃO, MASTIGAÇÃO, DEGLUTIÇÃO E FALA
473	(melhor resultado = 0 e pior = 123)	(best result = 0 and worst = 123)	(melhor resultado = 0 e pior = 123)	(melhor resultado = 0; pior resultado = 123)
474	Respiração	Breathing	Respiração	Respiração
475	SOMAR TODOS OS PONTOS	ADD ALL SCORES	SOME TODAS AS PONTUAÇÕES	SOME TODOS OS PONTOS
476	(melhor resultado = 0 e pior = 5)	(best result = 0 and worst = 5)	(melhor resultado = 0 e pior = 5)	(melhor resultado = 0; pior resultado = 5)
477	Se alterada, a origem é:	If altered, the origin is	Se alterado, a origem é	Caso haja alteração, a origem é
478	funcional	functional	funcional	funcional
479	estrutural	structural	estrutural	estrutural
480	outra:	other:	outra:	outra:
481	Tipo:	Type:	Tipo:	Tipo:
482	médio/inferior	middle/inferior	médio/inferior	meio/inferior
483	médio/superior	middle/superior	médio/superior	meio/superior
484	outro	other	outra	outro
485	(descrever):	(describe):	(descreva):	(descreva):
486	Modo:	Mode:	Modo:	Modo:
487	nasal	nasal	nasal	nasal
488	oronasal	oronasal	oronasal	oronasal
489	oral	oral	oral	oral
490	Possibilidade de uso nasal:	Possibility of nasal use:	Possibilidade de uso nasal:	Possibilidade de uso nasal:
491	2 minutos ou mais	2 minutes or more	2 minutos ou mais	2 minutos ou mais
492	entre 1 e 2 minutos	between 1 and 2 minutes	entre 1 e 2 minutos	entre 1 e 2 minutos
493	menos que 1 minuto	less than 1 minute	menos de 1 minuto	menos de 1 minuto
494	Fluxo nasal	Nasal flow	Fluxo nasal	Fluxo nasal
495	(usar o espelho)	(use the mirror)	(use um espelho)	(use um espelho)
496	ao chegar:	upon arrival:	ao chegar:	ao chegar:
497	semelhante entre as narinas	similar between nostrils	semelhante entre as narinas	semelhante entre as narinas
498	assimetria leve	slight asymmetry	assimetria leve	assimetria leve
499	assimetria moderada	moderate asymmetry	assimetria moderada	assimetria moderada
500	assimetria acentuada	accentuated asymmetry	assimetria acentuada	assimetria acentuada
501	após limpeza:	after cleaning:	após limpeza:	depois de limpar:
502	semelhante entre as narinas	similar between nostrils	semelhante entre as narinas	semelhante entre as narinas
503	assimetria leve	slight asymmetry	assimetria leve	assimetria leve
504	assimetria moderada	moderate asymmetry	assimetria moderada	assimetria moderada
505	assimetria acentuada	accentuated asymmetry	assimetria acentuada	assimetria acentuada
506	Observação:	Observation:	Observação:	Observação:
507	Mastigação	Chewing	Mastigação	Mastigação
508	SOMAR TODOS OS PONTOS	ADD ALL SCORES	SOME TODAS AS PONTUAÇÕES	SOME TODOS OS PONTOS
509	(melhor resultado = 0 e pior = 10)	(best result = 0 and worst = 10)	(melhor resultado = 0 e pior = 10)	(melhor resultado = 0; pior resultado = 10)
510	Se alterada, a origem é:	If altered, the origin is	Se alterada, a origem é	Caso haja alteração, a origem é
511	funcional	functional	funcional	funcional
512	estrutural	structural	estrutural	estrutural
513	DTM	TMD	ATM	DTM
514	outra:	other:	outra:	outra:
515	Mastigação habitual	Habitual chewing	Mastigação habitual	Mastigação habitual
516	(utilizar sempre o mesmo alimento e analisar por meio de vídeo)	(always use the same food and analyze by video)	(utilizar sempre o mesmo alimento e analisar por meio de vídeo)	(utilizar sempre o mesmo alimento e analisar por meio de vídeo)
517	Incisão:	Incision:	Incisão:	Incisão:
518	anterior	anterior	anterior	anterior
519	lateral	lateral	lateral	lateral
520	outra:	other:	outra:	outra:
521	Trituração:	Trituration:	Trituração:	Trituração:
522	dentes posteriores	posterior teeth	dentes posteriores	dentes posteriores
523	dentes anteriores	anterior teeth	dentes anteriores	dentes anteriores
524	com a língua	with the tongue	com a língua	com a língua
525	eficiente	efficient	eficiente	eficaz
526	ineficiente	inefficient	ineficiente	ineficaz
527	Número de ciclos:	Number of cycles:	Número de ciclos:	Número de ciclos:
528	1ª mordida	1st bite	1ª mordida	1ª mordida
529	2ª mordida	2nd bite	2ª mordida	2ª mordida
530	3ª mordida	3rd bite	3ª mordida	3ª mordida
531	Total (%)	Total (%)	Total (%)	Total (%)
532	Direita:	Right:	Direita:	Direita:
533	Esquerda:	Left:	Esquerda:	Esquerda:
534	Direita/Esquerda:	Right/Left:	Direita/Esquerda:	Direita/Esquerda:
535	Total:	Total:	Total:	Total:
536	Padrão mastigatório:	Chewing pattern:	Padrão de mastigação:	Padrão de mastigação:
537	unilateral/bilateral alternado (50% - 65%)	unilateral/bilateral alternated (50% - 65%)	alterna entre unilateral/bilateral (50% - 65%)	unilateral/bilateral alternado (de 50% a 65%)
538	unilateral preferencial (66% - 75%):	unilateral preferential (66% - 75%):	preferencialmente unilateral (66% - 75%):	unilateral preferencial (de 66% a 75%):
539	bilateral simultâneo (> 65%)	bilateral simultaneous (> 65%)	bilateral simultâneo (> 65%)	bilateral simultâneo (mais de 65%)
540	unilateral crônico (≥ 75%):	chronic unilateral (≥ 75%):	unilateral crônico (≥ 75%):	unilateral crônico (mais de 75%):
541	Fechamento labial:	Closing of lips:	Fechamento dos lábios:	Vedamento labial:
542	sistemático	systematic	sistemático	sistemático
543	assistemático	unsystematic	assistemático	não sistemático
544	ausente	absent	ausente	ausente
545	Mastigação ruidosa:	Noisy chewing:	Mastigação ruidosa:	Mastigação ruidosa:
546	não	no	não	não
547	sim	yes	sim	sim
548	Contrações musculares não esperadas:	Unexpected muscular contractions:	Contrações musculares inesperadas:	Contrações musculares inesperadas:
549	ausentes	absent	ausentes	ausentes
550	presentes	present	presentes	presentes
551	(descrever):	(describe):	(descreva):	(descreva):
552	Ritmo:	Rhythm:	Ritmo:	Ritmo:
553	adequado	adequate	adequado	adequado
554	lento	slow	lento	lento
555	rápido	fast	rápido	rápido
556	Observação:	Observation:	Observação:	Observação:
557	Perguntar ao paciente	Patient responses	Respostas do paciente	Respostas do paciente
558	Lado preferencial de mastigação:	Preferred side to chew:	Lado preferido para mastigar:	Lado preferido para mastigar:
559	direito e esquerdo	right and left	direito e esquerdo	direito e esquerdo
560	direito	right	direito	direito
561	esquerdo	left	esquerdo	esquerdo
562	não sabe	does not know	sem preferência	sem preferência
563	Dor ao mastigar:	Chewing pain:	Dor durante mastigação:	Dor ao mastigar:
564	ausente	absent	ausente	ausente
565	direito	right	direito	direita
566	esquerdo	left	esquerdo	esquerda
567	Ruído na ATM:	TMJ noise:	Ruído na ATM:	Ruído na ATM:
568	ausente	absent	ausente	ausente
569	direito	right	direito	direita
570	esquerdo	left	esquerdo	esquerda
571	Observação:	Observation:	Observação:	Observação:
572	Deglutição	Swallowing	Deglutição	Deglutição
573	SOMAR OS PONTOS DAS TRÊS PROVAS	ADD ALL SCORES OF THE THREE TESTS	SOME TODAS AS PONTUAÇÕES DOS TRÊS TESTES	SOME TODOS OS PONTOS
574	(melhor resultado = 0 e pior = 36)	(best result = 0 and worst = 36)	(melhor resultado = 0 e pior = 36)	(melhor resultado = 0; pior resultado = 36)
575	Se alterada, a origem é:	If altered, the origin is	Se alterado, a origem é	Caso haja alteração, a origem é
576	funcional	functional	funcional	funcional
577	estrutural	structural	estrutural	estrutural
578	outra:	other:	outra:	outra:
579	Deglutição habitual de sólido	Habitual swallowing of solids	Deglutição habitual de sólidos	Deglutição habitual de sólidos
580	SOMAR TODOS OS PONTOS	ADD ALL SCORES	SOME TODAS AS PONTUAÇÕES	SOME TODOS OS PONTOS
581	(melhor resultado = 0 e pior = 15)	(best result = 0 and worst = 15)	(melhor resultado = 0 e pior = 15)	(melhor resultado = 0; pior resultado = 15)
582	Postura dos lábios:	Lip posture:	Postura dos lábios:	Postura dos lábios:
583	fechados	closed	fechados	fechados
584	parcialmente fechados	partially closed	parcialmente fechados	parcialmente fechados
585	lábio inferior tocando os dentes superiores	lower lip touching upper teeth	lábio inferior tocando os dentes superiores	lábio inferior toca os dentes superiores
586	abertos	open	abertos	abertos
587	Postura da língua:	Tongue posture:	Postura da língua:	Postura da língua:
588	não observável	not observable	não observável	não é visível
589	atrás dos dentes	behind the teeth	atrás dos dentes	atrás dos dentes
590	contra os dentes	against the teeth	contra os dentes	empurrando os dentes
591	entre os dentes	between the teeth	entre os dentes	entre os dentes
592	Contenção do alimento:	Containment of food:	Contenção de alimentos:	Contenção de alimentos:
593	adequada	adequate	adequada	adequada
594	parcial	partial	parcial	parcial
595	inadequada	inadequate	inadequada	inadequada
596	Contração do orbicular:	Orbicularis contraction:	Contração orbicular:	Contração do orbicular:
597	adequada	adequate	adequada	adequada
598	pouca	little	pouca	leve
599	acentuada	accentuated	acentuada	acentuada
600	Contração do mentual:	Mentalis contraction:	Contração do mentalis:	Contração do mentalis:
601	ausente	absent	ausente	ausente
602	pouca	little	pouca	leve
603	acentuada	accentuated	acentuada	acentuada
604	Movimento de cabeça:	Head movement:	Movimentação da cabeça:	Movemento da cabeça:
605	ausente	absent	ausente	ausente
606	presente	present	presente	presente
607	Ruído:	Noise:	Ruído:	Barulho:
608	ausente	absent	ausente	ausente
609	presente	present	presente	presente
610	Coordenação:	Coordination:	Coordenação:	Coordenação:
611	adequada	adequate	adequada	adequada
612	engasgo	choke	engasga	engasga
613	tosse	cough	tosse	tosse
614	Resíduos após deglutir:	Residues after swallowing:	Resíduos após engolir:	Resíduos depois de engolir:
615	ausente	absent	ausente	ausente
616	presente	present	presente	presente
617	Observação:	Observation:	Observação:	Observação:
618	Deglutição habitual de líquido (água)	Habitual swallowing of liquid (water)	Deglutição habitual de líquidos (água)	Deglutição habitual de líquidos (água)
619	SOMAR TODOS OS PONTOS	ADD ALL SCORES	SOME TODAS AS PONTUAÇÕES	SOME TODOS OS PONTOS
620	(melhor resultado = 0 e pior = 8)	(best result = 0 and worst = 8)	(melhor resultado = 0 e pior = 8)	(melhor resultado = 0; pior resultado = 8)
621	Postura da língua:	Tongue posture:	Postura da língua:	Postura da língua:
622	não observável	not observable	não observável	não é visível
623	atrás dos dentes	behind the teeth	atrás dos dentes	atrás dos dentes
624	contra os dentes	against the teeth	contra os dentes	empurrando os dentes
625	entre os dentes	between the teeth	entre os dentes	entre os dentes
626	Contenção do líquido:	Containment of liquid:	Contenção de líquidos:	Contenção de líquidos:
627	adequada	adequate	adequada	adequada
628	inadequada	inadequate	inadequada	inadequada
629	Volume do líquido:	Volume of liquid:	Volume de líquido:	Volume de líquido:
630	satisfatório	satisfactory	satisfatório	satisfatório
631	aumentado	increased	aumentado	aumentado
632	diminuído	reduced	reduzido	reduzido
633	Ruído:	Noise:	Ruído:	Barulho:
634	ausente	absent	ausente	ausente
635	presente	present	presente	presente
636	Ritmo:	Rhythm:	Ritmo:	Ritmo:
637	sequencial	sequential	sequencial	sequencial
638	gole por gole	sip by sip	gole em gole	gole por gole
639	Coordenação:	Coordination:	Coordenação:	Coordenação:
640	adequada	adequate	adequada	adequada
641	engasgo	choke	engasga	engasga
642	tosse	cough	tosse	tosse
643	Observação:	Observation:	Observação:	Observação:
644	Deglutição dirigida (líquido - água)	Directed swallowing (liquid - water)	Deglutição direcionada (líquido - água)	Deglutição direcionada (líquido - água)
645	SOMAR TODOS OS PONTOS	ADD ALL SCORES	SOME TODAS AS PONTUAÇÕES	SOME TODOS OS PONTOS
646	(melhor resultado = 0 e pior = 13)	(best result = 0 and worst = 13)	(melhor resultado = 0 e pior = 13)	(melhor resultado = 0; pior resultado = 13)
647	(solicitar que o paciente coloque água na boca e degluta somente após a ordem)	(request the patient to put water in the mouth and swallow only after evaluator’s command)	(solicite que o paciente coloque água na boca e degluta somente após a ordem)	(solicitar que o paciente coloque água na boca e degluta somente após a ordem)
648	Postura dos lábios:	Lip posture:	Postura dos lábios:	Postura dos lábios:
649	fechados	closed	fechados	fechados
650	parcialmente fechados	partially closed	parcialmente fechados	parcialmente fechados
651	lábio inferior em contato com dentes superiores	lower lip in contact with upper teeth	lábio inferior tocando os dentes superiores	lábio inferior toca os dentes superiores
652	abertos	open	abertos	abertos
653	Postura da língua:	Tongue posture:	Postura da língua:	Postura da língua:
654	atrás dos dentes	behind the teeth	atrás dos dentes	atrás dos dentes
655	contra os dentes	against the teeth	contra os dentes	empurrando os dentes
656	entre os dentes	between the teeth	entre os dentes	entre os dentes
657	Contenção do líquido:	Containment of liquid:	Contenção de líquidos:	Contenção de líquidos:
658	adequada	adequate	adequada	adequada
659	parcial	partial	parcial	parcial
660	inadequada	inadequate	inadequada	inadequada
661	Contração do orbicular:	Orbicularis contraction:	Contração orbicular:	Contração do orbicular:
662	adequada	adequate	adequada	adequada
663	pouca	little	pouca	leve
664	acentuada	accentuated	acentuada	acentuada
665	Contração do mentual:	Mentalis contraction:	Contração do mentalis:	Contração do mentalis:
666	ausente	absent	ausente	ausente
667	pouca	little	pouca	leve
668	acentuada	accentuated	acentuada	acentuada
669	Movimento de cabeça:	Head movement:	Movimentação da cabeça:	Movemento da cabeça:
670	ausente	absent	ausente	ausente
671	presente	present	presente	presente
672	Ruído:	Noise:	Ruído:	Barulho:
673	ausente	absent	ausente	ausente
674	presente	present	presente	presente
675	Coordenação:	Coordination:	Coordenação:	Coordenação:
676	adequada	adequate	adequada	adequada
677	engasgo	choke	engasga	engasga
678	tosse	cough	tosse	tosse
679	Perguntar ao paciente	Patient responses	Respostas do paciente	Respostas do paciente
680	Dificuldade para deglutir:	Difficulty swallowing:	Dificuldade em engolir:	Dificuldade para engolir:
681	não	no	não	não
682	sim	yes	sim	sim
683	(descrever):	(describe):	(descreva):	(descreva):
684	Posição da língua:	Tongue position:	Posição da língua:	Posição da língua:
685	atrás dos dentes superiores	behind the upper teeth	atrás dos dentes superiores	atrás dos dentes superiores
686	atrás dos dentes inferiores	behind the lower teeth	atrás dos dentes inferiores	atrás dos dentes inferiores
687	entre os dentes	between the teeth	entre dentes	entre dentes
688	não sabe	does not know	não sabe	desconhecida
689	Observação:	Observation:	Observação:	Observação:
690	Fala	Speech	Fala	Fala
691	SOMAR OS PONTOS DAS QUATRO PROVAS	ADD ALL SCORES OF THE FOUR TESTS	SOME TODAS AS PONTUAÇÕES DOS QUATRO TESTES	SOME TODOS OS PONTOS DOS QUATRO TESTES
692	(melhor resultado = 0 e pior = 72)	(best result = 0 and worst = 72)	(melhor resultado = 0 e pior = 72)	(melhor resultado = 0; pior resultado = 72)
693	Aspecto fonético/fonológico	Phonetic/phonological aspect	Aspecto fonético/fonológico	Aspecto fonético/fonológico
694	SOMAR TODOS OS PONTOS	ADD ALL SCORES	SOME TODAS AS PONTUAÇÕES	SOME TODOS OS PONTOS
695	(melhor resultado = 0 e pior 30)	(best result = 0 and worst 30)	(melhor resultado = 0 e pior = 30)	(melhor resultado = 0; pior resultado = 30
696	Característica:	Characteristics:	Características:	Características:
697	fonética:	phonetic:	fonéticas:	fonéticas:
698	funcional	functional	funcional	funcionais
699	estrutural	structural	estrutural	estruturais
700	DTM	TMD	ATM	DTM
701	neuromuscular	neuromuscular	neuromuscular	neuromusculares
702	outra:	other:	outra:	outras:
703	fonética/fonológica	phonetic/phonological	fonéticas/fonológicas	fonéticas/fonológicas
704	fonológica	phonological	fonológicas	fonológicas
705	ausência	absence	ausente	ausente
706	presença assistemática	unsystematic presence	presença assistemática	presença não sistemática
707	presença sistemática	systematic presence	presença sistemática	presença sistemática
708	Fala espontânea	Spontaneous speech	Fala espontânea	Fala espontânea
709	(melhor resultado = 0 e pior = 8)	(best result = 0 and worst = 8)	(melhor resultado = 0 e pior = 8)	(melhor resultado = 0; pior resultado = 8)
710	“nome e idade”, “falar sobre a escola ou trabalho”, “falar sobre uma viagem ou passeio”	“name and age,” “talk about your studies/work,” “tell about a trip you took”	“nome e idade”, “fale sobre seus estudos/trabalho”, “conte sobre uma viagem que você fez”	“nome e idade”, “fale sobre sua escola ou seu trabalho”, “conte sobre uma viagem que você fez”
711	Omissão*	Omission*	Omissão*	Omissão*
712	Substituição*	Substitution*	Substituição*	Substituição*
713	Distorção	Distortion	Distorção	Distorção
714	Troca do ponto articulatório	Articulation point exchange	Troca do ponto de articulação	Troca do ponto de articulação
715	Projeção da língua	Tongue projection	Projeção da língua	Projeção da língua
716	Fala automática	Automatic speech	Fala automática	Fala automática
717	(melhor resultado = 0 e pior = 8)	(best result = 0 and worst = 8)	(melhor resultado = 0 e pior = 8)	(melhor resultado = 0; pior resultado = 8)
718	“contagem de 1 a 20“, “dias da semana“, “meses do ano”	“count 1 to 20,” “days of the week,” “months of the year”	"conte de 1 a 20", "dias da semana", "meses do ano"	"conte de 1 a 20", "dias da semana", "meses do ano"
719	Omissão*	Omission*	Omissão*	Omissão*
720	Substituição*	Substitution*	Substituição*	Substituição*
721	Distorção	Distortion	Distorção	Distorção
722	Troca do ponto articulatório	Articulation point exchange	Troca do ponto de articulação	Troca do ponto de articulação
723	Projeção da língua	Tongue projection	Projeção da língua	Projeção da língua
724	Nomeação de figuras ou leitura de palavras	Naming figures or reading words	Nomeando figuras ou lendo palavras	Nomeando figuras ou lendo palavras
725	(melhor resultado = 0 e pior = 8)	(best result = 0 and worst = 8)	(melhor resultado = 0 e pior = 8)	(melhor resultado = 0; pior resultado = 8)
726	(usar as figuras do anexo e as palavras correspondentes)	“use the figures in the annex and the corresponding words”	“use as figuras do anexo e as palavras correspondentes”	“use as figuras do anexo e as palavras correspondentes”
727	Omissão*	Omission*	Omissão*	Omissão*
728	Substituição*	Substitution*	Substituição*	Substituição*
729	Distorção	Distortion	Distorção	Distorção
730	Troca do ponto articulatório	Articulation point exchange	Troca do ponto de articulação	Troca do ponto de articulação
731	Projeção da língua	Tongue projection	Projeção da língua	Projeção da língua
732	* Se esperado para a idade, considerar zero (0)	* If expected for the age, consider zero	* Se esperado para a idade, considerar zero (0)	* Se for algo esperado por conta da idade, considere zero (0)
733	Fones/fonemas e característica:	Phones/phonemes and characteristics:	Fonemas e características:	Fones/fonemas e características:
734	No caso de omissão e/ou substituição:	In case of omission and/or substitution:	Em caso de omissão e/ou substituição:	Em caso de omissão e/ou substituição:
735	esperado para a idade	expected for the age	esperado para a idade	esperada por conta da idade
736	não esperado para a idade	unexpected for the age	inesperado para a idade	não esperada por conta da idade
737	No caso de troca de ponto articulatório:	In the case of articulation point exchange:	Em caso de troca do ponto de articulação:	Em caso de mudança do ponto de articulação:
738	auditivamente perceptível	auditively perceptible	auditivamente perceptível	audivelmente perceptível
739	visualmente perceptível	visually perceptible	visualmente perceptível	visualmente perceptível
740	No caso de distorção, relaciona-se à:	In the case of distortion, it relates to:	Em caso de distorção, se relaciona com:	Em caso de distorção, está relacionada à:
741	língua interdental:	interdental tongue:	língua interdental:	língua interdental:
742	anterior	anterior	anterior	anterior
743	lateral	lateral	lateral	lateral
744	vibração múltipla do ápice da língua	multiple vibration of tongue apex	vibração múltipla do ápice da língua	vibração múltipla do ápice da língua
745	ausência/pouca vibração do ápice da língua	absent/little vibration of tongue apex	vibração ausente/pouca vibração do ápice da língua	pouca vibração/vibração ausente do ápice da língua
746	elevação do dorso	elevation of back	elevação do dorso	elevação da parte de trás
747	rebaixamento do dorso	lowering of back	descida do dorso	rebaixamento da parte de trás
748	outra:	other:	outra:	outro:
749	Prova terapêutica	Therapeutic testing	Teste terapêutico	Teste terapêutico
750	(Repetição de sílabas)	(Repetition of syllables)	(Repetição de sílabas)	(Repetição de sílabas)
751	(Solicitar a repetição de sílabas que contenham os fones alterados, utilizando a vogal “e”. Observar se, quando o padrão correto é fornecido, a produção articulatória do fone alterado se modifica)	(request repetition of syllables containing altered phones, using the sound /e/. Observe if the articulatory production of the altered phone is modified when the pattern is provided)	(solicite a repetição de sílabas que contenham os fones alterados, utilizando a vogal “e”. Observe se, quando o padrão correto é fornecido, a produção articulatória do fone alterado se modifica)	(peça para que repita sílabas contendo fones alterados, usando o som “e”. Observe se, quando o padrão correto é fornecido, a produção articulatória do fone alterado se modifica)
752	Fone testado	Phone tested	Fone testado	Fone testado
753	A produção não se altera	the production does not change	a produção não muda	a produção não muda
754	A produção melhora	the production improves	a produção melhora	a produção melhora
755	A produção torna-se adequada	the production becomes adequate	a produção se torna adequada	a produção se torna adequada
756	Observação:	Observation:	Observação:	Observação:
757	Aspectos gerais	General aspects	Aspectos gerais	Aspectos gerais
758	SOMAR TODOS OS PONTOS	ADD ALL SCORES	SOME TODAS AS PONTUAÇÕES	SOME TODOS OS PONTOS
759	(melhor resultado = 0 e pior = 16)	(best result = 0 and worst = 16)	(melhor resultado = 0 e pior = 16)	melhor resultado = 0; pior resultado = 16)
760	Saliva:	Saliva:	Saliva:	Saliva:
761	deglutida	swallowed	deglutida	engoliu
762	acumulada na comissura direita e/ou esquerda	accumulated in the right and/or left commissure	acumulada na comissura direita e/ou esquerda	acumulou na comissura direita e/ou esquerda
763	acumulada no lábio inferior	accumulated on lower lip	acumulada no lábio inferior	acumulou no lábio inferior
764	espirra	spray	pulverizada	cuspiu
765	baba	drool	babada	babou
766	Posição da língua na fala:	Tongue position in speech:	Posição da língua durante a fala:	Posição da língua na fala:
767	adequada	adequate	adequada	adequada
768	no assoalho	on the floor	no assoalho	no assoalho
769	interdental	interdental	interdental	interdental
770	posteriorizada	retracted	retraída	retraída
771	ápice baixo e laterais elevadas	low apex and elevated laterals	ápice baixo e laterais elevadas	ápice baixo e laterais elevadas
772	Abertura da boca:	Opening of mouth:	Abertura da boca:	Abertura da boca:
773	adequada	adequate	adequada	adequada
774	reduzida	reduced	reduzida	reduzida
775	aumentada	increased	aumentada	aumentada
776	Movimento da mandíbula:	Mandibular movement:	Movimento da mandíbula:	Movimento da mandíbula:
777	trajetória adequada	adequate trajectory	trajetória adequada	trajetória adequada
778	desvio à direita	right deviation	desvio direito	desvio para direita
779	desvio à esquerda	left deviation	desvio esquerdo	desvio para esquerda
780	anteriorização	retraction	retração	retração
781	Movimento dos lábios:	Movement of lips:	Movimento dos lábios:	Movimento dos lábios:
782	adequado	adequate	adequado	adequado
783	reduzido	reduced	reduzido	reduzido
784	exagerado	exaggerated	exagerado	exagerado
785	Movimento da língua:	Tongue movement:	Movimento da língua:	Movimento da língua:
786	adequado	adequate	adequado	adequado
787	reduzido	reduced	reduzido	reduzido
788	Articulação:	Articulation:	Articulação:	Articulação:
789	precisa	precise	precisa	precisa
790	imprecisão assistemática	unsystematic imprecision	imprecisão assistemática	imprecisão não sistemática
791	imprecisão sistemática	systematic imprecision	imprecisão sistemática	imprecisão sistemática
792	Entonação:	Intonation:	Entonação:	Entonação:
793	adequada	adequate	adequada	adequada
794	alterada	altered	alterada	alterada
795	Velocidade:	Velocity:	Velocidade:	Velocidade:
796	adequada	adequate	adequada	adequada
797	aumentada	increased	aumentada	aumentada
798	reduzida	reduced	reduzida	reduzida
799	Coordenação pneumofonoarticulatória:	Pneumophonoarticulatory coordination:	Coordenação pneumofonoarticulatória:	Coordenação pneumofonoarticulatória:
800	adequada	adequate	adequada	adequada
801	alterada	altered	alterada	alterada
802	Ressonância:	Resonance:	Ressonância:	Ressonância:
803	equilíbrio oronasal	oronasal balance	equilíbrio oronasal	equilíbrio oronasal
804	uso reduzido nasal:	reduced nasal use:	uso nasal reduzido:	uso nasal reduzido:
805	leve	mild	leve	leve
806	moderado	moderate	moderado	moderado
807	grave	severe	severo	severo
808	uso excessivo nasal:	excessive nasal use:	uso nasal excessivo:	uso nasal excessivo:
809	leve	mild	leve	leve
810	moderado	moderate	moderado	moderado
811	grave	severe	severo	severo
812	laringofaríngea	laryngopharyngeal	laringofaríngea	laringofaríngea
813	Em caso de alteração na precisão, relaciona-se à:	In case of change in precision, it is related to the:	Em caso de mudança na precisão, é relacionada à/ao:	Em caso de mudança na precisão, tem relação com:
814	tônus	tonus	tônus	tônus
815	respiração oronasal	oronasal breathing	respiração oronasal	respiração oronasal
816	fadiga muscular	muscular fatigue	fatiga muscular	fatiga muscular
817	audição	hearing	audição	audição
818	velocidade de fala	velocity of speech	velocidade de fala	velocidade de fala
819	uso de medicação	use of medication	uso de medicamentos	uso de medicamento
820	má oclusão	malocclusion	má oclusão	má oclusão
821	quantidade de saliva	quantity of saliva	quantidade de saliva	quantidade de saliva
822	redução da abertura da boca	reduction of opening of mouth	redução da abertura da boca	redução da abertura da boca
823	uso de prótese	use of prosthesis	uso de prótese	uso de prótese
824	alteração neurológica	neurological disorder	desordem neurológica	distúrbio neurológico
825	ansiedade/depressão	anxiety/depression	ansiedade/depressão	ansiedade/depressão
826	outros:	others:	outros:	outros:
827	Coordenação motora na fala	Motor coordination in speech	Coordenação motora na fala	Coordenação motora na fala
828	SOMAR TODOS OS PONTOS	ADD ALL SCORES	SOME TODAS AS PONTUAÇÕES	SOME TODOS OS PONTOS
829	(melhor resultado = 0 e pior = 8)	(best result = 0 and worst = 8)	(melhor resultado = 0 e pior = 8)	(melhor resultado = 0; pior resultado = 8
830	(solicitar 10 segundos de emissão rápida e repetida de cada sílaba e da sequência trissilábica)	(request rapid and repeated emission of syllables and trisyllabic sequence for 10 seconds)	(solicite emissões rápidas e repetidas de sílabas e sequências trissilábicas por 10 segundos)	(peça para o paciente emitir sílabas e uma sequência trissilábica de forma rápida e repetitiva por 10 segundos)
831	Velocidade	Velocity	Velocidade	Velocidade
832	Ritmo	Rhythm	Ritmo	Ritmo
833	Adequada	Adequate	Adequado	Adequado
834	Inadequada	Inadequate	Inadequado	Inadequado
835	Adequado	Adequate	Adequado	Adequado
836	Inadequado	Inadequate	Inadequado	Inadequado
837	[pa]	[pa]	[pa]	[pa]
838	[ta]	[ta]	[ta]	[ta]
839	[ka]	[ka]	[ka]	[ka]
840	[pataka]	[pataka]	[pataka]	[pataka]
841	Observação:	Observation:	Observação:	Observação:
842	Função velofaríngea	Velopharyngeal function	Função velofaríngea	Função velofaríngea
843	SOMAR TODOS OS PONTOS	ADD ALL SCORES	SOME TODAS AS PONTUAÇÕES	SOME TODOS OS PONTOS
844	(melhor resultado = 0 e pior = 18)	(best result = 0 and worst = 18)	melhor resultado = 0 e pior = 18)	(melhor resultado = 0; pior resultado = 18)
845	ausente	absent	ausente	ausente
846	presente	present	presente	presente
847	Sopro	Blow	Sopro	Sopro
848	(o paciente deve manter os lábios protraídos):	(the patient must keep lips protracted):	(o paciente deve manter os lábios protraídos):	(o paciente deve manter os lábios protraídos):
849	Emissão prolongada:	Prolonged emission:	Emissão prolongada:	Emissão prolongada:
850	(o paciente deve manter a emissão por 4 segundos)	(the patient must maintain the sound production for 4 seconds)	(o paciente deve manter a emissão por 4 segundos)	(o paciente deve manter a emissão por 4 segundos)
851	[ i ]	[ i ]	[ ī ]	[ ī ]
852	[ u ]	[ u ]	[ ū ]	[ ū ]
853	[ f ]	[ f ]	[ f ]	[ f ]
854	[ s ]	[ s ]	[ s ]	[ s ]
855	[ ∫ ]	[ ∫ ]	[ ∫ ]	[ ∫ ]
856	Repetição de frases:	Repetition of phrases:	Repetição de frases:	Repetição de frases:
857	Papai pediu pipoca
858	A toca é do tatu
859	Cacá cortou o cabelo
860	A babá beijou o bebê
861	O dedo da Dada doeu
862	Gugu gosta do gato
863	A fita da fada é de filó
864	O saci sabe assobiar
865	Chico chupa chupeta
866	Vovó viu o vestido
867	A casa da Zezé é azul
868	O jipe é do Juca
869	Observação:	Observation:	Observação:	Observação:
870	Voz	Voice	Voz	Voz
871	(solicitar a emissão sustentada da vogal “a”)	(request the sustained emission of the vowel “a”)	(solicite a emissão sustentada do som “ah”)	(peça que o paciente emita o som “ah” de forma contínua)
872	Pitch:	Pitch:	Pitch:	Pitch:
873	adequado	adequate	adequado	adequada
874	grave	low	baixo	baixa
875	agudo	high	alto	alta
876	Loudness:	Loudness:	Loudness:	Loudness:
877	adequado	adequate	adequada	adequada
878	forte	strong	forte	forte
879	fraco	weak	fraca	fraca
880	Tipo de voz:	Voice type:	Tipo de voz:	Tipo de voz:
881	adequado	adequate	adequado	adequado
882	alterado	altered	alterado	alterado
883	Observação:	Observation:	Observações:	Observações:
884	Dados coletados de exames:	Data collected from exams:	Dados coletados de exames:	Dados coletados de exames:
885	Exames solicitados (justificativa):	Requested exams (reason):	Exames solicitados (motivo):	Exames solicitados (motivo):
886	Diagnóstico fonoaudiológico:	Speech-Language Pathology diagnosis:	Diagnóstico fonoaudiológico:	Diagnóstico fonoaudiológico:
887	Prognóstico:	Prognosis:	Prognóstico:	Prognóstico:
888	favorável	favorable	favorável	favorável
889	limitado	limited	limitado	limitado
890	desfavorável	unfavorable	desfavorável	desfavorável
891	Plano terapêutico:	Therapeutic plan:	Plano terapêutico:	Plano terapêutico:
892	Encaminhamento para outros profissionais (justificativa):	Referral to other professionals (reasons):	Encaminhamento para outros profissionais (motivos):	Encaminhamento para outros profissionais (motivos):
893	RESUMO DO EXAME MIOFUNCIONAL OROFACIAL – MBGR	SUMMARY OF THE OROFACIAL MYOFUNCTIONAL EXAM	RESUMO DO EXAME MIOFUNCIONAL OROFACIAL	RESUMO DO EXAME MIOFUNCIONAL OROFACIAL
894	EXAME EXTRAORAL (melhor resultado = 0 e pior = 30)	EXTRAORAL EXAM (best result = 0 and worst = 30)	EXAME EXTRAORAL (melhor resultado = 0 e pior = 30)	EXAME EXTRAORAL (melhor resultado = 0; pior resultado = 30)
895	Face (melhor resultado = 0 e pior = 15)	Face (best result = 0 and worst = 15)	Face (melhor resultado = 0 e pior = 15)	Face (melhor resultado = 0; pior resultado = 15)
896	Lábios (melhor resultado = 0 e pior = 13)	Lips (best result = 0 and worst = 13)	Lábios (melhor resultado = 0 e pior = 13)	Lábios (melhor resultado = 0; pior resultado = 13)
897	Masseter (melhor resultado = 0 e pior = 2)	Masseter (best result = 0 and worst = 2)	Masseter (melhor resultado = 0 e pior = 2)	Masseter (melhor resultado = 0; pior resultado = 2)
898	EXAME INTRAORAL (melhor resultado = 0 e pior = 61)	INTRAORAL EXAM (best result = 0 and worst = 61)	EXAME INTRAORAL (melhor resultado = 0 e pior = 61)	EXAME INTRAORAL (melhor resultado = 0; pior resultado = 61)
899	Lábios (melhor resultado = 0 e pior = 5)	Lips (best result = 0 and worst = 5)	Lábios (melhor resultado = 0 e pior = 5)	Lábios (melhor resultado = 0; pior resultado = 5)
900	Bochechas (melhor resultado = 0 e pior = 8)	Cheeks (best result = 0 and worst = 8)	Bochechas (melhor resultado = 0 e pior = 8)	Bochechas (melhor resultado = 0; pior resultado = 8)
901	Língua (melhor resultado = 0 e pior = 20)	Tongue (best result = 0 and worst = 20)	Língua (melhor resultado = 0 e pior = 20)	Língua (melhor resultado = 0; pior resultado = 20)
902	Palato (melhor resultado = 0 e pior = 8)	Palate (best result = 0 and worst = 8)	Palato (melhor resultado = 0 e pior = 8)	Palato (melhor resultado = 0; pior resultado = 8)
903	Tonsilas palatinas (melhor resultado = 0 e pior = 4)	Palatine tonsils (best result = 0 and worst = 4)	Amígdalas palatinas (melhor resultado = 0 e pior = 4)	Amídalas palatinas (melhor resultado = 0; pior resultado = 4)
904	Dentes (melhor resultado = 0 e pior = 5)	Teeth (best result = 0 and worst = 5)	Dentes (melhor resultado = 0 e pior = 5)	Dentes (melhor resultado = 0; pior resultado = 5)
905	Oclusão (melhor resultado = 0 e pior = 11)	Occlusion (best result = 0 and worst = 11)	Oclusão (melhor resultado = 0 e pior = 11)	Oclusão (melhor resultado = 0; pior resultado = 11)
906	MOBILIDADE (melhor resultado = 0 e pior = 68)	MOBILITY (best result = 0 and worst = 68)	MOBILIDADE (melhor resultado = 0 e pior = 68)	MOBILIDADE (melhor resultado = 0; pior resultado = 68)
907	Lábios (melhor resultado = 0 e pior = 27)	Lips (best result = 0 and worst = 27)	Lábios (melhor resultado = 0 e pior = 27)	Lábios (melhor resultado = 0; pior resultado = 27)
908	Língua (melhor resultado = 0 e pior = 24)	Tongue (best result = 0 and worst = 24)	Língua (melhor resultado = 0 e pior = 24)	Língua (melhor resultado = 0; pior resultado = 24)
909	Véu palatino (melhor resultado = 0 e pior = 4)	Soft palate (best result = 0 and worst = 4)	Palato mole (melhor resultado = 0 e pior = 4)	Palato mole (melhor resultado = 0; pior resultado = 4)
910	Mandíbula (melhor resultado = 0 e pior = 13)	Mandible (best result = 0 and worst = 13)	Mandíbula (melhor resultado = 0 e pior = 13)	Mandíbula (melhor resultado = 0; pior resultado = 13)
911	SENSIBILIDADE (melhor resultado = 0 e pior = 65)	SENSITIVITY (best result = 0 and worst = 65)	SENSIBILIDADE (melhor resultado = 0 e pior = 65)	SENSIBILIDADE (melhor resultado = 0; pior resultado = 65)
912	Tátil (melhor resultado = 0 e pior = 55)	Tactile (best result = 0 and worst = 55)	Tátil (melhor resultado = 0 e pior = 55)	Tátil (melhor resultado = 0; pior resultado = 55)
913	Dor à palpação (melhor resultado = 0 e pior = 10)	Palpation pain (best result = 0 and worst = 10)	Dor à palpação (melhor resultado = 0 e pior = 10)	Dor à palpação (melhor resultado = 0; pior resultado = 10)
914	TÔNUS (melhor resultado = 0 e pior = 6)	TONUS (best result = 0 and worst = 6)	TÔNUS (melhor resultado = 0 e pior = 6)	TÔNUS (melhor resultado = 0; pior resultado = 6)
915	Lábios (sup.+ inf.) (melhor resultado = 0 e pior = 2)	Lips (sup. + inf.) (best result = 0 and worst = 2)	Lábios (sup. + inf.) (melhor resultado = 0 e pior = 2)	Lábios (sup. + inf.) (melhor resultado = 0; pior resultado = 2)
916	Mento (melhor resultado = 0 e pior = 1)	Mento (best result = 0 and worst = 1)	Mento (melhor resultado = 0 e pior = 1)	Mento (melhor resultado = 0; pior resultado = 1)
917	Língua (melhor resultado = 0 e pior = 1)	Tongue (best result = 0 and worst = 1)	Língua (melhor resultado = 0 e pior = 1)	Língua (melhor resultado = 0; pior resultado = 1)
918	Bochechas (dir. + esq.) (melhor resultado = 0 e pior = 2)	Cheeks (right + left) (best result = 0 and worst = 2)	Bochechas (direita + esquerda) (melhor resultado = 0 e pior = 2)	Bochechas (direita + esquerda) (melhor resultado = 0; pior resultado = 2)
919	FUNÇÕES OROFACIAIS (melhor resultado = 0 e pior = 123)	OROFACIAL FUNCTIONS (best result = 0 and worst = 123)	FUNÇÕES OROFACIAIS (melhor resultado = 0 e pior = 123)	EXAME INTRAORAL (melhor resultado = 0; pior resultado = 123)
920	Respiração (melhor resultado = 0 e pior = 5)	Breating (best result = 0 and worst = 5)	Respiração (melhor resultado = 0 e pior = 5)	Respiração (melhor resultado = 0; pior resultado = 5)
921	Mastigação (melhor resultado = 0 e pior = 10)	Chewing (best result = 0 and worst = 10)	Mastigação (melhor resultado = 0 e pior = 10)	Mastigação (melhor resultado = 0; pior resultado = 10)
922	Deglutição (melhor resultado = 0 e pior = 36)	Swallowing (best result = 0 and worst = 36)	Deglutição (melhor resultado = 0 e pior = 36)	Deglutição (melhor resultado = 0; pior resultado = 36)
923	Fala (melhor resultado = 0 e pior = 72)	Speech (best result = 0 and worst = 72)	Fala (melhor resultado = 0 e pior = 72)	Fala (melhor resultado = 0; pior resultado = 72)
924	Fonoaudiólogo:	Speech-Language Pathologist:	Fonoaudiólogo(a):	Fonoaudiólogo(a):
925	CRFa:	CRFa:	CRFa:	CRFa:
926	ROTEIRO PARA REGISTRO DE IMAGENS	IMAGE CHECKLIST	CHECKLIST DE IMAGENS	CHECKLIST DE IMAGENS
927	IMAGENS ESTÁTICAS	STATIC IMAGES	IMAGENS ESTÁTICAS	IMAGENS ESTÁTICAS
928	Corpo:	Body:	Corpo:	Corpo:
929	frente	front	frente	frente
930	costas	back	costas	trás
931	perfil direito	right profile	perfil direito	perfil direito
932	perfil esquerdo	left profile	perfil esquerdo	perfil esquerdo
933	Mandíbula:	Mandible:	Mandíbula:	Mandíbula:
934	visão basal	base view	visão basal	visão basal
935	Face:	Face:	Face:	Face:
936	perfil direito em repouso	right profile at rest	perfil direito em repouso	perfil direito em repouso
937	perfil direito sorrindo	right profile smiling	perfil direito sorrindo	perfil direito sorrindo
938	frente com correção da postura da cabeça	front after correction of head posture	frente com correção da postura da cabeça	frente com correção da postura da cabeça
939	terço inferior de frente	front of the lower third	terço inferior de frente	terço inferior de frente
940	terço interior perfil direito	right profile of the lower third	terço interior perfil direito	terço interior perfil direito
941	Dentes:	Teeth:	Dentes:	Dentes:
942	arcada superior	superior arch	arcada superior	arcada superior
943	arcada inferior	inferior arch	arcada inferior	arcada inferior
944	Oclusão:	Occlusion:	Oclusão:	Oclusão:
945	anterior	anterior	anterior	anterior
946	lado direito	right side	lado direito	lado direito
947	lado esquerdo	left side	lado esquerdo	lado esquerdo
948	Língua:	Tongue:	Língua:	Língua:
949	em repouso no assoalho da boca	at rest on the floor of the mouth	em repouso no assoalho da boca	em repouso no assoalho da boca
950	protraída	protracted	protraída	protraída
951	frênulo	frenulum:	frênulo	frênulo
952	IMAGENS DINÂMICAS	DYNAMIC IMAGES	IMAGENS DINÂMICAS	IMAGENS DINÂMICAS
953	Mobilidade:	Mobility:	Mobilidade:	Mobilidade:
954	lábios	lips	lábios	lábios
955	língua	tongue	língua	língua
956	mandibula	mandible	mandíbula	mandíbula
957	véu palatino	soft palate	palato mole	palato mole
958	Mastigação:	Chewing:	Mastigação:	Mastigação:
959	habitual	habitual	habitual	habitual
960	perguntas	questions	questões	dúvidas
961	Deglutição habitual:	Habitual swallowing:	Deglutição habitual:	Deglutição habitual:
962	líquido	liquid	líquidos	líquidos
963	sólido	solid	sólidos	sólidos
964	perguntas	questions	questões	dúvidas
965	Fala:	Speech:	Fala:	Fala:
966	espontânea	spontaneous	espontânea	espontânea
967	automática	automatic	automática	automática
968	nomeação de figuras	naming of figures	nomeação de figuras	nomeando figuras
969	leitura de palavras	reading of words	leitura de palavras	lendo palavras
970	Coordenação motora:	Motor coordination:	coordenação motora:	coordenação motora:
971	[pa]	[pa]	[pa]	[pa]
972	[ta]	[ta]	[ta]	[ta]
973	[ka]	[ka]	[ka]	[ka]
974	[pataka]	[pataka]	[pataka]	[pataka]
