# Supplementary material for: Translation and cross-cultural adaptation of the “Protocolo de Avaliação Miofuncional Orofacial MBGR” from Brazilian Portuguese into English
Source: PLoS One. 2023 Dec 4;18(12):e0295387. doi: 10.1371/journal.pone.0295387 (PMC10695393; doi:10.1371/journal.pone.0295387)
Supplement: S4 Dataset — (XLSX) [file pone.0295387.s005.xlsx]

## Sheet: OMCH
TU	Original Portuguese version of the Protocolo MBGR	T1	T2	T12	BT1	BT2		BT1 Back-translator		BT2 Back-translator		Recording Observer		T1 Translator		T2 Translator		SLP 1		SLP 2		CVI		Pre-final English version of the Protocolo MBGR
1	PROTOCOLO MBGR - HISTÓRIA CLÍNICA MIOFUNCIONAL OROFACIAL	MBGR PROTOCOL - OROFACIAL MYOFUNCTIONAL CLINICAL HISTORY	MBGR PROTOCOL - OROFACIAL MYOFUNCTIONAL CLINICAL HISTORY	MBGR PROTOCOL - OROFACIAL MYOFUNCTIONAL CLINICAL HISTORY	PROTOCOLO MBGR - HISTÓRIA CLÍNICA MIOFUNCIONAL OROFACIAL	PROTOCOLO MBGR - HISTÓRIA CLÍNICA MIOFUNCIONAL OROFACIAL		4		4		4		4		4		4		4		1		MBGR PROTOCOL - OROFACIAL MYOFUNCTIONAL CLINICAL HISTORY
2	Marchesan IQ, Berretin-Felix G, Genaro KF, Rehder MIBC	Marchesan IQ, Berretin-Felix G, Genaro KF, Rehder MIBC	Marchesan IQ, Berretin-Felix G, Genaro KF, Rehder MIBC	Marchesan IQ, Berretin-Felix G, Genaro KF, Rehder MIBC	Marchesan IQ, Berretin-Felix G, Genaro KF, Rehder MIBC	Marchesan IQ, Berretin-Felix G, Genaro KF, Rehder MIBC		4		4		4		4		4		4		4		1		Marchesan IQ, Berretin-Felix G, Genaro KF, Rehder MIBC
3	Nome:	Name:	Name:	Name:	Nome:	Nome:		4		4		4		4		4		4		4		1		Name:
4	N°:	N°:	N°:	N°:	N°:	N°:		4		4		4		4		4		4		4		1		N°:
5	Data do exame:	Date of exam:	Exam date:	Date of exam:	Data do exame:	Data do exame:		4		4		4		4		4		4		3		1		Date of examination:
6	Idade:	Age:	Age:	Age:	Idade:	Idade:		4		4		4		4		4		4		4		1		Age:
7	___ anos e ___ meses	___ years and ___ months	___ years and ___ months	___ years and ___ months	__ anos e __ meses	__ anos e __ meses		4		4		4		4		4		4		4		1		___ years and ___ months
8	DN:	DoB:	DOB:	DoB:	Data de nascimento:	Data de nascimento:		4		4		4		4		4		4		4		1		DoB:
9	Estado civil:	Marital status:	Marital status:	Marital status:	Estado civil:	Estado civil:		4		4		4		4		4		4		4		1		Marital status:
10	Informante:	Informant:	Informant:	Informant:	Informante:	Informante:		4		4		2	No contexto, é melhor "respondent"	4		4		4		4		0.857143		Respondent:
11	Grau de parentesco:	Relationship:	Degree of kinship:	Relationship:	Parentesco:	Relação:		4		4		4		4		4		4		4		1		Relationship:
12	Estuda:	Studies:	Study:	Studies:	Estuda:	Estuda:		4		4		4		4		4		4		4		1		Studies:
13	sim	yes	yes	yes	sim	sim		4		4		4		4		4		4		4		1		yes
14	Em qual ano:	Which year:	In which year:	Year:				4		3		4		4		4		4		4		1		Grade:
15	não	no	no	no	não	não		4		4		4		4		4		4		4		1		no
16	Até que ano estudou:	Until which grade:	Until which year did you study?	What is the highest year of school or college you have ever completed?	Qual o ano mais avançado que você já completou na escola ou na faculdade?	Quantos anos de estudo você concluiu na escola ou na faculdade?		3		3		4		4		2	A pergunta deve ser direcionada ao paciente, então a minha sugestão seria: What is the patient’s highest year of school or college completed?	4		3		0.857143		What is the patient’s highest year of school or college completed?
17	Trabalha:	Works:	Work:	Works:	Trabalha:	Trabalha:		4		4		4		4		4		4		4		1		Works:
18	sim	yes	yes	yes	sim	sim		4		4		4		4		4		4		4		1		yes
19	Em que:	Position:	Area:	Occupation:	Ocupação:	Profissão:		4		4		4		4		4		4		4		1		Occupation:
20	não	no	no	no	não	não		4		4		4		4		4		4		4		1		no
21	Já trabalhou:	Worked in the past:	Have worked:	Worked in the past:	Trabalhou no passado:	Já trabalhou:		4		4		4		4		4		4		4		1		Worked in the past:
22	sim	yes	yes	yes	sim	sim		4		4		4		4		4		4		4		1		yes
23	não	no	no	no	não	não		4		4		4		4		4		4		4		1		no
24	Em que:	Position:	Area:	Occupation:	Ocupação:	Profissão:		4		4		4		4		4		4		4		1		Occupation:
25	Atividade física:	Physical exercises:	Physically active:	Physical exercises:	Exercícios físicos:	Realiza atividades físicas:		4		4		4		4		4		4		4		1		Physical exercises:
26	sim	yes	yes	yes	sim	sim		4		4		4		4		4		4		4		1		yes
27	não	no	no	no	não	não		4		4		4		4		4		4		4		1		no
28	Qual:	Which:	Which:	Which:	Qual:	Quais:		4		4		4		4		4		4		4		1		Which:
29	Endereço:	Address:	Address:	Address:	Endereço:	Endereço:		4		3		4		4		4		4		4		1		Address 1: Address 2:
30	N°:	#:	N°:	N°:	N°:	N°:		4		4		4		3		4		4		4		1
31	Complemento:	Additional:	Extra:	Additional:	Complemento:	Complemento:		4		4		4		3		4		4		4		1
32	Bairro:	Neighborhood:	Neighbourhood:					4		4		4		3		4		4		4		1
33	Cidade/Estado:	City/State:	City/State:	City/State:	Cidade/Estado:	Cidade/UF:		4		4		4		4		4		4		4		1		City/State:
34	CEP:	Postal code:	Post code:	Postal code:	CEP:	CEP:		4		3		3		4		4		4		4		1		ZIP Code:
35	Telefones:	Phone:	Phone numbers:	Phones:	Telefone:	Telefone:		4		4		4		4		3		4		4		1		Phone mumbers:
36	Residencial:	Residential:	Residential:	Residential:	Residencial:	Residencial:		4		3		4		4		4		4		4		1		Home:
37	Trabalho:	Work:	Work:	Work:	Comercial:	Comercial:		4		4		4		4		4		4		4		1		Work:
38	Celular:	Cellular:	Cell:	Cellular:	Celular:	Celular:		4		4		4		4		3		4		4		1		Mobile:
39	E-mail:	Email:	Email:	Email:	E-mail:	E-mail:		4		4		4		4		4		4		4		1		Email:
40	Nome do pai:	Father’s name:	Father’s name:	Father’s name:	Nome do pai:	Nome do pai:		4		4		4		4		4		4		4		1		Father's name:
41	Nome da mãe:	Mother’s name:	Mother’s name:	Mother’s name:	Nome da mãe:	Nome da mãe:		4		4		4		4		4		4		4		1		Mother's name:
42	Irmãos:	Siblings:	Siblings:	Siblings:	Irmãos:	Irmãos:		4		4		4		4		4		4		4		1		Siblings:
43	não	no	no	no	não	não		4		4		4		4		4		4		4		1		no
44	sim	yes	yes	yes	sim	sim		4		4		4		4		4		4		4		1		yes
45	Quantos:	How many:	How many:	How many:	Quantos:	Quantos:		4		4		4		4		4		4		4		1		How many:
46	Quem indicou para Fonoaudiologia?	Who referred you for Speech Therapy?	Who recommended you for Phonoaudiology?	Who referred you for Speech-Language Therapy?	Quem encaminhou você para terapia fonoaudiológica?	Quem te encaminhou para terapia fonoaudiológica?		3		4		4		4		4		4		4		1		Who referred the patient to speech-language therapy?
47	Nome:	Name:	Name:	Name:	Nome:	Nome:		4		4		3		4		4		4		4		1		name
48	Especialidade:	Specialty:	Specialisation:	Specialty:	Especialidade:	Especialidade:		4		4		3		4		4		4		4		1		specialty
49	Telefone:	Telephone:	Telephone:	Telephone:	Telefone:	Telefone:		4		4		3		4		4		4		4		1		and phone mumber:
50	Queixa principal:	Main complaint:	Main complaint:	Main complaint:	Principal queixa:	Queixa principal:		4		4		4		4		4		4		4		1		Main complaint:
51	Outras queixas relacionadas à:	Other related complaints:	Other related complaints:	Other related complaints:	Outras queixas relacionadas:	Outras queixas relacionadas:		4		4		4		4		4		4		4		1		Other related complaints:
52	não	no	no	no	não	não		4		4		4		4		4		4		4		1		no
53	às vezes	sometimes	sometimes	sometimes	às vezes	às vezes		4		4		4		4		4		4		4		1		sometimes
54	sim	yes	yes	yes	sim	sim		4		4		4		4		4		4		4		1		yes
55	lábios	lips	lips	lips	lábios	lábios		4		4		4		4		4		4		4		1		lips
56	língua	tongue	tongue	tongue	língua	língua		4		4		4		4		4		4		4		1		tongue
57	sucção	suction	suction	suction	sucção	sucção		4		4		3		4		4		4		4		1		sucking
58	mastigação	chewing	mastication	chewing	mastigação	mastigação		4		4		4		4		4		4		4		1		chewing
59	deglutição	swallowing	swallowing	swallowing	deglutição	deglutição		4		4		4		4		4		4		4		1		swallowing
60	respiração	breathing	respiration	breathing	respiração	respiração		4		4		4		4		4		4		4		1		breathing
61	fala	speech	speech	speech	fala	fala		4		4		4		4		4		4		4		1		speech
62	frênulo lingual	tongue frenulum	lingual frenulum	tongue frenulum	frênulo lingual	frênulo da língua		3		4		4		4		4		4		4		1		lingual frenulum
63	voz	voice	voice	voice	voz	voz		4		4		4		4		4		4		4		1		voice
64	audição	hearing	hearing	hearing	audição	audição		4		4		4		4		4		4		4		1		hearing
65	aprendizagem	learning	learning	learning	aprendizagem	aprendizagem		4		4		4		4		4		4		4		1		learning
66	estética facial	facial aesthetics	facial aesthetics	facial aesthetics	estética facial	estética facial		4		4		4		4		4		4		4		1		facial aesthetics
67	postura	posture	posture	posture	postura	postura		4		4		4		4		4		4		4		1		posture
68	oclusão	occlusion	occlusion	occlusion	oclusão	oclusão		4		4		4		4		4		4		4		1		occlusion
69	cefaleia	headaches	headache	headache	dores de cabeça	dores de cabeça		4		4		4		4		4		4		4		1		headache
70	ruído na ATM	jaw noise	noise in TMJ	jaw noise	ruído no maxilar	estalo na mandíbula		4		4		2	TMJ noise (termo mais amplo)	4		4		4		4		0.857143		TMJ noise
71	dor na ATM	jaw pain	pain in TMJ	jaw pain	dor no maxilar	dor na mandíbula		4		4		2	TMJ pain (termo mais amplo)	4		4		4		4		0.857143		TMJ pain
72	dor no pescoço	neck pain	neck ache	neck pain	dor no pescoço	dor no pescoço		4		4		4		4		4		4		4		1		neck pain
73	dor nos ombros	shoulder pain	shoulder pain	shoulder pain	dor no ombro	dor nos ombros		4		4		4		4		4		4		4		1		shoulder pain
74	dificuldade ao abrir a boca	difficulty to open the mouth	difficulty opening the mouth	difficulty opening the mouth	dificuldade em abrir a boca	dificuldade para abrir a boca		4		3		4		4		4		4		4		1		difficulty in opening the mouth
75	dificuldade ao movimentar a mandíbula para os lados	difficulty to move the mandible sideways	difficulty moving the mandible from side to side	difficulty moving the mandible from side to side	dificuldade em mover a mandibula de um lado para o outro	dificuldade para mover a mandíbula de um lado para o outro		4		3		4		4		4		4		4		1		difficulty in moving the mandible side to side
76	Antecedentes familiares	Family history	Family history	Family history	Histórico na família	Histórico na família		4		4		4		4		4		4		4		1		Family history
77	não	no	no	no	não	não		4		4		4		4		4		4		4		1		no
78	sim	yes	yes	yes	sim	sim		4		4		4		4		4		4		4		1		yes
79	Qual:	Which:	Which:	Which:	Qual:	Qual:		4		4		4		4		4		4		4		1		Which:
80	Intercorrências	Complications	Complications	Complications	Complicações	Complicações		4		4		4		4		4		4		4		1		Complications
81	Na gestação:	During mother’s pregnancy:	In pregnancy:	During mother’s pregnancy:	Durante a gravidez da mãe:	Durante a gravidez da mãe:		4		4		3		4		4		4		4		1		During the mother’s pregnancy:
82	não	no	no	no	não	não		4		4		4		4		4		4		4		1		no
83	sim	yes	yes	yes	sim	sim		4		4		4		4		4		4		4		1		yes
84	Qual:	Which:	Which:	Which:	Qual:	Quais:		4		4		4		4		4		4		4		1		Which:
85	No nascimento:	At birth:	At birth:	At birth:	No nascimento:	No parto:		4		4		4		4		4		4		4		1		At birth:
86	não	no	no	no	não	não		4		4		4		4		4		4		4		1		no
87	sim	yes	yes	yes	sim	sim		4		4		4		4		4		4		4		1		yes
88	Qual:	Which:	Which:	Which:	Qual:	Quais:		4		4		4		4		4		4		4		1		Which:
89	Desenvolvimento motor	Motor development	Motor development	Motor development	Desenvolvimento motor	Desenvolvimento motor		4		4		4		4		4		4		4		1		Motor development
90	Sentar:	Sitting:	Sitting:	Sitting:	Para sentar:	Ao se sentar:		4		4		4		4		4		4		4		1		Sitting:
91	normal	normal	normal	normal	normal	normal		4		4		4		4		4		4		4		1		normal
92	alterado	altered	altered	altered	alterado	alterado		4		4		4		4		4		4		4		1		altered
93	Idade:	Age:	Age:	Age:	Idade:	Idade:		4		4		4		4		4		4		4		1		Age:
94	Andar:	Walking:	Standing:	Walking:	Para andar:	Ao andar:		4		4		4		4		4		4		4		1		Walking:
95	normal	normal	normal	normal	normal	normal		4		4		4		4		4		4		4		1		normal
96	alterado	altered	altered	altered	alterado	alterado		4		4		4		4		4		4		4		1		altered
97	Idade:	Age:	Age:	Age:	Idade:	Idade:		4		4		4		4		4		4		4		1		Age:
98	Tem dificuldade motora para:	Motor difficulty to:	Has motor difficulty:	Motor difficulty in:	Dificuldade motora ao:	Dificuldade motora para:		4		4		4		4		4		4		4		1		Motor difficulty in:
99	não	no	no	no	não	não		4		4		4		4		4		4		4		1		no
100	às vezes	sometimes	sometimes	sometimes	às vezes	às vezes		4		4		4		4		4		4		4		1		sometimes
101	sim	yes	yes	yes	sim	sim		4		4		4		4		4		4		4		1		yes
102	andar de bicicleta	ride a bicycle	riding a bicycle	riding a bicycle	andar de bicicleta	andar de bicicleta		4		4		4		4		4		4		4		1		riding a bicycle
103	correr	run	running	runnnig	correr	correr		4		4		4		4		4		4		4		1		runnnig
104	amarrar os sapatos	tie shoes	tying shoes	tying shoes	amarrar os sapatos	amarrar o sapato		4		4		4		4		4		4		4		1		tying shoes
105	vestir-se	get dressed	dressing	getting dressed	se vestir	se vestir		4		4		4		4		4		4		4		1		getting dressed
106	abotoar	button clothes	buttoning up	buttoning clothes	abotoar a roupa	abotoar as roupas		4		4		4		4		4		4		4		1		buttoning clothes
107	outras:	others:	other:	others:	outros:	outras:		4		4		4		4		4		4		4		1		others:
108	Problemas de saúde	Health problems	Health problems	Health problems	Problemas de saúde	Problemas de saúde		4		4		4		4		4		4		4		1		Health problems
109	Qual:	Which:	Which:	Which:	Quais:	Qual:		4		4		4		4		4		4		4		1		Which:
110	Tratamento	Treatment	Treatment	Treatment	Tratamento	Tratamento		4		4		4		4		4		4		4		1		Treatment
111	Medicamento	Medication	Medication	Medication	Medicação	Medicação		4		4		4		4		4		4		4		1		Medication
112	Neurológico:	Neurological:	Neurological:	Neurological:	Neurológico:	Neurológico:		4		4		4		4		4		4		4		1		Neurological:
113	não	no	no	no	não	não		4		4		4		4		4		4		4		1		no
114	sim	yes	yes	yes	sim	sim		4		4		4		4		4		4		4		1		yes
115	Ortopédico:	Orthopedic:	Orthopedic:	Orthopedic:	Ortopédico:	Ortopédico:		4		4		4		4		4		4		4		1		Orthopedic:
116	não	no	no	no	não	não		4		4		4		4		4		4		4		1		no
117	sim	yes	yes	yes	sim	sim		4		4		4		4		4		4		4		1		yes
118	Metabólico:	Metabolic:	Metabolic:	Metabolic:	Metabólico:	Metabólico:		4		4		4		4		4		4		4		1		Metabolic:
119	não	no	no	no	não	não		4		4		4		4		4		4		4		1		no
120	sim	yes	yes	yes	sim	sim		4		4		4		4		4		4		4		1		yes
121	Digestivo:	Digestive:	Digestive:	Digestive:	Digestivo:	Digestivo:		4		4		4		4		4		4		4		1		Digestive:
122	não	no	no	no	não	não		4		4		4		4		4		4		4		1		no
123	sim	yes	yes	yes	sim	sim		4		4		4		4		4		4		4		1		yes
124	Hormonal:	Hormonal:	Hormonal:	Hormonal:	Hormonal:	Hormonal:		4		4		4		4		4		4		4		1		Hormonal:
125	não	no	no	no	não	não		4		4		4		4		4		4		4		1		no
126	sim	yes	yes	yes	sim	sim		4		4		4		4		4		4		4		1		yes
127	Outros problemas:	Other problems:	Other problems:	Other problems:	Outros problemas:	Outros problemas:		4		4		4		4		4		4		4		1		Other problems:
128	Problemas respiratórios	Breathing problems	Respiratory problems	Breathing problems	Problemas respiratórios	Problemas respiratórios		4		4		3		4		4		4		4		1		Breathing
129	Frequência	Frequency	Frequency	Frequency	Frequência	Frequência		4		4		4		4		4		4		4		1		Frequency
130	Tratamento	Treatment	Treatment	Treatment	Tratamento	Tratamento		4		4		4		4		4		4		4		1		Treatment
131	Medicamento	Medication	Medication	Medication	Medicação	Medicação		4		4		4		4		4		4		4		1		Medication
132	Resfriados frequentes*:	Frequent colds*:	Frequent colds*:	Frequent colds*:	Resfriados frequentes*:	Resfriados frequentes*:		4		4		4		4		4		4		4		1		Frequent colds*:
133	não	no	no	no	não	não		4		4		4		4		4		4		4		1		no
134	sim	yes	yes	yes	sim	sim		4		4		4		4		4		4		4		1		yes
135	Problemas de garganta:	Throat problems:	Throat problems:	Throat problems:	Problemas na garganta:	Problemas na garganta:		4		4		4		4		4		4		4		1		Throat problems:
136	não	no	no	no	não	não		4		4		4		4		4		4		4		1		no
137	sim	yes	yes	yes	sim	sim		4		4		4		4		4		4		4		1		yes
138	Amidalite:	Tonsillitis:	Tonsillitis:	Tonsillitis:	Amigdalite:	Amigdalite:		4		4		4		4		4		4		4		1		Tonsillitis:
139	não	no	no	no	não	não		4		4		4		4		4		4		4		1		no
140	sim	yes	yes	yes	sim	sim		4		4		4		4		4		4		4		1		yes
141	Halitose:	Halitosis:	Halitosis:	Halitosis:	Halitose:	Halitose:		4		4		4		4		4		4		4		1		Halitosis:
142	não	no	no	no	não	não		4		4		4		4		4		4		4		1		no
143	sim	yes	yes	yes	sim	sim		4		4		4		4		4		4		4		1		yes
144	Asma:	Asthma:	Asthma:	Asthma:	Asma:	Asma:		4		4		4		4		4		4		4		1		Asthma:
145	não	no	no	no	não	não		4		4		4		4		4		4		4		1		no
146	sim	yes	yes	yes	sim	sim		4		4		4		4		4		4		4		1		yes
147	Bronquite:	Bronchitis:	Bronquitis:	Bronchitis:	Bronquite:	Bronquite:		4		4		4		4		4		4		4		1		Bronchitis:
148	não	no	no	no	não	não		4		4		4		4		4		4		4		1		no
149	sim	yes	yes	yes	sim	sim		4		4		4		4		4		4		4		1		yes
150	Pneumonia:	Pneumonia:	Pneumonia:	Pneumonia:	Pneumonia:	Pneumonia:		4		4		4		4		4		4		4		1		Pneumonia:
151	não	no	no	no	não	não		4		4		4		4		4		4		4		1		no
152	sim	yes	yes	yes	sim	sim		4		4		4		4		4		4		4		1		yes
153	Rinite:	Rhinitis:	Rhinitis:	Rhinitis:	Rinite:	Rinite:		4		4		4		4		4		4		4		1		Rhinitis:
154	não	no	no	no	não	não		4		4		4		4		4		4		4		1		no
155	sim	yes	yes	yes	sim	sim		4		4		4		4		4		4		4		1		yes
156	Sinusite:	Sinusitis:	Sinusitis:	Sinusitis:	Sinusite:	Sinusite:		4		4		4		4		4		4		4		1		Sinusitis:
157	não	no	no	no	não	não		4		4		4		4		4		4		4		1		no
158	sim	yes	yes	yes	sim	sim		4		4		4		4		4		4		4		1		yes
159	Obstrução nasal:	Nasal obstruction:	Nasal obstruction:	Nasal obstruction:	Obstrução nasal:	Obstrução nasal:		4		4		4		4		4		4		4		1		Nasal obstruction:
160	não	no	no	no	não	não		4		4		4		4		4		4		4		1		no
161	sim	yes	yes	yes	sim	sim		4		4		4		4		4		4		4		1		yes
162	Prurido nasal:	Nasal pruritus:	Nasal itching:	Nasal itching:	Coceira nasal:	Coceira no nariz:		4		4		4		4		4		4		4		1		Nasal itching:
163	não	no	no	no	não	não		4		4		4		4		4		4		4		1		no
164	sim	yes	yes	yes	sim	sim		4		4		4		4		4		4		4		1		yes
165	Coriza:	Coryza:	Coryza:	Coryza:	Coriza:	Coriza:		4		4		4		4		4		4		4		1		Coryza:
166	não	no	no	no	não	não		4		4		4		4		4		4		4		1		no
167	sim	yes	yes	yes	sim	sim		4		4		4		4		4		4		4		1		yes
168	Espirros em salva:	Uncontrolled sneezing:	Sneezing saliva:	Uncontrolled sneezing:	Crise de espirro:	Espirros sem controle:		4		4		2	Repeated sneezing (termo mais específico)	4		4		4		4		0.857143		Repeated sneezing:
169	não	no	no	no	não	não		4		4		4		4		4		4		4		1		no
170	sim	yes	yes	yes	sim	sim		4		4		4		4		4		4		4		1		yes
171	*resfriado frequente (alteração de via aérea superior):	*frequent cold (alteration of upper airway):	*frequent colds (alteration of the upper airway):	*frequent cold (alteration of upper airway):	*resfriados frequentes (alteração na via aérea superior):	*resfriado frequente (alteração das vias aéreas superiores):		4		4		4		4		3		4		4		1		*Frequent colds (alteration of upper airway):
172	até 5 anos de idade: acima de 12 episódios/ano	up to 5 years over 12 episodes/year	up to 5 years above 12 episodes/year	up to 5 years over 12 episodes/year	até 5 anos, mais de 12 episódios/ano	até 5 anos com mais de 12 ocorrências por ano		4		4		3		4		4		4		4		1		up to 5 years old - over 12 episodes per year
173	entre 6 e 12 anos de idade: acima de 6 episódios/ano	between 6 and 12 years over 6 episodes/year	between 6 and 12 years above 6 episodes/year	between 6 and 12 years over 6 episodes/year	entre 6 e 12 anos, mais de 6 episódios/ano	entre 6 e 12 anos com mais de 6 ocorrências por ano		4		4		3		4		4		4		4		1		between 6 and 12 years old - over 6 episodes per year
174	Outros problemas:	Other problems:	Other problems:	Other problems:	Outros problemas:	Outros problemas:		4		4		4		4		4		4		4		1		Other problems:
175	Sono	Sleep	Sleep	Sleep	Sono	Sono		4		4		4		4		4		4		4		1		Sleep
176	Agitado:	Restless:	Agitated:	Restless:	Agitado:	Agitado:		4		4		4		4		4		4		4		1		Restless:
177	não	no	no	no	não	não		4		4		4		4		4		4		4		1		no
178	sim	yes	yes	yes	sim	sim		4		4		4		4		4		4		4		1		yes
179	às vezes	sometimes	sometimes	sometimes	às vezes	às vezes		4		4		4		4		4		4		4		1		sometimes
180	Fragmentado:	Fragmented:	Interrupted:	Interrupted:	Interrompido:	Interrompido:		4		4		2	Disrupted sleep (termo mais específico)	4		4		4		4		0.857143		Disrupted:
181	não	no	no	no	não	não		4		4		4		4		4		4		4		1		no
182	sim	yes	yes	yes	sim	sim		4		4		4		4		4		4		4		1		yes
183	às vezes	sometimes	sometimes	sometimes	às vezes	às vezes		4		4		4		4		4		4		4		1		sometimes
184	Ronco:	Snore:	Heavy snoring:	Heavy snoring:	Ronco pesado:	Ronco alto:		4		4		4		4		4		4		4		1		Heavy snoring:
185	não	no	no	no	não	não		4		4		4		4		4		4		4		1		no
186	sim	yes	yes	yes	sim	sim		4		4		4		4		4		4		4		1		yes
187	às vezes	sometimes	sometimes	sometimes	às vezes	às vezes		4		4		4		4		4		4		4		1		sometimes
188	Ressona:	Snooze:	Light snoring:	Light snoring:	Ronco leve:	Ronco leve:		4		4		4		4		4		4		4		1		Light snoring:
189	não	no	no	no	não	não		4		4		4		4		4		4		4		1		no
190	sim	yes	yes	yes	sim	sim		4		4		4		4		4		4		4		1		yes
191	às vezes	sometimes	sometimes	sometimes	às vezes	às vezes		4		4		4		4		4		4		4		1		sometimes
192	Sialorreia:	Drooling:	Hypersalivation:	Drooling:	Baba:	Baba:		4		4		2	sialorrhea (termo mais específico)	4		4		4		4		0.857143		Sialorrhea:
193	não	no	no	no	não	não		4		4		4		4		4		4		4		1		no
194	sim	yes	yes	yes	sim	sim		4		4		4		4		4		4		4		1		yes
195	às vezes	sometimes	sometimes	sometimes	às vezes	às vezes		4		4		4		4		4		4		4		1		sometimes
196	Apneia:	Apnea:	Apnea:	Apnea:	Apneia:	Apneia:		4		4		4		4		4		4		4		1		Apnea:
197	não	no	no	no	não	não		4		4		4		4		4		4		4		1		no
198	sim	yes	yes	yes	sim	sim		4		4		4		4		4		4		4		1		yes
199	às vezes	sometimes	sometimes	sometimes	às vezes	às vezes		4		4		4		4		4		4		4		1		sometimes
200	Ingestão de água à noite:	Drink water at night:	Water intake at night:	Water intake at night:	Bebe água à noite:	Bebe água à noite:		4		4		4		4		4		4		4		1		Water intake at night:
201	não	no	no	no	não	não		4		4		4		4		4		4		4		1		no
202	sim	yes	yes	yes	sim	sim		4		4		4		4		4		4		4		1		yes
203	às vezes	sometimes	sometimes	sometimes	às vezes	às vezes		4		4		4		4		4		4		4		1		sometimes
204	Boca aberta ao dormir:	Mouth open during sleep:	Mouth open while sleeping:	Mouth open during sleep:	Boca aberta durante o sono:	Boca aberta durante o sono:		4		4		4		3		4		4		4		1		Mouth open while sleeping:
205	não	no	no	no	não	não		4		4		4		4		4		4		4		1		no
206	sim	yes	yes	yes	sim	sim		4		4		4		4		4		4		4		1		yes
207	às vezes	sometimes	sometimes	sometimes	às vezes	às vezes		4		4		4		4		4		4		4		1		sometimes
208	Boca seca ao acordar:	Mouth dry upon waking:	Mouth dry on waking:	Mouth dry upon waking:	Boca seca ao acordar:	Boca seca ao acordar:		4		4		4		3		4		4		4		1		Dry mouth upon waking:
209	não	no	no	no	não	não		4		4		4		4		4		4		4		1		no
210	sim	yes	yes	yes	sim	sim		4		4		4		4		4		4		4		1		yes
211	às vezes	sometimes	sometimes	sometimes	às vezes	às vezes		4		4		4		4		4		4		4		1		sometimes
212	Dores na face ao acordar:	Facial pain upon waking:	Pains in the face on waking up:	Facial pain upon waking:	Dor facial ao acordar:	Dor no rosto ao acordar:		4		4		4		4		4		4		4		1		Facial pain upon waking:
213	não	no	no	no	não	não		4		4		4		4		4		4		4		1		no
214	sim	yes	yes	yes	sim	sim		4		4		4		4		4		4		4		1		yes
215	às vezes	sometimes	sometimes	sometimes	às vezes	às vezes		4		4		4		4		4		4		4		1		sometimes
216	Postura:	Posture:	Posture:	Posture:	Postura:	Posição:		4		4		4		4		4		4		4		1		Posture:
217	decúbito lateral	on side	lateral decubitus	on side	de lado	de lado		4		4		3		4		4		4		4		1		on side
218	decúbito dorsal	belly up	supine	supine	barriga para cima	com a barriga para cima		4		4		4		4		4		4		4		1		supine
219	decúbito ventral	belly down	prone	prone	barriga para baixo	com a barriga para baixo		4		4		4		4		4		4		4		1		prone
220	Mão apoiada sob o rosto:	Hand under face:	Hand resting under the face:	Hand resting under the face:	Mão descansa embaixo do rosto:	Mão debaixo do rosto:		4		4		4		4		4		4		4		1		Hand resting under the face:
221	não	no	no	no	não	não		4		4		4		4		4		4		4		1		no
222	sim [ ] D [ ] E	yes [ ] R [ ] L	yes [ ] R [ ] L	yes [ ] R [ ] L	sim [ ] D [ ] E	sim [ ] D [ ] E		4		4		4		4		4		4		4		1		yes [ ] R [ ] L
223	às vezes	sometimes	sometimes	sometimes	às vezes	às vezes		4		4		4		4		4		4		4		1		sometimes
224	Outros problemas:	Other problems:	Other problems:	Other problems:	Outros problemas:	Outros problemas:		4		4		4		4		4		4		4		1		Other problems:
225	Tratamentos	Treatments	Treatments	Treatments	Tratamentos	Tratamentos		4		4		4		4		4		4		4		1		Treatments
226	Motivo	reason	motive	reason	motivo	motivo		4		4		4		4		4		4		4		1		Reason
227	Profissional	professional	profissional	professional	profissional	profissional		4		4		4		4		4		4		4		1		Professional
228	Fonoaudiológico:	Speech therapy:	Phonoaudiological:	Speech therapy:	Fonoaudiológico:	Fonoaudiológico:		4		4		4		4		4		3		4		1		Speech-language therapy:
229	não	no	no	no	não	não		4		4		4		4		4		4		4		1		no
230	no passado	past	realized	in the past	no passado	no passado		4		4		4		4		4		4		4		1		in the past
231	atualmente	currently	currently	currently	atualmente	atualmente		4		4		4		4		4		4		4		1		currently
232	Médico:	Medical:	Medical:	Medical:	Médico:	Médico:		4		4		4		4		4		4		4		1		Medical:
233	não	no	no	no	não	não		4		4		4		4		4		4		4		1		no
234	no passado	past	realized	in the past	no passado	no passado		4		4		4		4		4		4		4		1		in the past
235	atualmente	currently	currently	currently	atualmente	atualmente		4		4		4		4		4		4		4		1		currently
236	Psicológico:	Psychological:	Psychological:	Psychological:	Psicológico:	Psicológico:		4		4		4		4		4		4		4		1		Psychological:
237	não	no	no	no	não	não		4		4		4		4		4		4		4		1		no
238	no passado	past	realized	in the past	no passado	no passado		4		4		4		4		4		4		4		1		in the past
239	atualmente	currently	currently	currently	atualmente	atualmente		4		4		4		4		4		4		4		1		currently
240	Fisioterápico:	Physical therapy:	Physiotherapy:	Physical therapy:	Fisioterapia:	Fisioterapia:		4		4		4		4		4		4		4		1		Physical therapy:
241	não	no	no	no	não	não		4		4		4		4		4		4		4		1		no
242	no passado	past	realized	in the past	no passado	no passado		4		4		4		4		4		4		4		1		in the past
243	atualmente	currently	currently	currently	atualmente	atualmente		4		4		4		4		4		4		4		1		currently
244	Odontológico:	Dental:	Dental:	Dental:	Ortodôntico:	Odontológico:		4		4		4		4		4		4		4		1		Dental:
245	não	no	no	no	não	não		4		4		4		4		4		4		4		1		no
246	no passado	past	realized	in the past	no passado	no passado		4		4		4		4		4		4		4		1		in the past
247	atualmente	currently	currently	currently	atualmente	atualmente		4		4		4		4		4		4		4		1		currently
248	Procedimento:	Procedure:	Procedure:	Procedure:	Procedimentos:	Procedimento:		4		4		4		4		4		4		4		1		Procedure:
249	exodontia	extraction	extraction	extraction	extração	extração		4		4		4		4		4		4		4		1		extraction
250	prótese	prosthetic	prothesis	prosthesis	dentadura	dentadura		4		4		4		4		4		4		4		1		prosthesis
251	implante	implant	implant	implant	implante	implante		4		4		4		4		4		4		4		1		implant
252	aparelho fixo	fixed braces	fixed apparatus	fixed braces	aparelho fixo	aparelho fixo		4		4		4		4		4		2	fixed orthodontic appliances	4		0.857143		fixed orthodontic appliances
253	aparelho removível	removable braces	removeable apparatus	removable braces	aparelho móvel	aparelho móvel		4		4		4		4		4		2	removable orthodontic appliances	4		0.857143		removable orthodontic appliances
254	Cirúrgico:	Surgical:	Surgeries:	Surgical:	Cirúrgico:	Cirúrgico:		4		4		4		4		4		4		4		1		Surgical:
255	não	no	no	no	não	não		4		4		4		4		4		4		4		1		no
256	sim	yes	yes	yes	sim	sim		4		4		4		4		4		4		4		1		yes
257	Qual:	Which:	Which:	Which:	Qual:	Quais:		4		4		4		4		4		4		4		1		Which:
258	Quando:	When:	When:	When:	Quando:	Quando:		4		4		4		4		4		4		4		1		When:
259	Outros tratamentos:	Other treatments:	Other treatments:	Other treatments:	Outros tratamentos:	Outros tratamentos:		4		4		4		4		4		4		4		1		Other treatments:
260	Amamentação	Breast-feeding	Breast-feeding	Breast or bottle feeding	Aleitamento ou mamadeira	Aleitamento materno ou mamadeira		4		4		4		4		4		4		4		1		Breast or bottle feeding
261	Peito:	Breast:	Breast:	Breast:	Peito:	Amamentação:		4		4		4		4		4		4		4		1		Breast:
262	sim	yes	yes	yes	sim	sim		4		4		4		4		4		4		4		1		yes
263	Até quando:	Until when:	Until when:	Up to:	Até:	Até:		4		4		4		4		4		4		4		1		Up to:
264	não	no	no	no	não	não		4		4		4		4		4		4		4		1		no
265	Mamadeira:	Bottle:	Bottle:	Bottle:	Mamadeira:	Mamadeira:		4		4		4		4		4		4		4		1		Bottle:
266	sim	yes	yes	yes	sim	sim		4		4		4		4		4		4		4		1		yes
267	Até quando:	Until when:	Until when:	Up to:	Até:	Até:		4		4		4		4		4		4		4		1		Up to:
268	não	no	no	no	não	não		4		4		4		4		4		4		4		1		no
269	Alimentação	Diet	Alimentation	Diet	Dieta	Dieta		4		4		4		4		4		4		4		1		Diet
270	dificuldade em introduzir	difficulties to introduce	difficulty to introduce	difficulties introducing	dificuldades para introduzir	dificuldades para inserir		4		4		4		3		4		4		4		1		difficulties in introducing
271	Copo:	Cup:	Cup:	Cup:	Copo:	Copo:		4		4		4		3	Poderia generalizar "copo" para "utensílios"	4		4		4		1		Utensils:
272	não	no	no	no	não	não		4		4		4		4		4		4		4		1		no
273	sim	yes	yes	yes	sim	sim		4		4		4		4		4		4		4		1		yes
274	(descrever):	(describe):	(describe):	(describe):	(descreva):	(descrever):		4		4		4		4		4		4		4		1		Describe:
275	Sabores:	Flavors:	Flavors:	Flavors:	Sabores:	Sabores:		4		4		4		4		4		4		4		1		Flavors:
276	não	no	no	no	não	não		4		4		4		4		4		4		4		1		no
277	sim	yes	yes	yes	sim	sim		4		4		4		4		4		4		4		1		yes
278	(descrever):	(describe):	(describe):	(describe):	(descreva):	(descrever):		4		4		4		4		4		4		4		1		Describe:
279	Consistências:	Consistencies:	Consistency:	Consistencies:	Consistências:	Consistências:		4		4		4		4		4		4		4		1		Consistencies:
280	não	no	no	no	não	não		4		4		4		4		4		4		4		1		no
281	sim	yes	yes	yes	sim	sim		4		4		4		4		4		4		4		1		yes
282	(descrever):	(describe):	(describe):	(describe):	(descreva):	(descrever):		4		4		4		4		4		4		4		1		Describe:
283	Alimentação atual	Current diet	Current alimentation	Current diet	Dieta atual	Dieta atual		4		4		4		4		4		4		4		1		Current diet
284	Quais:	Which:	Which:	Which:	Qual:	Quais:		4		4		4		4		4		4		4		1		Which:
285	Frutas:	Fruits:	Fruit:	Fruits:	Frutas:	Frutas:		4		4		4		4		4		4		4		1		Fruits:
286	sim	yes	yes	yes	sim	sim		4		4		4		4		4		4		4		1		yes
287	não	no	no	no	não	não		4		4		4		4		4		4		4		1		no
288	às vezes	sometimes	sometimes	sometimes	às vezes	às vezes		4		4		4		4		4		4		4		1		sometimes
289	Verduras:	Greens:	Greens:	Greens:	Vegetais:	Verduras:		4		4		4		4		4		4		4		1		Greens:
290	sim	yes	yes	yes	sim	sim		4		4		4		4		4		4		4		1		yes
291	não	no	no	no	não	não		4		4		4		4		4		4		4		1		no
292	às vezes	sometimes	sometimes	sometimes	às vezes	às vezes		4		4		4		4		4		4		4		1		sometimes
293	Legumes:	Legumes:	Vegetables:	Vegetables:	Legumes:	Legumes:		4		4		4		4		4		4		4		1		Vegetables:
294	sim	yes	yes	yes	sim	sim		4		4		4		4		4		4		4		1		yes
295	não	no	no	no	não	não		4		4		4		4		4		4		4		1		no
296	às vezes	sometimes	sometimes	sometimes	às vezes	às vezes		4		4		4		4		4		4		4		1		sometimes
297	Cereais (arroz, macarrão, trigo):	Cereals (rice, pasta, wheat):	Cereals (rice, pasta, wheat):	Cereals (rice, pasta, wheat):	Cereais (arroz, macarrão, trigo):	Cereais (arroz, massa, trigo):		4		4		4		4		3		4		4		1		Cereals (rice, corns, oats):
298	sim	yes	yes	yes	sim	sim		4		4		4		4		4		4		4		1		yes
299	não	no	no	no	não	não		4		4		4		4		4		4		4		1		no
300	às vezes	sometimes	sometimes	sometimes	às vezes	às vezes		4		4		4		4		4		4		4		1		sometimes
301	Grãos (feijão, lentilha, ervilha):	Grains (beans, lentils, peas):	Grains (beans, lentils, peas):	Grains (beans, lentils, peas):	Grãos (feijão, lentilha, ervilha):	Grãos (feijão, lentilha, ervilha):		4		4		4		4		4		4		4		1		Grains (beans, lentils, peas):
302	sim	yes	yes	yes	sim	sim		4		4		4		4		4		4		4		1		yes
303	não	no	no	no	não	não		4		4		4		4		4		4		4		1		no
304	às vezes	sometimes	sometimes	sometimes	às vezes	às vezes		4		4		4		4		4		4		4		1		sometimes
305	Carnes:	Meats:	Meat:	Meats:	Carnes:	Carnes:		4		4		4		4		4		4		4		1		Meats:
306	sim	yes	yes	yes	sim	sim		4		4		4		4		4		4		4		1		yes
307	não	no	no	no	não	não		4		4		4		4		4		4		4		1		no
308	às vezes	sometimes	sometimes	sometimes	às vezes	às vezes		4		4		4		4		4		4		4		1		sometimes
309	Leite e derivados:	Dairy:	Milk and derivatives:	Dairy:	Laticínios:	Laticínios:		4		4		4		3		4		4		4		1		Dairies:
310	sim	yes	yes	yes	sim	sim		4		4		4		4		4		4		4		1		yes
311	não	no	no	no	não	não		4		4		4		4		4		4		4		1		no
312	às vezes	sometimes	sometimes	sometimes	às vezes	às vezes		4		4		4		4		4		4		4		1		sometimes
313	Açucares:	Sugars:	Sugar:	Sugars:	Açúcares:	Açúcares:		4		4		4		4		4		4		4		1		Sugars:
314	sim	yes	yes	yes	sim	sim		4		4		4		4		4		4		4		1		yes
315	não	no	no	no	não	não		4		4		4		4		4		4		4		1		no
316	às vezes	sometimes	sometimes	sometimes	às vezes	às vezes		4		4		4		4		4		4		4		1		sometimes
317	De maneira geral, ingere alimentos predominantemente:	In general, predominant diet is	Generally, they predominantly feed on	In general, predominant diet is:	Em geral, a dieta predominante é	Em geral, a dieta é predominantemente		4		4		3		4		4		4		4		1		In general, the predominant diet consists of:
318	líquidos	liquids	liquids	liquids	líquida	líquida		4		4		4		4		4		4		4		1		liquids
319	pastosos	pastes	purees	purees	pastosa	pastosa		4		4		4		4		4		4		4		1		purees
320	sólidos	solids	solids	solids	sólida	sólida		4		4		4		4		4		4		4		1		solids
321	Na maioria das vezes, como e onde faz as refeições:	How and where do you eat most of the time?	How and where do you eat most of the time?	Most of the time, how and where does the patient eat:	Onde e como você come na maioria das vezes?	Onde e como você come na maioria das vezes?		4		4		4		4		4		4		4		1		Most of the time, how and where does the patient eat:
322	Sem outra atividade:	No other activity:	No other activity:	No other activity:	Sem fazer outra atividade:	Nenhuma outra atividade:		4		4		4		4		3		4		4		1		Without any other activity:
323	à mesa	at the table	at the table	at the table	na mesa	à mesa		4		4		4		4		4		4		4		1		at the table
324	no sofá	on the sofa	at the sofa	on the sofa	no sofá	no sofá		4		4		4		4		4		4		4		1		on the sofa
325	no chão	on the floor	on the floor	on the floor	no chão	no chão		4		4		4		4		4		4		4		1		on the floor
326	na cama	in bed	in bed	in bed	na cama	na cama		4		4		4		4		4		4		4		1		in bed
327	Lendo:	Reading:	Reading:	Reading:	Lendo:	Lendo:		4		4		4		4		4		4		4		1		Reading:
328	à mesa	at the table	at the table	at the table	na mesa	à mesa		4		4		4		4		4		4		4		1		at the table
329	no sofá	on the sofa	at the sofa	on the sofa	no sofá	no sofá		4		4		4		4		4		4		4		1		on the sofa
330	no chão	on the floor	on the floor	on the floor	no chão	no chão		4		4		4		4		4		4		4		1		on the floor
331	na cama	in bed	in bed	in bed	na cama	na cama		4		4		4		4		4		4		4		1		in bed
332	Assistindo à TV:	Watching TV:	Watching TV:	Watching TV:	Assistindo à TV:	Vendo televisão:		4		4		4		4		4		4		4		1		Watching TV:
333	à mesa	at the table	at the table	at the table	na mesa	à mesa		4		4		4		4		4		4		4		1		at the table
334	no sofá	on the sofa	at the sofa	on the sofa	no sofá	no sofá		4		4		4		4		4		4		4		1		on the sofa
335	no chão	on the floor	on the floor	on the floor	no chão	no chão		4		4		4		4		4		4		4		1		on the floor
336	na cama	in bed	in bed	in bed	na cama	na cama		4		4		4		4		4		4		4		1		in bed
337	Fazendo lição:	Doing homework:	Doing homework:	Doing homework:	Fazendo tarefa:	Fazendo tarefa:		4		4		4		4		4		4		4		1		Doing homework:
338	à mesa	at the table	at the table	at the table	na mesa	à mesa		4		4		4		4		4		4		4		1		at the table
339	no sofá	on the sofa	at the sofa	on the sofa	no sofá	no sofá		4		4		4		4		4		4		4		1		on the sofa
340	no chão	on the floor	on the floor	on the floor	no chão	no chão		4		4		4		4		4		4		4		1		on the floor
341	na cama	in bed	in bed	in bed	na cama	na cama		4		4		4		4		4		4		4		1		in bed
342	Em frente ao computador:	On the computer:	At the computer:	Using the computer:	No computador:	No computador:		4		4		4		4		4		4		4		1		Using the computer:
343	à mesa	at the table	at the table	at the table	na mesa	à mesa		4		4		4		4		4		4		4		1		at the table
344	no sofá	on the sofa	at the sofa	on the sofa	no sofá	no sofá		4		4		4		4		4		4		4		1		on the sofa
345	no chão	on the floor	on the floor	on the floor	no chão	no chão		4		4		4		4		4		4		4		1		on the floor
346	na cama	in bed	in bed	in bed	na cama	na cama		4		4		4		4		4		4		4		1		in bed
347	Mastigação	Chewing	Mastication	Chewing	Mastigação	Mastigação		4		4		4		4		4		4		4		1		Chewing
348	Lado:	Side:	Side:	Side:	Lado:	Lado:		4		4		4		4		4		4		4		1		Side:
349	bilateral	bilateral	bilateral	bilateral	bilateral	bilateral		4		4		4		4		4		4		4		1		bilateral
350	unilateral [ ] D [ ] E	unilateral [ ] R [ ] L	unilateral [ ] R [ ] L	unilateral [ ] R [ ] L	unilateral [ ] D [ ] E	unilateral [ ] D [ ] E		4		4		4		4		4		4		4		1		unilateral [ ] R [ ] L
351	Lábios:	Lips:	Lips:	Lips:	Lábios:	Lábios:		4		4		4		4		4		4		4		1		Lips:
352	fechados	closed	closed	closed	fechados	fechados		4		4		4		4		4		4		4		1		closed
353	entreabertos	parted	parted	parted	entreabertos	entreabertos		4		4		4		4		4		4		4		1		parted
354	abertos	open	open	open	abertos	abertos		4		4		4		4		4		4		4		1		open
355	Ruído:	Noise:	Noise:	Noise:	Ruído:	Barulho:		4		4		4		4		4		4		4		1		Noise:
356	não	no	no	no	não	não		4		4		4		4		4		4		4		1		no
357	sim	yes	yes	yes	sim	sim		4		4		4		4		4		4		4		1		yes
358	às vezes	sometimes	sometimes	sometimes	às vezes	às vezes		4		4		4		4		4		4		4		1		sometimes
359	Ingestão de líquido durante as refeições:	Ingestion of liquids during meals:	Ingestion of liquid during meals:	Ingestion of liquids during meals:	Ingestão de líquidos durante as refeições:	Ingestão de líquidos durante as refeições:		4		4		4		3		4		4		4		1		Liquid intake during meals:
360	não	no	no	no	não	não		4		4		4		4		4		4		4		1		no
361	sim	yes	yes	yes	sim	sim		4		4		4		4		4		4		4		1		yes
362	às vezes	sometimes	sometimes	sometimes	às vezes	às vezes		4		4		4		4		4		4		4		1		sometimes
363	Dor ou desconforto durante a mastigação:	Pain or discomfort while chewing:	Pain or discomfort while chewing:	Pain or discomfort while chewing:	Dor ou desconforto enquanto mastiga:	Dor ou desconforto ao mastigar:		4		4		4		4		4		4		4		1		Pain or discomfort while chewing:
364	não	no	no	no	não	não		4		4		4		4		4		4		4		1		no
365	sim [ ] D [ ] E	yes [ ] R [ ] L	yes [ ] R [ ] L	yes [ ] R [ ] L	sim [ ] D [ ] E	sim [ ] D [ ] E		4		4		4		4		4		4		4		1		yes [ ] R [ ] L
366	às vezes	sometimes	sometimes	sometimes	às vezes	às vezes		4		4		4		4		4		4		4		1		sometimes
367	Ruído articular:	Joint noise:	Articular noise:	Joint noise:	Ruído na articulação:	Barulho na mandíbula:		4		4		4		4		4		4		4		1		Joint noise:
368	não	no	no	no	não	não		4		4		4		4		4		4		4		1		no
369	sim [ ] D [ ] E	yes [ ] R [ ] L	yes [ ] R [ ] L	yes [ ] R [ ] L	sim [ ] D [ ] E	sim [ ] D [ ] E		4		4		4		4		4		4		4		1		yes [ ] R [ ] L
370	às vezes	sometimes	sometimes	sometimes	às vezes	às vezes		4		4		4		4		4		4		4		1		sometimes
371	Dificuldade mastigatória:	Difficulty chewing:	Difficulty masticating:	Difficulty chewing:	Dificuldade em mastigar:	Dificuldade para mastigar:		4		4		4		3		4		4		4		1		Difficulty in chewing:
372	não	no	no	no	não	não		4		4		4		4		4		4		4		1		no
373	sim	yes	yes	yes	sim	sim		4		4		4		4		4		4		4		1		yes
374	Qual:	Which:	Which:	Which:	Qual:	Qual:		4		4		4		4		4		4		4		1		Which:
375	Escape de alimentos durante a mastigação:	Escape of food while chewing:	Food leakage while chewing:	Escape of food while chewing:	Escape de comida enquanto mastiga:	Deixa cair comida ao mastigar:		4		4		4		4		4		4		4		1		Escape of food while chewing:
376	não	no	no	no	não	não		4		4		4		4		4		4		4		1		no
377	sim	yes	yes	yes	sim	sim		4		4		4		4		4		4		4		1		yes
378	Outros problemas:	Other problems:	Other problems:	Other problems:	Outros problemas:	Outros problemas:		4		4		4		4		4		4		4		1		Other problems:
379	Mastiga os alimentos	Chewing of food	Chews food	Chewing of food	Mastigação da comida	Mastigação de alimentos		4		4		4		4		4		4		4		1		Chewing of food
380	adequadamente	adequately	adequately	adequately	adequada	adequada		4		4		4		4		4		4		4		1		adequately
381	pouco	little	little	little	pouca	pouca		4		4		4		4		4		4		4		1		little
382	muito	much	a lot	much	muita	muita		4		4		4		4		4		4		4		1		much
383	Velocidade mastigatória	Chewing speed	Masticates with velocity	Chewing speed	Velocidade de mastigação	Velocidade de mastigação		4		4		4		4		4		4		4		1		Chewing speed
384	semelhante	similar	similar	similar	semelhante	parecida		4		4		4		4		4		4		4		1		similar
385	mais rápido	faster	quicker	faster	mais rápido	mais rápida		4		4		4		4		4		4		4		1		faster
386	mais devagar	slower	slower	slower	mais devagar	mais devagar		4		4		4		4		4		4		4		1		slower
387	Em comparação à família:	In relation to family:	Regarding family:	Compared to family:	Comparado à família:	Comparada a familiares:		4		4		4		4		4		4		4		1		Compared to family:
388	Em comparação aos amigos:	In relation to friends:	Regarding friends:	Compared to friends:	Comparado aos amigos:	Comparada a amigos:		4		4		4		4		4		4		4		1		Compared to friends:
389	Capacidade mastigatória	Chewing capacity	Masticatory ability	Chewing capacity	Capacidade de mastigação	Capacidade de mastigação		4		4		4		4		4		4		4		1		Chewing capacity
390	(grau de satisfação do paciente com relação à sua mastigação)	(degree of patient satisfaction with regard to their chewing)	(degree of satisfaction of the patient in relation to his mastication)	(degree of patient satisfaction in relation to their chewing)	(grau de satisfação do paciente em relação a sua própria mastigação)	(satisfação do paciente em relação à própria mastigação)		3		4		4		4		4		4		4		1		(patient's level of satisfaction concerning their chewing)
391	ótima	great	great	great	ótimo	ótima		4		4		4		4		4		4		4		1		great
392	boa	good	good	good	bom	boa		4		4		4		4		4		4		4		1		good
393	regular	regular	regular	regular	regular	razoável		4		4		4		4		4		4		4		1		regular
394	ruim	bad	bad	bad	ruim	ruim		4		4		4		4		4		4		4		1		bad
395	péssima	terrible	distressed	terrible	horrível	péssima		4		4		4		4		4		4		4		1		terrible
396	Deglutição	Swallowing	Swallowing	Swallowing	Deglutição	Deglutição		4		4		4		4		4		4		4		1		Swallowing
397	Dificuldade:	Difficulty:	Difficulity:	Difficulty:	Dificuldade:	Dificuldade:		4		4		4		3		4		4		4		1		Difficulty in swallowing:
398	não	no	no	no	não	não		4		4		4		4		4		4		4		1		no
399	sim	yes	yes	yes	sim	sim		4		4		4		4		4		4		4		1		yes
400	às vezes	sometimes	sometimes	sometimes	às vezes	às vezes		4		4		4		4		4		4		4		1		sometimes
401	Ruído:	Noise:	Noise:	Noise:	Ruído:	Barulho:		4		4		4		4		4		4		4		1		Noise:
402	não	no	no	no	não	não		4		4		4		4		4		4		4		1		no
403	sim	yes	yes	yes	sim	sim		4		4		4		4		4		4		4		1		yes
404	às vezes	sometimes	sometimes	sometimes	às vezes	às vezes		4		4		4		4		4		4		4		1		sometimes
405	Engasgos:	Choking:	Gagging:	Choking:	Engasgo:	Engasgo:		4		4		4		4		4		4		4		1		Choking:
406	não	no	no	no	não	não		4		4		4		4		4		4		4		1		no
407	sim	yes	yes	yes	sim	sim		4		4		4		4		4		4		4		1		yes
408	às vezes	sometimes	sometimes	sometimes	às vezes	às vezes		4		4		4		4		4		4		4		1		sometimes
409	Odinofagia	Odynophagia	Odynophagia	Odynophagia	Odinofagia	Odinofagia		4		4		4		4		4		4		4		1		Odynophagia
410	(dor ao deglutir):	(pain when swallowing):	(pain when swallowing):	(pain when swallowing):	(dor enquanto engole):	(dor ao engolir):		4		4		4		4		4		4		4		1		(pain when swallowing):
411	não	no	no	no	não	não		4		4		4		4		4		4		4		1		no
412	sim	yes	yes	yes	sim	sim		4		4		4		4		4		4		4		1		yes
413	às vezes	sometimes	sometimes	sometimes	às vezes	às vezes		4		4		4		4		4		4		4		1		sometimes
414	Refluxo nasal:	Nasal reflux:	Nasal reflux:	Nasal reflux:	Refluxo nasal:	Refluxo nasal:		4		4		4		4		4		4		4		1		Nasal reflux:
415	não	no	no	no	não	não		4		4		4		4		4		4		4		1		no
416	sim	yes	yes	yes	sim	sim		4		4		4		4		4		4		4		1		yes
417	às vezes	sometimes	sometimes	sometimes	às vezes	às vezes		4		4		4		4		4		4		4		1		sometimes
418	Escape anterior:	Anterior escape:	Forward escape:	Anterior escape:	Escape anterior:	Escape anterior:		4		4		4		4		4		4		4		1		Anterior escape:
419	não	no	no	no	não	não		4		4		4		4		4		4		4		1		no
420	sim	yes	yes	yes	sim	sim		4		4		4		4		4		4		4		1		yes
421	às vezes	sometimes	sometimes	sometimes	às vezes	às vezes		4		4		4		4		4		4		4		1		sometimes
422	Pigarro:	Phlegm:	Phlegm:	Phlegm:	Catarro:	Catarro:		4		4		4		4		4		4		4		1		Phlegm:
423	não	no	no	no	não	não		4		4		4		4		4		4		4		1		no
424	sim	yes	yes	yes	sim	sim		4		4		4		4		4		4		4		1		yes
425	às vezes	sometimes	sometimes	sometimes	às vezes	às vezes		4		4		4		4		4		4		4		1		sometimes
426	Tosse:	Cough:	Cough:	Cough:	Tosse:	Tosse:		4		4		4		4		4		4		4		1		Cough:
427	não	no	no	no	não	não		4		4		4		4		4		4		4		1		no
428	sim	yes	yes	yes	sim	sim		4		4		4		4		4		4		4		1		yes
429	às vezes	sometimes	sometimes	sometimes	às vezes	às vezes		4		4		4		4		4		4		4		1		sometimes
430	Resíduos após a deglutição:	Residue after swallowing:	Residues after swallowing:	Residues after swallowing:	Resíduo após engolir:	Resíduo depois de engolir:		4		4		4		4		4		4		4		1		Residues after swallowing:
431	não	no	no	no	não	não		4		4		4		4		4		4		4		1		no
432	sim	yes	yes	yes	sim	sim		4		4		4		4		4		4		4		1		yes
433	às vezes	sometimes	sometimes	sometimes	às vezes	às vezes		4		4		4		4		4		4		4		1		sometimes
434	Outros problemas:	Other problems:	Other problems:	Other problems:	Outros problemas:	Outros problemas:		4		4		4		4		4		4		4		1		Other problems:
435	Hábitos orais:	Oral habits	Oral habits	Oral habits	Hábitos orais:	Hábitos orais:		4		4		4		4		4		4		4		1		Oral habits
436	Chupeta:	Pacifier:	Pacifier:	Pacifier:	Chupeta:	Chupeta:		3		4		3		4		4		4		4		1		Pacifier sucking:
437	não	no	no	no	não	não		4		4		4		4		4		4		4		1		no
438	sim	yes	yes	yes	sim	sim		4		4		4		4		4		4		4		1		yes
439	Até quando:	Until when:	Until when:	Until when:	Até:	Até quando:		4		4		4		4		4		4		4		1		Until when:
440	comum	common	normal	common	comum	tradicional		4		4		4		4		4		4		3		1		conventional
441	ortodôntica	orthodontic	orthodontic	orthodontic	ortodôntica	ortodôntica		4		4		4		4		4		4		4		1		orthodontic
442	Sucção de dedo:	Thumb sucking:	Sucks finger:	Thumb sucking:	Chupa dedo:	Chupar o dedo:		4		4		3		4		4		4		3		1		Finger or thumb sucking:
443	não	no	no	no	não	não		4		4		4		4		4		4		4		1		no
444	sim	yes	yes	yes	sim	sim		4		4		4		4		4		4		4		1		yes
445	Até quando:	Until when:	Until when:	Until when:	Até:	Até quando:		4		4		4		4		4		4		4		1		Until when:
446	Sucção de língua:	Tongue sucking:	Sucks tongue:	Tongue sucking:	Suga a língua:	Chupar a língua:		4		4		4		4		4		4		4		1		Tongue sucking:
447	não	no	no	no	não	não		4		4		4		4		4		4		4		1		no
448	sim	yes	yes	yes	sim	sim		4		4		4		4		4		4		4		1		yes
449	Até quando:	Until when:	Until when:	Until when:	Até:	Até quando:		4		4		4		4		4		4		4		1		Until when:
450	Umidificar os lábios:	Moisten lips:	Licks lips:	Humidification of lips:	Lambe os lábios:	Lamber os lábios:		4		4		4		2	É mais cultural dizer "moistening of lips". A palarvra "humidification" em inglês é mais atribuída ao ambiente.	1	"Humidification" pode ser entendido com fator externo, como pegar um lenço molhado para humidificar os lábios. Por isso, sugiro: "moistens/licks".	4		3	No contexto, "moisten" é melhor	0.714286		Lip moistening:
451	não	no	no	no	não	não		4		4		4		4		4		4		4		1		no
452	sim	yes	yes	yes	sim	sim		4		4		4		4		4		4		4		1		yes
453	Idade:	Age:	Age:	Age:	Idade:	Idade:		4		4		4		4		4		4		4		1		Age:
454	Fumo:	Smoking:	Smoking:	Smoking:	Fumo:	Fumo:		4		4		4		4		4		4		4		1		Smoking:
455	não	no	no	no	não	não		4		4		4		4		4		4		4		1		no
456	sim	yes	yes	yes	sim	sim		4		4		4		4		4		4		4		1		yes
457	Quantos cigarros/dia:	How many cigarettes/day:	How many cigarettes/day:	How many cigarettes/day:	Número de cigarros/dia:	Quantos cigarros por dia:		4		4		3		4		4		4		4		1		How many cigarettes per day:
458	Outros hábitos:	Other habits:	Other habits:	Other habits:	Outros hábitos:	Outros hábitos:		4		4		4		4		4		4		4		1		Other habits:
459	Hábitos de mordida	Biting habits	Biting habits	Biting habits	Hábitos de mordida	Hábitos de mordida		4		4		4		4		4		4		4		1		Biting habits
460	Bruxismo	Bruxism	Bruxism	Bruxism	Bruxismo	Bruxismo		4		4		4		4		4		4		4		1		Bruxism
461	(ranger dentes):	(grinding teeth):	(grinding teeth):	(grinding teeth):	(ranger dos dentes):	(range os dentes):		3		4		4		3		4		4		4		1		(teeth grinding):
462	não	no	no	no	não	não		4		4		4		4		4		4		4		1		no
463	sim	yes	yes	yes	sim	sim		4		4		4		4		4		4		4		1		yes
464	diurno	day	day	day	dia	de dia		4		4		4		4		4		4		4		1		day
465	noturno	night	night	night	noite	à noite		4		4		4		4		4		4		4		1		night
466	Apertamento dentário:	Clenching teeth:	Tooth tightening:	Clenching teeth:	Pressionar os dentes:	Aperta os dentes:		4		4		3		3		4		4		4		1		Teeth clenching:
467	não	no	no	no	não	não		4		4		4		4		4		4		4		1		no
468	sim	yes	yes	yes	sim	sim		4		4		4		4		4		4		4		1		yes
469	Quando:	When:	When:	When:	Quando:	Quando:		4		4		4		4		4		4		4		1		When:
470	Onicofagia	Onychophagy	Onychophagia	Onychophagy	Onicofagia	Onicofagia		4		4		4		4		4		4		4		1		Onychophagy
471	(roer unhas):	(nail biting):	(nail biting):	(nail biting):	(roer as unhas):	(rói as unhas):		4		4		4		4		4		4		4		1		(nail biting):
472	não	no	no	no	não	não		4		4		4		4		4		4		4		1		no
473	sim	yes	yes	yes	sim	sim		4		4		4		4		4		4		4		1		yes
474	Quando:	When:	When:	When:	Quando:	Quando:		4		4		4		4		4		4		4		1		When:
475	Morder mucosa oral:	Bite oral mucosa:	Biting oral mucosa:	Biting oral mucosa:	Morder mucosa oral:	Morde a mucosa da boca:		4		3		4		3		4		4		4		1		Biting of oral mucosa:
476	não	no	no	no	não	não		4		4		4		4		4		4		4		1		no
477	sim	yes	yes	yes	sim	sim		4		4		4		4		4		4		4		1		yes
478	Quando:	When:	When:	When:	Quando:	Quando:		4		4		4		4		4		4		4		1		When:
479	Morder objetos:	Bite objects:	Chewing objects:	Biting objects:	Morder objetos:	Morde objetos:		4		3		4		3		4		4		4		1		Biting of objects:
480	não	no	no	no	não	não		4		4		4		4		4		4		4		1		no
481	sim	yes	yes	yes	sim	sim		4		4		4		4		4		4		4		1		yes
482	Qual:	Which:	Which:	Which:	Qual:	Quais:		4		4		4		4		4		4		4		1		Which:
483	Quando:	When:	When:	When:	Quando:	Quando:		4		4		4		4		4		4		4		1		When:
484	Outros hábitos:	Other habits:	Other habits:	Other habits:	Outros hábitos:	Outros hábitos:		4		4		4		4		4		4		4		1		Other habits:
485	Hábitos de postura	Posture habits	Posture habits	Posture habits	Hábitos posturais	Hábitos de postura		4		4		4		4		4		4		4		1		Posture habits
486	Interposição do lábio inferior:	Interpose lower lip:	Interfering with the lower lip:	Interposition of lower lip:	Interposição do lábio inferior:	Interpõe o lábio inferior:		4		4		4		4		4		4		3		1		Lower lip interposition:
487	não	no	no	no	não	não		4		4		4		4		4		4		4		1		no
488	sim	yes	yes	yes	sim	sim		4		4		4		4		4		4		4		1		yes
489	Protração da mandíbula:	Protraction of mandible:	Protracted jaw:	Protraction of mandible:	Projeção da mandíbula:	Projeta a mandíbula:		4		4		4		4		4		4		3		1		Mandible protraction:
490	não	no	no	no	não	não		4		4		4		4		4		4		4		1		no
491	sim	yes	yes	yes	sim	sim		4		4		4		4		4		4		4		1		yes
492	Apoio da mandíbula na mão:	Rest jaw on hand:	Leans on the jaw:	Jaw resting in hand:	Descansar o maxilar na mão:	Segura o queixo com a mão:		4		4		3		4		2	"Jaw resting" não é hábito, mas uma observação; como se estivesse descrevendo a posição de uma estátua. "Resting jaw" é entendido como hábito.	4		4		0.857143		Jaw resting on hand:
493	não	no	no	no	não	não		4		4		4		4		4		4		4		1		no
494	sim [ ] D [ ] E	yes [ ] R [ ] L	yes [ ] R [ ] L	yes [ ] R [ ] L	sim [ ] D [ ] E	sim [ ] D [ ] E		4		4		4		4		4		4		4		1		yes [ ] R [ ] L
495	Apoio da cabeça na mão:	Rest head on hand:	Leans on the head:	Head resting in hand:	Descansar a cabeça na mão:	Segura a cabeça com a mão:		4		4		3		4		2	Mesma razão do item 497.	3		4		0.857143		Head resting on hand:
496	não	no	no	no	não	não		4		4		4		4		4		4		4		1		no
497	sim [ ] D [ ] E	yes [ ] R [ ] L	yes [ ] R [ ] L	yes [ ] R [ ] L	sim [ ] D [ ] E	sim [ ] D [ ] E		4		4		4		4		4		4		4		1		yes
498	Uso excessivo do computador:	Much computer use:	Uses computer a lot:	Excessive use of computer:	Usar muito o computador:	Usa bastante o computador:		4		4		4		4		4		4		4		1		Excessive use of computer:
499	não	no	no	no	não	não		4		4		4		4		4		4		4		1		no
500	sim	yes	yes	yes	sim	sim		4		4		4		4		4		4		4		1		yes
501	Postura:	Posture:	Posture:	Posture:	Postura:	Posição:		4		4		4		4		4		4		4		1		Posture:
502	Uso excessivo do celular:	Much telephone use:	Uses telephone a lot:	Excessive use of cellular:	Usar muito o telefone:	Usa bastante o telefone:		4		4		4		3		4		4		4		1		Excessive use of mobile phone:
503	não	no	no	no	não	não		4		4		4		4		4		4		4		1		no
504	sim	yes	yes	yes	sim	sim		4		4		4		4		4		4		4		1		yes
505	Postura:	Posture:	Posture:	Posture:	Postura:	Posição:		4		4		4		4		4		4		4		1		Posture:
506	Outros hábitos:	Other habits:	Other habits:	Other habits:	Outros hábitos:	Outros hábitos:		4		4		4		4		4		4		4		1		Other habits:
507	Fala	Speech	Speech	Speech	Fala	Fala		4		4		4		4		4		4		4		1		Speech
508	Omissão:	Omission:	Omission:	Omission:	Omissão:	Omissão:		4		4		4		4		4		4		4		1		Omission:
509	não	no	no	no	não	não		4		4		4		4		4		4		4		1		no
510	sim	yes	yes	yes	sim	sim		4		4		4		4		4		4		4		1		yes
511	às vezes	sometimes	sometimes	sometimes	às vezes	às vezes		4		4		4		4		4		4		4		1		sometimes
512	Substituição:	Substitution:	Substitution:	Substitution:	Substituição:	Substituição:		4		4		4		4		4		4		4		1		Substitution:
513	não	no	no	no	não	não		4		4		4		4		4		4		4		1		no
514	sim	yes	yes	yes	sim	sim		4		4		4		4		4		4		4		1		yes
515	às vezes	sometimes	sometimes	sometimes	às vezes	às vezes		4		4		4		4		4		4		4		1		sometimes
516	Inteligibilidade prejudicada:	Impaired intelligibility:	Intelligibility prejudiced:	Impaired intelligibility:	Inteligibilidade prejudicada:	Inteligibilidade prejudicada:		4		4		4		4		4		4		4		1		Impaired intelligibility:
517	não	no	no	no	não	não		4		4		4		4		4		4		4		1		no
518	sim	yes	yes	yes	sim	sim		4		4		4		4		4		4		4		1		yes
519	às vezes	sometimes	sometimes	sometimes	às vezes	às vezes		4		4		4		4		4		4		4		1		sometimes
520	Inteligibilidade prejudicada ao telefone:	Impaired intelligibility on the phone:	Impaired phone intelligibility:	Impaired intelligibility on the phone:	Inteligibilidade prejudicada no telefone:	Inteligibilidade prejudicada ao telefone:		4		4		4		4		4		4		4		1		Impaired intelligibility on the phone:
521	não	no	no	no	não	não		4		4		4		4		4		4		4		1		no
522	sim	yes	yes	yes	sim	sim		4		4		4		4		4		4		4		1		yes
523	às vezes	sometimes	sometimes	sometimes	às vezes	às vezes		4		4		4		4		4		4		4		1		sometimes
524	Salivação excessiva:	Excessive salivation:	Excessive salivation:	Excessive salivation:	Salivação excessiva:	Salivação excessiva:		4		4		4		4		4		4		4		1		Excessive salivation:
525	não	no	no	no	não	não		4		4		4		4		4		4		4		1		no
526	sim	yes	yes	yes	sim	sim		4		4		4		4		4		4		4		1		yes
527	às vezes	sometimes	sometimes	sometimes	às vezes	às vezes		4		4		4		4		4		4		4		1		sometimes
528	Diminuição da amplitude do movimento mandibular:	Decreased range of mandibular movement:	Decreased range of jaw movement:	Decreased range of mandibular movement:	Diminuição do alcance do movimento do maxilar:	Diminuição do movimento da mandíbula:		4		4		4		4		4		4		3		1		Decreased range of mandibular movements:
529	não	no	no	no	não	não		4		4		4		4		4		4		4		1		no
530	sim	yes	yes	yes	sim	sim		4		4		4		4		4		4		4		1		yes
531	às vezes	sometimes	sometimes	sometimes	às vezes	às vezes		4		4		4		4		4		4		4		1		sometimes
532	Interposição de língua:	Tongue interposition:	Language interposition:	Tongue interposition:	Interposição da língua:	Interposição da língua:		4		4		4		4		4		4		4		1		Tongue interposition:
533	não	no	no	no	não	não		4		4		4		4		4		4		4		1		no
534	sim	yes	yes	yes	sim	sim		4		4		4		4		4		4		4		1		yes
535	anterior	anterior	anterior	anterior	anterior	anterior		4		4		4		4		4		4		4		1		anterior
536	lateral	lateral	lateral	lateral	lateral	lateral		4		4		4		4		4		4		4		1		lateral
537	Quais fones:	Which sounds:	Which phones:	Which phones:	Quais fones:	Quais fones:		4		4		4		4		4		4		4		1		Which phones:
538	Outros problemas:	Other problems:	Other problems:	Other problems:	Outros problemas:	Outros problemas:		4		4		4		4		4		4		4		1		Other problems:
539	Comunicação	Communication	Communication	Communication	Comunicação	Comunicação		4		4		4		4		4		4		4		1		Communication
540	Intencionalidade prejudicada:	Impaired intentionality:	Intentionality impaired:	Impaired intentionality:	Intencionalidade prejudicada:	Intencionalidade prejudicada:		4		4		4		4		4		4		4		1		Impaired intentionality:
541	não	no	no	no	não	não		4		4		4		4		4		4		4		1		no
542	sim	yes	yes	yes	sim	sim		4		4		4		4		4		4		4		1		yes
543	Ausência de produção de sons quando bebê:	Absence of sound production when infant:	Absence of sound production when a baby:	Absence of sound production when infant:	Ausência de produção da fala quando bebê:	Ausência da produção de sons na infância:		4		4		2	No contexto, é melhor "abscence of sound production as a baby"	4		4		4		3	Usar "baby" no lugar de "infants"	0.857143		Absence of sound production as a baby:
544	não	no	no	no	não	não		4		4		4		4		4		4		4		1		no
545	sim	yes	yes	yes	sim	sim		4		4		4		4		4		4		4		1		yes
546	Demorou a falar:	Took a long time to speak:	Took time to speak:	Took a long time to speak:	Levou muito tempo para falar:	Demorou para falar:		4		4		3		4		4		4		4		1		Took long to start speaking:
547	não	no	no	no	não	não		4		4		4		4		4		4		4		1		no
548	sim	yes	yes	yes	sim	sim		4		4		4		4		4		4		4		1		yes
549	Demorou a elaborar frases:	Took a long time to elaborate sentences:	Took time to elaborate phrases:	Took a long time to elaborate sentences:	Levou muito tempo para elaborar frases:	Demorou para elaborar frases:		4		4		3		4		4		4		4		1		Took long to start elaborating sentences:
550	não	no	no	no	não	não		4		4		4		4		4		4		4		1		no
551	sim	yes	yes	yes	sim	sim		4		4		4		4		4		4		4		1		yes
552	Dificuldade de compreensão:	Difficulty of understanding:	Difficulty in understanding:	Difficulty in understanding:	Dificuldade em entender:	Dificuldade de compreensão:		4		4		4		4		4		4		4		1		Difficulty in understanding:
553	não	no	no	no	não	não		4		4		4		4		4		4		4		1		no
554	sim	yes	yes	yes	sim	sim		4		4		4		4		4		4		4		1		yes
555	Outros problemas:	Other problems:	Other problems:	Other problems:	Outros problemas:	Outros problemas:		4		4		4		4		4		4		4		1		Other problems:
556	Audição	Hearing	Hearing	Hearing	Audição	Audição		4		4		4		4		4		4		4		1		Hearing
557	Hipoacusia	Hearing loss:	Hearing loss:	Hearing loss:	Perda auditiva:	Perda auditiva:		4		4		4		4		3		4		4		1		Hypoacusis
558	(diminuição da audição):							4		4		4		4		3		4		4		1		(hearing loss):
559	não	no	no	no	não	não		4		4		4		4		4		4		4		1		no
560	às vezes	sometimes	sometimes	sometimes	às vezes	às vezes		4		4		4		4		4		4		4		1		sometimes
561	sim [ ] D [ ] E	yes [ ] R [ ] L	yes [ ] R [ ] L	yes [ ] R [ ] L	sim [ ] D [ ] E	sim [ ] D [ ] E		4		4		4		4		4		4		4		1		yes [ ] R [ ] L
562	Otite:	Otitis:	Otitis (ear infections):	Otitis:	Otite:	Otite:		4		4		4		4		3		4		4		1		Otitis (ear infection):
563	não	no	no	no	não	não		4		4		4		4		4		4		4		1		no
564	às vezes	sometimes	sometimes	sometimes	às vezes	às vezes		4		4		4		4		4		4		4		1		sometimes
565	sim [ ] D [ ] E	yes [ ] R [ ] L	yes [ ] R [ ] L	yes [ ] R [ ] L	sim [ ] D [ ] E	sim [ ] D [ ] E		4		4		4		4		4		4		4		1		yes [ ] R [ ] L
566	Zumbido:	Ear ringing:	Buzzing:	Tinnitus:	Zumbido:	Zumbido:		4		4		4		4		4		4		4		1		Tinnitus:
567	não	no	no	no	não	não		4		4		4		4		4		4		4		1		no
568	às vezes	sometimes	sometimes	sometimes	às vezes	às vezes		4		4		4		4		4		4		4		1		sometimes
569	sim [ ] D [ ] E	yes [ ] R [ ] L	yes [ ] R [ ] L	yes [ ] R [ ] L	sim [ ] D [ ] E	sim [ ] D [ ] E		4		4		4		4		4		4		4		1		yes [ ] R [ ] L
570	Otalgia	Earache:	Otalgia	Earache:	Dor de ouvido:	Dor de ouvido:		4		4		4		4		3		4		4		1		Otalgia
571	(dor de ouvido):		(ear ache):					4		3		4		4		3		4		4		1		(earache):
572	não	no	no	no	não	não		4		4		4		4		4		4		4		1		no
573	às vezes	sometimes	sometimes	sometimes	às vezes	às vezes		4		4		4		4		4		4		4		1		sometimes
574	sim [ ] D [ ] E	yes [ ] R [ ] L	yes [ ] R [ ] L	yes [ ] R [ ] L	sim [ ] D [ ] E	sim [ ] D [ ] E		4		4		4		4		4		4		4		1		yes [ ] R [ ] L
575	Tontura/Vertigem:	Dizziness/Vertigo:	Dizziness/Vertigo:	Dizziness/Vertigo:	Tontura/vertigem:	Tontura/vertigem:		4		4		4		3		4		4		4		1		Dizziness or vertigo:
576	não	no	no	no	não	não		4		4		4		4		4		4		4		1		no
577	sim	yes	yes	yes	sim	sim		4		4		4		4		4		4		4		1		yes
578	às vezes	sometimes	sometimes	sometimes	às vezes	às vezes		4		4		4		4		4		4		4		1		sometimes
579	Avaliação audiológica prévia:	Previous audiological assessment:	Previous audiological assessment:	Previous hearing test:	Teste de audição no passado:	Já realizou audiometria:		4		4		4		4		3		4		3		1		Previous audiological assessment:
580	não	no	no	no	não	não		4		4		4		4		4		4		4		1		no
581	sim	yes	yes	yes	sim	sim		4		4		4		4		4		4		4		1		yes
582	Quando:	When:	When:	When:	Quando:	Quando:		4		4		4		4		4		4		4		1		When:
583	Outros problemas:	Other problems:	Other problems:	Other problems:	Outros problemas:	Outros problemas:		4		4		4		4		4		4		4		1		Other problems:
584	Voz	Voice	Voice	Voice	Voz	Voz		4		4		4		4		4		4		4		1		Voice
585	Rouquidão:	Hoarseness:	Hoarseness:	Hoarseness:	Rouquidão:	Rouquidão:		4		4		4		4		4		4		4		1		Hoarseness:
586	não	no	no	no	não	não		4		4		4		4		4		4		4		1		no
587	sim	yes	yes	yes	sim	sim		4		4		4		4		4		4		4		1		yes
588	às vezes	sometimes	sometimes	sometimes	às vezes	às vezes		4		4		4		4		4		4		4		1		sometimes
589	Fraqueza:	Weakness:	Weakness:	Weakness:	Fraqueza:	Fraqueza:		4		4		4		4		4		4		4		1		Weakness:
590	não	no	no	no	não	não		4		4		4		4		4		4		4		1		no
591	sim	yes	yes	yes	sim	sim		4		4		4		4		4		4		4		1		yes
592	às vezes	sometimes	sometimes	sometimes	às vezes	às vezes		4		4		4		4		4		4		4		1		sometimes
593	Hipernasalidade:	Hypernasality:	Hypernasality:	Hypernasality:	Hipernasalidade:	Hipernasalidade:		4		4		4		4		4		4		4		1		Hypernasality:
594	não	no	no	no	não	não		4		4		4		4		4		4		4		1		no
595	sim	yes	yes	yes	sim	sim		4		4		4		4		4		4		4		1		yes
596	às vezes	sometimes	sometimes	sometimes	às vezes	às vezes		4		4		4		4		4		4		4		1		sometimes
597	Hiponasalidade:	Hyponasality:	Hyponasality:	Hyponasality:	Hiponasalidade:	Hiponasalidade:		4		4		4		4		4		4		4		1		Hyponasality:
598	não	no	no	no	não	não		4		4		4		4		4		4		4		1		no
599	sim	yes	yes	yes	sim	sim		4		4		4		4		4		4		4		1		yes
600	às vezes	sometimes	sometimes	sometimes	às vezes	às vezes		4		4		4		4		4		4		4		1		sometimes
601	Afonia:	Muteness:	Muteness:	Muteness:	Mudez:	Mudez:		4		4		4		4		4		4		4		1		Muteness:
602	não	no	no	no	não	não		4		4		4		4		4		4		4		1		no
603	sim	yes	yes	yes	sim	sim		4		4		4		4		4		4		4		1		yes
604	às vezes	sometimes	sometimes	sometimes	às vezes	às vezes		4		4		4		4		4		4		4		1		sometimes
605	Abuso vocal:	Vocal abuse:	Vocal abuse:	Vocal abuse:	Abuso vocal:	Abuso vocal:		4		4		4		4		4		4		4		1		Vocal abuse:
606	não	no	no	no	não	não		4		4		4		4		4		4		4		1		no
607	sim	yes	yes	yes	sim	sim		4		4		4		4		4		4		4		1		yes
608	às vezes	sometimes	sometimes	sometimes	às vezes	às vezes		4		4		4		4		4		4		4		1		sometimes
609	Dor:	Pain:	Aches:	Pain:	Dor:	Dor:		4		4		4		4		4		4		3		1		Odynophonia (pain when speaking):
610	não	no	no	no	não	não		4		4		4		4		4		4		4		1		no
611	sim	yes	yes	yes	sim	sim		4		4		4		4		4		4		4		1		yes
612	às vezes	sometimes	sometimes	sometimes	às vezes	às vezes		4		4		4		4		4		4		4		1		sometimes
613	Ardor:	Burning:	Burning:	Burning:	Ardência:	Queimação:		4		4		4		4		4		3		4		1		Burning sensation when speaking:
614	não	no	no	no	não	não		4		4		4		4		4		4		4		1		no
615	sim	yes	yes	yes	sim	sim		4		4		4		4		4		4		4		1		yes
616	às vezes	sometimes	sometimes	sometimes	às vezes	às vezes		4		4		4		4		4		4		4		1		sometimes
617	Outros problemas:	Other problems:	Other problems:	Other problems:	Outros problemas:	Outros problemas:		4		4		4		4		4		4		4		1		Other problems:
618	Escolaridade	Education	Education	Education	Educação	Educação		4		4		4		4		4		4		4		1		Education
619	Dificuldade escolar:	School difficulty:	Difficulty at school:	Difficulty at school:	Dificuldade na escola:	Dificuldades na escola:		4		4		4		4		4		4		4		1		Difficulty at school:
620	não	no	no	no	não	não		4		4		4		4		4		4		4		1		no
621	sim	yes	yes	yes	sim	sim		4		4		4		4		4		4		4		1		yes
622	Qual:	Explain:	Which:	Explain:	Explique:	Explicar:		4		4		4		4		3		4		4		1		Describe:
623	Falta de atenção/concentração:	Concentration/attention deficit:	Lack of attention/concentration:	Lack of attention/concentration:	Falta de atenção/concentração:	Falta de atenção/concentração:		4		4		4		4		3		4		4		1		Lack of attention or concentration:
624	não	no	no	no	não	não		4		4		4		4		4		4		4		1		no
625	sim	yes	yes	yes	sim	sim		4		4		4		4		4		4		4		1		yes
626	às vezes	sometimes	sometimes	sometimes	às vezes	às vezes		4		4		4		4		4		4		4		1		sometimes
627	Dificuldade de memória:	Memory difficulty:	Memory difficulties:	Memory difficulty:	Dificuldade de memória:	Dificuldade de memória:		4		4		4		4		4		4		4		1		Memory difficulty:
628	não	no	no	no	não	não		4		4		4		4		4		4		4		1		no
629	sim	yes	yes	yes	sim	sim		4		4		4		4		4		4		4		1		yes
630	Reprovações:	Failures:	Rejections:	Failures:	Falhas:	Reprovações:		4		4		4		3		4		4		4		1		Grade retentions:
631	não	no	no	no	não	não		4		4		4		4		4		4		4		1		no
632	sim	yes	yes	yes	sim	sim		4		4		4		4		4		4		4		1		yes
633	Quantas:	How many:	How many:	How many:	Quantas:	Quantas:		4		4		4		4		4		4		4		1		How many:
634	Dificuldade de relacionamento:	Relationship difficulty:	Difficulty forming relationships:	Difficulty with relationships:	Dificuldade em relacionamentos:	Dificuldade para se relacionar:		4		4		4		4		4		4		4		1		Difficulty with relationships:
635	não	no	no	no	não	não		4		4		4		4		4		4		4		1		no
636	sim	yes	yes	yes	sim	sim		4		4		4		4		4		4		4		1		yes
637	Dominância lateral:	Lateral dominance:	Lateral dominance:	Lateral dominance:	Dominância lateral:	Dominância lateral:		4		4		4		4		4		4		4		1		Lateral dominance:
638	destro	right handed	right handed	right handed	destro	destro		4		4		4		3		4		4		4		1		right-handed
639	sinistro	left handed	left handed	left handed	canhoto	canhoto		4		4		4		3		4		4		4		1		left-handed
640	ambidestro	ambidextrous	ambidextrous	ambidextrous	ambidestro	ambidestro		4		4		4		4		4		4		4		1		ambidextrous
641	Outros problemas:	Other problems:	Other problems:	Other problems:	Outros problemas:	Outros problemas:		4		4		4		4		4		4		4		1		Other problems:
642	Informações complementares	Additional information	Extra information	Additional information	Informação adicional	Outras informações		4		4		4		4		4		4		4		1		Additional information
643	Fonoaudiólogo:	Phonoaudiologist:	Phonoaudiologist:	Speech-Language Pathologist:	Fonoaudiólogo(a):	Fonoaudiólogo(a):		4		4		4		4		4		4		4		1		Speech-Language Pathologist:
644	CRFa:	CRFa:	CRFa:	CRFa:	CRFa:	CRFa:		1	Certification? Registration? SLP Number?	1	Professional Registration No. OBS: conferir se existe nos EUA.	4		4		4		4		1	Registro profissional não será CRFa dependendo do país onde for utilizado.	0.571429

## Sheet: OMCAWS
TU	Original Portuguese version of the Protocolo MBGR	T1	T2	T12	BT1	BT2		BT1 Back-translator		BT2 Back-translator		Recording Observer		T1 Translator		T2 Translator		SLP 1		SLP 2		CVI		Pre-final English version of the Protocolo MBGR
1	PROTOCOLO MBGR - EXAME CLÍNICO MIOFUNCIONAL OROFACIAL COM ESCORES	MBGR PROTOCOL - OROFACIAL MYOFUNCTIONAL CLINICAL EXAMINATION	MBGR PROTOCOL - OROFACIAL MYOFUNCTIONAL CLINICAL EXAMINATION	MBGR PROTOCOL - OROFACIAL MYOFUNCTIONAL CLINICAL EXAMINATION	PROTOCOLO MBGR - EXAME CLÍNICO MIOFUNCIONAL OROFACIAL	PROTOCOLO MBGR - EXAME CLÍNICO MIOFUNCIONAL OROFACIAL		4		4		4		4		4		3		4		1		MBGR PROTOCOL - OROFACIAL MYOFUNCTIONAL CLINICAL EXAMINATION WITH SCORES
2	Marchesan IQ, Berretin-Felix G, Genaro KF, Rehder MIBC	Marchesan IQ, Berretin-Felix G, Genaro KF, Rehder MIBC	Marchesan IQ, Berretin-Felix G, Genaro KF, Rehder MIBC	Marchesan IQ, Berretin-Felix G, Genaro KF, Rehder MIBC	Marchesan IQ, Berretin-Felix G, Genaro KF, Rehder MIBC	Marchesan IQ, Berretin-Felix G, Genaro KF, Rehder MIBC		4		4		4		4		4		4		4		1		Marchesan IQ, Berretin-Felix G, Genaro KF, Rehder MIBC
3	Nome:	Name:	Name:	Name:	Nome:	Nome:		4		4		4		4		4		4		4		1		Name:
4	N°:	N°:	N°:	N°:	N°:	N°:		4		4		4		4		4		4		4		1		N°:
5	Data do exame:	Date of exam:	Exam date:	Date of exam:	Data do exame:	Data do exame:		4		4		3		4		4		4		4		1		Date of examination:
6	Idade:	Age:	Age:	Age:	Idade:	Idade:		4		4		4		4		4		4		4		1		Age:
7	____ anos e ____ meses	____ years and ____ months	____ years and ____ months	____ years and ____ months	____ anos e ____ meses	____ anos e ____ meses		4		4		4		4		4		4		4		1		____ years and ____ months
8	DN:	DoB:	DOB:	DOB:	Data de nascimento:	Data de nascimento:		4		4		4		4		4		4		4		1		DoB:
9	Peso corporal: ______ kg	Weight: _______ kg	Weight: _______ kg	Weight: _______ kg	Peso: _______ kg	Peso: _______ kg		2	Para o inglês norte-americano, acredito que seja necessário trocar as unidades de medida: lb.	2	Weight: _______ lbs	2	Weight: _______ lb (substituição cultural)	4		4		4		2	Creio que a unidade de medida seja "pounds"	0.428571		Weight: _______ lb.
10	Altura corporal: _______ m	Height: _______ m	Height: _______ m	Height: _______ m	Altura: _______ m	Altura: _______ m		2	Para o inglês norte-americano, acredito que seja necessário trocar as unidades de medida: ft. e in.	2	Height: _______ ft _______ in	2	Height: _______ in (substituição cultural)	4		4		4		2	Creio que a unidade de medida seja "feet" / "inches"	0.428571		Height: ______ ft. _______ in.
11	IMC: _______ (peso[kg]/estatura [m]2)	BMI: _______ (weight [kg]/height [m2])	BMI: _______ (weight [kg]/height [m2])	BMI: _______ (weight [kg]/height [m]2)	IMC: _______ (peso [kg]/altura [m2])	IMC: _______ (peso [em kg]/altura [em m2])		2	Para o inglês norte-americano, acredito que seja necessário trocar as unidades de medida: lb., ft. e in.	2	BMI: _______ (weight [lb] / height2 [in2] * 703)	2	BMI: _______ (weight (lb) / [height (in)]2 x 703	4		4		4		2	Creio que a unidade de medida seja "pounds", "feet" e "inches"	0.428571		BMI: _______ (703 x weight (lbs.) / [height (in.)]2)
12	1. POSTURA CORPORAL	1. BODY POSTURE	1. BODY POSTURE	1. BODY POSTURE	1. POSTURA CORPORAL	1. POSTURA CORPORAL		4		4		4		4		4		4		4		1		1. BODY POSTURE
13	(observar o paciente em pé e sem calçado)	(observe the patient standing barefoot)	(observe the patient standing without shoes)	(observe the patient standing barefoot)	(observe o paciente em pé descalço)	(observe o paciente em pé, descalço)		4		4		4		4		4		4		4		1		(observe the patient standing barefoot)
14	Cabeça	Head	Head	Head	Cabeça	Cabeça		4		4		4		4		4		4		4		1		Head
15	flexão e extensão = sim	flexion and extension = yes	flexion and extension = yes	flexion and extension = yes	flexão e extensão = sim	flexão e extensão = sim		4		4		4		4		4		4		4		1		flexion and extension = yes
16	rotação = não	rotation = no	rotation = no	rotation = no	rotação = não	rotação = não		4		4		4		4		4		4		4		1		rotation = no
17	inclinação = talvez	inclination = maybe	inclination = maybe	inclination = maybe	inclinação = talvez	inclinação = talvez		4		4		4		4		4		4		4		1		inclination = maybe
18	Frontal:	Frontal:	Frontal:	Frontal:	Frontal:	Frontal:		4		4		4		4		4		4		4		1		Frontal:
19	normal	normal	normal	normal	normal	normal		4		4		4		4		4		4		4		1		normal
20	rotação D	rotation R	rotation R	rotation R	rotação D	rotação para D		4		4		4		4		4		4		4		1		rotation R
21	rotação E	rotation L	rotation L	rotation L	rotação E	rotação para E		4		4		4		4		4		4		4		1		rotation L
22	inclinação D	inclination R	inclination R	inclination R	inclinação D	inclinação para D		4		4		4		4		4		4		4		1		inclination R
23	inclinação E	inclination L	inclination L	inclination L	inclinação E	inclinação para E		4		4		4		4		4		4		4		1		inclination L
24	Lateral:	Lateral:	Lateral:	Lateral:	Lateral:	Lateral:		4		4		4		4		4		4		4		1		Lateral:
25	normal	normal	normal	normal	normal	normal		4		4		4		4		4		4		4		1		normal
26	anteriorizada	forward head posture (FHP)	anterior	forward head posture (FHP)	postura da cabeça para frente	anteriorização da cabeça (FHP)		4		4		3		4		4		4		4		1		forward head posture
27	flexão	flexion	flexion	flexion	flexão	flexão		4		4		4		4		4		4		4		1		flexion
28	extensão	extension	extension	extension	extensão	extensão		4		4		4		4		4		4		4		1		extension
29	Ombros	Shoulders	Shoulders	Shoulders	Ombros	Ombros		4		4		4		4		4		4		4		1		Shoulders
30	Frontal:	Frontal:	Frontal:	Frontal:	Frontal:	Frontal:		4		4		4		4		4		4		4		1		Frontal:
31	normal	normal	normal	normal	normal	normal		4		4		4		4		4		4		4		1		normal
32	elevado D	elevated R	elevated R	elevated R	D elevado	elevados para D		4		4		4		4		4		4		4		1		elevated R
33	elevado E	elevated L	elevated L	elevated L	E elevado	elevados para E		4		4		4		4		4		4		4		1		elevated L
34	Lateral:	Lateral:	Lateral:	Lateral:	Lateral:	Lateral:		4		4		4		4		4		4		4		1		Lateral:
35	normal	normal	normal	normal	normal	normal		4		4		4		4		4		4		4		1		normal
36	anteriorizados	rounded shoulders	anterior	rounded shoulders	ombros arredondados	ombros arredondados		4		4		4		4		4		4		4		1		rounded shoulders
37	Observação:	Observation:	Observation:	Observation:	Observação:	Observação:		4		4		4		4		4		4		4		1		Observation:
38	2. MEDIDAS DA FACE, DOS MOVIMENTOS MANDIBULARES E DA OCLUSÃO	2. FACE, MANDIBULAR MOVEMENT, AND OCCLUSION MEASUREMENTS	2. FACE, MANDIBLE MOVEMENTS AND OCCLUSION MEASUREMENTS	2. FACE, MANDIBULAR MOVEMENT, AND OCCLUSION MEASUREMENTS	2. FACE, MOVIMENTO MANDIBULAR E MEDIDAS DE OCLUSÃO	2. MEDIÇÃO DA FACE, DOS MOVIMENTOS MANDIBULARES E DA OCLUSÃO		4		2	2. MEASUREMENTS OF THE FACE, MANDIBULAR MOVEMENTS, AND OCCLUSION	4		4		4		4		4		0.857143		2. MEASUREMENTS OF THE FACE, MANDIBULAR MOVEMENTS, AND OCCLUSION
39	Face	Face	Face	Face	Face	Face		4		4		4		4		4		4		4		1		Face
40	(tomar cada medida 3 vezes com o paquímetro e calcular a média - o paciente deve manter os lábios em contato)	(take each measurement 3 times with a caliper, and calculate the average - the patient must keep lips in contact)	(take each measurement 3 times with a caliper, and calculate the average - the patient must keep lips in contact)	(take each measurement 3 times with a caliper, and calculate the average - the patient must keep lips in contact)	(tire cada medida 3 vezes com um paquímetro e calcule a média - o paciente deve manter os lábios fechados)	(realize cada medição três vezes com o paquímetro e calcule a média - o paciente deve manter os lábios fechados)		4		3		4		4		4		4		4		1		(using a caliper, take each measurement three times, and calculate the average) (the patient must keep lips in contact)
41	1ª medida (mm)	1st measurement (mm)	1st measurement (mm)	1st measurement (mm)	1ª medida (mm)	1ª medição (mm)		2	Alteração nas unidades de medida: in.	4		4		4		4		4		4		0.857143		1st meas (in)
42	2ª medida (mm)	2nd measurement (mm)	2nd measurement (mm)	2nd measurement (mm)	2ª medida (mm)	2ª medição (mm)		2	Alteração nas unidades de medida: in.	4		4		4		4		4		4		0.857143		2nd meas (in)
43	3ª medida (mm)	3rd measurement (mm)	3rd measurement (mm)	3rd measurement (mm)	3ª medida (mm)	3ª medição (mm)		2	Alteração nas unidades de medida: in.	4		4		4		4		4		4		0.857143		3rd meas (in)
44	média (mm)	average (mm)	average (mm)	average (mm)	média (mm)	média (mm)		2	Alteração nas unidades de medida: in.	4		4		4		4		4		4		0.857143		average (in)
45	terço médio da face (glabela a subnasal)	middle third of the face (glabella to subnasal)	middle third of the face (glabella to subnasal)	middle third of the face (glabella to subnasal)	terço médio da face (da glabela ao subnasal)	terço médio da face (da glabela ao subnasal)		4		4		4		4		3		4		4		1		Middle third of the face (from glabella to subnasal)
46	terço inferior da face (subnasal a gnatio)	lower third of the face (subnasal to gnathion)	lower third of the face (subnasal to gnathion)	lower third of the face (subnasal to gnathion)	terço inferior da face (do subnasal ao gnatio)	terço inferior da face (do subnasal ao gnatio)		4		4		4		4		3		4		4		1		Lower third of the face (from subnasal to gnathion)
47	altura da face - A (glabela a gnatio) (soma do terço médio e do inferior)	height of the face - H (glabella to gnathion) (sum of middle third with lower)	face length - L (glabella to gnathion) (sum of the middle third and the lower third)	height of the face - H (glabella to gnathion) (sum of middle third with lower)	altura da face - A (da glabela ao gnatio) (soma do terço médio com o inferior)	altura da face - A (da glabela ao gnatio) (soma do terço médio com o terço inferior)		4		4		4		4		3		4		4		1		Facial height - H (from glabella to gnathion) (sum of the middle and lower thirds)
48	largura da face - La (proeminências dos arcos zigomáticos - essa medida será mais exata com o paquímetro “spreading caliper” ou com o paquímetro adaptado com prolongamento de 10 centímetros)	width of the face - W (prominences of the zygomatic arches - this measurement will be more accurate with the "spreading caliper" or the adapted caliper with an extension of 10 centimeters)	face width - W (prominence in the zygomatic arches - this measurement is more accurately read using a pachymeter “spreading calliper” or a adapted pachymeter with an extension of 10 centimeters)	width of the face - W (prominences of the zygomatic arches - this measurement will be more accurate with the "spreading caliper" or the adapted caliper with an extension of 10 centimeters)	largura da face - L (prominências dos arcos zigomáticos - esta medida será mais precisa com um pelvímetro ou um paquímetro adaptado com uma extensão de 10 centímetros)	comprimento da face - C (prominências dos arcos zigomáticos; esta medida será mais precisa com a o compasso facial ou o paquímetro adaptado com uma extensão de 10 centímetros)		2	Alteração na orientação quanto às unidades de medida: 10 cm = 3.94 in. (aproximadamente)	4		4		4		3		4		4		0.857143		Facial width - W (prominences of the zygomatic arches) (this measurement will be more accurate if measured with a spreading caliper with an extension of at least four inches)
49	canto externo do olho direito à comissura direita do lábio	outer corner of the right eye to the commissure of the right lip	the outer corner of right eye to right commissure of the lip	outer corner of the right eye to the right commissure of the lip	canto externo do olho direito até a comissura do lábio direito	canto externo do olho direito até a comissura labial direita		4		4		4		4		3		4		4		1		Outer corner of the right eye to the right commissure of the lips
50	canto externo do olho esquerdo à comissura esquerda do lábio	outer corner of the left eye to the commissure of the left lip	the outer corner of left eye to left commissure of the lip	outer corner of the left eye to the left commissure of the lip	canto externo do olho esquerdo até a comissura do lábio esquerdo	canto externo do olho esquerdo até a comissura labial esquerda		4		4		4		4		3		4		4		1		Outer corner of the left eye to the left commissure of the lips
51	lábio superior (subnasal ao ponto mais inferior do lábio superior)	upper lip (subnasal to the lowest point of the upper lip)	upper lip (subnasal to the lowest point of the upper lip)	upper lip (subnasal to the lowest point of the upper lip)	lábio superior (do subnasal ao ponto mais baixo do lábio inferior)	lábio superior (subnasal até o ponto mais baixo do lábio superior)		4		4		4		4		3		4		4		1		Upper lip (from subnasal to the lowermost point of the upper lip)
52	lábio inferior (do ponto mais superior do lábio inferior ao gnatio)	lower lip (from the uppermost point of the lower lip to the gnathion)	lower lip (from the uppermost point of the lower lip to the gnathion)	lower lip (from the uppermost point of the lower lip to the gnathion)	lábio inferior (do ponto mais alto do lábio inferior ao gnatio)	lábio inferior (do ponto mais alto do lábio inferior ao gnatio)		4		4		4		4		3		4		4		1		Lower lip (from the uppermost point of the lower lip to gnathion)
53	Movimentos mandibulares e oclusão	Mandibular movements and occlusion	Mandible movements and occlusion	Mandibular movements and occlusion	Movimentos mandibulares e oclusão	Movimentos mandibulares e oclusão		4		4		4		4		4		4		4		1		Mandibular movements and occlusion
54	(usar paquímetro e lápis cópia, tomar cada medida 3 vezes e calcular a média)	(use caliper and copy pencil, take each measurement 3 times and calculate the average)	(use both a pachymeter and pencil copy, take each measurement 3 times and calculate the average)	(use caliper and copy pencil, take each measurement 3 times, and calculate the average)	(use paquímetro e lápis, tire cada medida 3 vezes e calcule a média)	(com paquímetro e lápis cópia, realize cada medição três vezes e calcule a média)		3		3		4		4		4		4		4		1		(using a caliper and a pencil, take each measurement three times, and calculate the average)
55	1ª medida (mm)	1st measurement (mm)	1st measurement (mm)	1st measurement (mm)	1ª medida (mm)	1ª medição (mm)		2	Alteração nas unidades de medida: in.	4		4		4		4		4		4		0.857143		1st meas (in)
56	2ª medida (mm)	2nd measurement (mm)	2nd measurement (mm)	2nd measurement (mm)	2ª medida (mm)	2ª medição (mm)		2	Alteração nas unidades de medida: in.	4		4		4		4		4		4		0.857143		2nd meas (in)
57	3ª medida (mm)	3rd measurement (mm)	3rd measurement (mm)	3rd measurement (mm)	3ª medida (mm)	3ª medição (mm)		2	Alteração nas unidades de medida: in.	4		4		4		4		4		4		0.857143		3rd meas (in)
58	média (mm)	average (mm)	average (mm)	average (mm)	média (mm)	média (mm)		2	Alteração nas unidades de medida: in.	4		4		4		4		4		4		0.857143		average (in)
59	trespasse vertical - TV (com os dentes em oclusão, marcar na vestibular dos incisivos inferiores a face incisal dos incisivos superiores e medir a distância dessa marcação até a face incisal dos incisivos inferiores; na mordida aberta, medir a distância entre as faces incisais dos dentes incisivos superiores e inferiores no plano vertical e o resultado obtido será negativo)	overbite - OB (with the teeth in occlusion, mark the incisal face of the superior incisors on the vestibular of the inferior incisors and measure the distance of the marking to the incisal face of the inferior incisors; in the open bite measure the distance between the incisal faces of the upper and lower incisor teeth on the vertical plane, and the result will be negative)	vertical overlap - VO (with the teeth in occlusion, mark on the incisal surface of the lower incisors the cutting edge of the upper incisors and measure the distance between these marks up to the incisal surface of the lower incisors; in the open bite measure the distance between the incisal surfaces of the upper and lower incisor teeth in the vertical plane, and the result obtained will be negat…	overbite - OB (with the teeth in occlusion, mark the incisal face of the upper incisors on the vestibular of the lower incisors and measure the distance of the marking to the incisal face of the inferior incisors; in the open bite, measure the distance between the incisal faces of the upper and lower incisor teeth on the vertical plane, and the result will be negative)	transpasse vertical - TV (com os dentes em oclusão, marcar a face incisal dos incisivos superiores na vestibular dos incisivos inferiores e medir a distância da marcação para a face incisiva dos incisivos inferiores; na mordida aberta, medir a distância entre as faces incisivas dos dentes incisivos superior e inferior no plano vertical e o resultado será negativo)	sobremordida vertical - SV (com os dentes em oclusão, marque a face incisal dos incisivos superiores no vestibular dos incisivos inferiores e meça a distância desde a marcação até a face incisiva dos incisivos inferiores; na mordida aberta, meça a distância entre as faces incisivas dos dentes incisivos superior e inferior no plano vertical, e o resultado será negativo)		4		3		4		4		4		4		4		1		Overbite - OB (with the teeth in occlusion, mark the incisal edge of the upper incisors on the vestibular surface of the lower incisors, and measure the distance from the marking to the incisal edge of the lower incisors; in the open bite, measure the distance between the incisal edges of the upper and lower incisors on the vertical plane, and the result will be negative)
60	trespasse horizontal - TH (medir a distância entre as faces incisais dos incisivos superiores e inferiores no plano horizontal)	overjet - OJ (measure the distance between the incisal faces of the upper and lower incisors on the horizontal plane)	horizontal overlap - HO (measure the distance between the incisal surfaces of the upper and lower incisors, in the horizontal plane)	overjet - OJ (measure the distance between the incisal faces of the upper and lower incisors on the horizontal plane)	transpasse horizontal - TH (medir a distância entre as faces incisais dos incisivos superiores e inferiores no plano horizontal)	trespasse horizontal - TO (meça a distância entre a face incisal dos incisivos superiores e inferiores no plano horizontal)		4		3		4		4		4		4		4		1		Overjet - OJ (measure the distance between the incisal edges of the upper and lower incisors on the horizontal plane)
61	lateralidade mandibular direita (marcar a linha média dentária da arcada superior na arcada inferior, levar a mandíbula para a direita e medir a distância entre a marcação e linha média superior)	right mandibular laterality (mark the dental midline of the superior arch on the inferior arch, move the mandible to the right and measure the distance between the marking and the superior midline)	right mandible laterality (mark the dental midline of the upper arch on the lower arch, move the mandible to the right and measure the distance between this mark and the upper midline)	right mandibular laterality (mark the dental midline of the superior arch on the inferior arch, move the mandible to the right, and measure the distance between the marking and the superior midline)	lateralidade mandibular direita (marcar a linha média dentária do arco superior no arco inferior, mover a mandíbula à direita e medir a distância entre a marcação e a linha média superior)	lateralidade mandibular direita (marque a linha média dentária do arco superior no arco inferior, mova a mandíbula para a direita e meça a distância entre a marcação e a linha média superior)		4		4		4		4		4		4		3		1		Right lateral mandibular movement (mark the dental midline of the upper arch on the lower arch, move the mandible to the right, and measure the distance between the marking and the upper midline)
62	lateralidade mandibular esquerda (marcar a linha média dentária da arcada superior na arcada inferior, levar a mandíbula para a esquerda e medir a distância entre a marcação e linha média superior)	left mandibular laterality (mark the dental midline of the superior arch on the inferior arch, move the mandible to the left and measure the distance between the mark and the superior midline)	left mandible laterality (mark the dental midline of the upper arch on the lower arch, move the mandible to the left and measure the distance between this mark and the upper midline)	left mandibular laterality (mark the dental midline of the superior arch on the inferior arch, move the mandible to the left, and measure the distance between the mark and the superior midline)	lateralidade mandibular esquerda (marcar a linha média dentária do arco superior no arco inferior, mova a mandíbula para a esquerda e mede a distância entre a marca e a linha média superior)	lateralidade mandibular esquerda (marque a linha média dentária do arco superior no arco inferior, mova a mandíbula para a direita e meça a distância entre a marcação e a linha média superior)		4		4		4		4		4		4		3		1		Left lateral mandibular movement (mark the dental midline of the upper arch on the lower arch, move the mandible to the left, and measure the distance between the marking and the upper midline)
63	distância interincisal máxima ativa - DIMA (do incisivo central ou lateral superior ao inferior com a máxima abertura da boca)	maximum active interincisional distance - MID (from the central or lateral superior incisor to the inferior with the maximum opening of the mouth)	maximum active interincisional distance - MADI (of the central or lateral upper or lower incisor with the maximum opening of the mouth)	maximum active interincisional distance - MAID (from the central or lateral superior incisor to the inferior with the maximum opening of the mouth)	distância interincisal máxima ativa - DIMA (do incisivo superior central ou lateral ao inferior com a abertura máxima da boca)	distância interincisal máxima ativa - DIMA (do incisivo superior central ou lateral ao inferior com a abertura máxima da boca)		4		3		4		4		4		4		4		1		Maximal interincisal distance - MID (from the central or lateral upper incisor to the lower incisor with the maximum mouth opening)
64	abertura da boca (DIMA + TV)	opening of the mouth (MID + OB)	mouth opening (DIMA + VO)	opening of the mouth (MAID + OB)	abertura da boca (DIMA + TV)	abertura da boca (DIMA + SV)		4		3		4		4		4		4		4		1		Mouth opening (MID + OB)
65	DIMA com o ápice da língua tocando a papila incisiva (DIMALP)	MID with the apex of the tongue touching the incisive papilla (MIDTP)	DIMA with the apex of the tongue touching the incisive papilla (DIMALP)	MAID with the apex of the tongue touching the incisive papilla (MAIDTP)	DIMA com o ápice da língua tocando a papila incisiva (DIMATP)	DIMA com o ápice da língua em contato com a papila incisiva (DIMALP)		4		3		4		4		4		4		4		1		MID with the tongue apex touching the incisive papilla (MIDTIP)
66	calcular: (DIMALP) x 100 / DIMA	calculate: (MIDTP) x 100 / MID	calculation: (DIMALP) x 100 / DIMA	calculate: (MAIDTP) x 100 / MAID	calcule: (DIMATP) x 100 / DIMA	calcule: (DIMALP) x 100 / DIMA		4		3		4		4		4		4		4		1		Calculate: (MIDTIP) x 100 / MID
67	3. EXAME EXTRAORAL	3. EXTRAORAL EXAM	3. EXTRAORAL EXAM	3. EXTRAORAL EXAM	3. EXAME EXTRAORAL	3. EXAME EXTRAORAL		4		4		4		4		4		4		3		1		3. EXTRAORAL EXAMINATION
68	SOMAR OS PONTOS DA FACE, LÁBIOS E MASSETER	ADD FACIAL, LIP AND MASSETER SCORES	TOTAL THE POINTS FOR THE FACE, LIPS AND MASSETER	ADD FACIAL, LIP, AND MASSETER SCORES	SOME AS PONTUAÇÕES DA FACE, LÁBIOS E MASSETER	SOME OS PONTOS DE FACE, DE LÁBIOS E DE MASSETER		4		3		4		4		4		4		4		1		SUM OF THE SCORES FOR FACE, LIPS, AND MASSETER
69	(melhor resultado = 0 e pior = 30)	(best result = 0 and worst = 30)	(best result = 0 and worst = 30)	(best result = 0 and worst = 30)	(melhor resultado = 0 e pior = 30)	(melhor resultado = 0; pior resultado = 30)		4		4		3		4		4		4		4		1		(best result = 0; worst result = 30)
70	Face	Face	Face	Face	Face	Face		4		4		4		4		4		4		4		1		Face
71	SOMAR OS PONTOS DAS NORMAS FRONTAL E LATERAL	ADD THE POINTS ATTRIBUTED TO THE FRONTAL AND LATERAL NORMS	TOTAL THE POINTS ATTRIBUTED FOR THE FRONTAL AND LATERAL NORMS	ADD THE POINTS ATTRIBUTED TO THE FRONTAL AND LATERAL NORMS	SOME OS PONTOS ATRIBUÍDOS ÀS NORMAS FRONTAL E LATERAL	SOME OS PONTOS ATRIBUÍDOS ÀS NORMAS FRONTAL E LATERAL		4		3		4		4		4		4		4		1		SUM OF THE SCORES FOR FRONTAL AND LATERAL NORMS
72	(melhor resultado = 0 e pior = 15)	(best result = 0 and worst = 15)	(best result = 0 and worst = 15)	(best result = 0 and worst = 15)	(melhor resultado = 0 e pior = 15)	(melhor resultado = 0; pior resultado = 15)		4		4		3		4		4		4		4		1		(best result = 0; worst result = 15)
73	(observar o paciente em pé e sem calçado)	(observe the patient standing barefoot)	(observe the patient standing without shoes)	(observe the patient standing barefoot)	(observe o paciente descalço em pé)	(observe o paciente em pé, descalço)		4		4		4		4		4		4		4		1		(observe the patient standing barefoot)
74	Norma frontal	Frontal norm	Frontal norm	Frontal norm	Norma frontal	Norma frontal		4		4		4		4		4		4		4		1		Frontal norm
75	SOMAR OS PONTOS DA ANÁLISE FACIAL NUMÉRICA E SUBJETIVA	ADD THE POINTS ATTRIBUTES TO NUMERICAL AND SUBJECTIVE FACIAL ANALYSIS	TOTAL THE POINTS ATTRIBUTED FOR THE NUMERICAL AND SUBJECTIVE FACIAL ANALYSIS	ADD THE POINTS ATTRIBUTED TO NUMERICAL AND SUBJECTIVE FACIAL ANALYSIS	SOME OS PONTOS ATRIBUÍDOS À ANÁLISE FACIAL NUMÉRICA E SUBJETIVA	SOME OS PONTOS ATRIBUÍDOS À ANÁLISE FACIAL NUMÉRICA E SUBJETIVA		4		3	"Analyses" no plural	4		4		4		4		4		1		SUM OF THE SCORES FOR NUMERICAL AND SUBJECTIVE FACIAL ANALYSES
76	(melhor resultado = 0 e pior = 13)	(best result = 0 and worst = 13)	(best result = 0 and worst = 13)	(best result = 0 and worst = 13)	(melhor resultado = 0 e pior = 13)	(melhor resultado = 0; pior resultado = 13)		4		4		3		4		4		4		4		1		(best result = 0; worst result = 13)
77	Análise facial numérica	Numerical facial analysis	Numerical facial analysis	Numerical facial analysis	Análise facial numérica	Análise facial numérica		4		4		4		4		4		4		4		1		Numerical facial analysis
78	SOMAR TODOS OS PONTOS	ADD ALL SCORES	TOTAL ALL OF THE POINTS	ADD ALL SCORES	SOME TODAS AS PONTUAÇÕES	SOME TODOS OS PONTOS		4		4		3		4		4		4		4		1		SUM OF ALL SCORES
79	(melhor resultado = 0 e pior = 3)	(best result = 0 and worst = 3)	(best result = 0 and worst = 3)	(best result = 0 and worst = 3)	(melhor resultado = 0 e pior = 3)	(melhor resultado = 0; pior resultado = 3)		4		4		3		4		4		4		4		1		(best result = 0; worst result = 3)
80	Tipo facial	Facial type	Facial type	Facial type	Tipo facial	Tipo facial		4		4		4		4		4		4		4		1		Facial type
81	comparar a altura (A) com a largura (La):	compare the height (H) with the width (W):	compare the height (H) with the width (W):	compare the height (H) with the width (W):	compare a altura (A) com a largura (L):	compare a altura (A) à largura (L):		4		4		3		4		4		4		4		1		Compare height (H) with width (W):
82	média (A semelhante a La)	average (H similar to W)	average (H equal to the W)	average (H similar to W)	média (A similar à L)	média (A semelhante à L)		4		4		4		4		4		4		4		1		average (H similar to W)
83	longa (A > La)	long (H > W)	long (H > W)	long (H > W)	longo (A > L)	longo (A > L)		4		4		4		4		4		4		4		1		long (H > W)
84	curta (La > A)	short (W > H)	short (W > H)	short (W > H)	curto (L > A)	curto (A > L)		4		4		4		4		4		3		4		1		short (H < W)
85	Proporção facial	Facial proportion	Facial proportion	Facial proportion	Proporção facial	Proporção facial		4		4		4		4		4		4		4		1		Facial proportion
86	comparar o terço médio com o inferior:	compare middle third with lower third:	compare the middle third with the lower:	compare middle third with lower third:	compare o terço médio com o terço inferior:	compare o terço médio com o terço inferior:		4		3		4		4		4		4		4		1		Compare the middle with the lower third:
87	semelhantes	similar	equal	similar	similar	semelhante		4		4		4		4		4		4		4		1		similar
88	terço inferior maior	lower third larger	bigger middle third	lower third larger	terço inferior maior	o terço inferior é maior		4		4		4		4		4		4		4		1		lower third larger
89	terço inferior menor	lower third smaller	smaller lower third	lower third smaller	terço inferior menor	o terço inferior é menor		4		4		4		4		4		4		4		1		lower third smaller
90	comparar a distância do canto externo do olho à comissura labial D com a E:	compare the R & L distance from outer corner of eye to lip commissure:	compare distance from outer corner of eye to labial commissure D with E:	compare the R & L distance from outer corner of eye to lip commissure:	compare a distância D & E do canto externo do olho até a comissura do lábio:	compare a distância direita (D) e esquerda (E) do canto externo do olho com a comissura labial		4		4		3		4		4		4		4		1		Compare R & L distances from the outer corner of the eye to the commissure of the lips:
91	semelhante	similar	equal	similar	similar	semelhante		4		4		4		4		4		4		4		1		similar
92	assimétrica	asymmetrical	asymmetrical	asymmetrical	assimétrico	assimétrica		4		4		4		4		4		4		4		1		asymmetrical
93	Análise facial subjetiva	Subjective facial analysis	Subjective facial analysis	Subjective facial analysis	Análise facial perceptiva	Análise facial perceptual		4		4		4		4		4		4		4		1		Subjective facial analysis
94	SOMAR TODOS OS PONTOS	ADD ALL SCORES	TOTAL ALL OF THE POINTS	ADD ALL SCORES	SOME TODAS AS PONTUAÇÕES	SOME TODOS OS PONTOS		4		4		3		4		4		4		4		1		SUM OF ALL SCORES
95	(melhor resultado = 0 e pior = 10)	(best result = 0 and worst = 10)	(best result = 0 and worst = 10)	(best result = 0 and worst = 10)	(melhor resultado = 0 e pior = 10)	(melhor resultado = 0; pior resultado = 10)		4		4		3		4		4		4		4		1		(best result = 0; worst result = 10)
96	Simétrico	Symmetrical	Symetric	Symmetrical	Simétrico	Simétrico(a)		4		4		4		4		4		4		4		1		Symmetrical
97	Assimétrico	Asymmetrical	Asymetric	Asymmetrical	Assimétrico	Assimétrico(a)		4		4		4		4		4		4		4		1		Asymmetrical
98	Descrever	Describe	Description	Describe	Descreva	Descreva		4		4		4		4		4		4		4		1		Describe
99	Plano infraorbitário	Infraorbital plane	Infraorbital plane	Infraorbital plane	Plano infraorbitário	Plano infraorbital		4		4		4		4		4		4		4		1		Infraorbital plane
100	Região zigomática	Zygomatic region	Zygomatic region	Zygomatic region	Região zigomática	Região zigomática		4		4		4		4		4		4		4		1		Zygomatic region
101	Asas do nariz	Nasal alae	Nose wings	Nasal alae	Alas do nariz	Asa do nariz		4		4		4		4		4		4		4		1		Nasal alae
102	Bochechas	Cheeks	Cheeks	Cheeks	Bochechas	Bochechas		4		4		4		4		4		4		4		1		Cheeks
103	Sulco nasolabial	Nasolabial sulcus	Nasolabial folds	Nasolabial sulcus	Sulco nasolabial	Sulco nasolabial		4		4		4		4		4		4		4		1		Nasolabial sulcus
104	Lábio superior	Upper lip	Upper lip	Upper lip	Lábio superior	Lábio superior		4		4		4		4		4		4		4		1		Upper lip
105	Comissura dos lábios	Commissure of the lips	Lip commissures	Commissure of the lips	Comissura dos lábios	Comissura labial		4		4		4		4		4		4		4		1		Commissure of the lips
106	Lábio inferior	Lower lip	Lower lip	Lower lip	Lábio inferior	Lábio inferior		4		4		4		4		4		4		4		1		Lower lip
107	Mento	Mento	Chin	Mento	Mento	Mento		4		4		4		4		4		4		4		1		Mento
108	Mandíbula (corpo e ramo)	Mandible (body and ramus)	Mandible (body and rami)	Mandible (body and ramus)	Mandíbula (corpo e ramo)	Mandíbula (corpo e ramo)		4		4		4		4		4		4		4		1		Mandible (body and ramus)
109	Norma lateral	Lateral norm	Lateral norm	Lateral norm	Norma lateral	Norma lateral		4		4		4		4		4		4		4		1		Lateral norm
110	SOMAR TODOS OS PONTOS	ADD ALL SCORES	TOTAL ALL OF THE POINTS	ADD ALL SCORES	SOME TODAS AS PONTUAÇÕES	SOME TODOS OS PONTOS		4		4		3		4		4		4		4		1		SUM OF ALL SCORES
111	(melhor resultado = 0 e pior = 2)	(best result = 0 and worst = 2)	(best result = 0 and worst = 2)	(best result = 0 and worst = 2)	(melhor resultado = 0 e pior = 2)	(melhor resultado = 0; pior resultado = 2)		4		4		3		4		4		4		4		1		(best result = 0; worst result = 2)
112	Padrão:	Standard:	Patterns:	Pattern:	Padrão:	Padrão:		4		4		4		4		4		4		4		1		Pattern:
113	padrão I (reto)	standard I (straight)	pattern I (straight)	pattern I (straight)	padrão I (reto)	padrão I (reto)		4		4		4		4		4		4		4		1		pattern I (straight)
114	padrão II (convexo)	standard II (convex)	pattern II (convex)	pattern II (convex)	padrão II (convexo)	padrão II (convexo)		4		4		4		4		4		4		4		1		pattern II (convex)
115	padrão III (côncavo)	standard III (concave)	pattern III (concave)	pattern III (concave)	padrão III (côncavo)	padrão III (côncavo)		4		4		4		4		4		4		4		1		pattern III (concave)
116	Ângulo nasolabial:	Nasolabial angle:	Nasolabial angle:	Nasolabial angle:	Ângulo nasolabial:	Ângulo nasolabial:		4		4		4		4		4		4		4		1		Nasolabial angle:
117	próximo a 90º - 110°	near 90º - 110°	approximate to 90º - 110°	near 90º - 110º	próximo a 90º - 110	próximo de 90º a 110º		4		4		4		4		4		4		4		1		near 90º - 110°
118	agudo (< 90º)	acute (< 90º)	acute (< 90º)	acute (< 90º)	agudo (< 90º)	agudo (< 90º)		4		4		4		4		4		4		4		1		acute (< 90º)
119	obtuso (> 110º)	obtuse (> 110º)	obtuse (> 110º)	obtuse (> 110º)	obtuso (> 110º)	obtuso (> 110º)		4		4		4		4		4		4		4		1		obtuse (> 110º)
120	Observação:	Observation:	Observation:	Observation:	Observação:	Observação:		4		4		4		4		4		4		4		1		Observation:
121	Lábios	Lips	Lips	Lips	Lábios	Lábios		4		4		4		4		4		4		4		1		Lips
122	SOMAR TODOS OS PONTOS	ADD ALL SCORES	TOTAL ALL OF THE POINTS	ADD ALL SCORES	SOME TODAS AS PONTUAÇÕES	SOME TODOS OS PONTOS		4		4		3		4		4		4		4		1		SUM OF ALL SCORES
123	(melhor resultado = 0 e pior = 13)	(best result = 0 and worst = 13)	(best result = 0 and worst = 13)	(best result = 0 and worst = 13)	(melhor resultado = 0 e pior = 13)	(melhor resultado = 0; pior resultado = 13)		4		4		3		4		4		4		4		1		(best result = 0; worst result = 13)
124	Postura habitual:	Habitual posture:	Habitual posture:	Habitual posture:	Postura habitual:	Postura habitual:		4		4		4		4		4		4		4		1		Habitual posture:
125	fechados	closed	closed	closed	fechados	fechados		4		4		4		4		4		4		4		1		closed
126	entreabertos	parted	ajar	parted	entreabertos	entreabertos		4		4		4		4		4		4		4		1		parted
127	fechados com tensão	closed with tension	closed with tension	closed with tension	fechados com tensão	fechados com tensão		4		4		4		4		4		4		4		1		closed with tension
128	fechados em contato dentário	closed with teeth touching	closed with dental contact	closed with dental contact	fechados com contato dental	fechados com os dentes se tocando		4		4		4		4		4		4		4		1		closed with dental contact
129	ora abertos ora fechados	sometimes open/closed	sometimes open sometimes closed	sometimes open/closed	às vezes abertos/fechados	às vezes abertos/fechados		4		4		4		3		4		4		4		1		sometimes open/closeded
130	abertos	open	open	open	abertos	abertos		4		4		4		4		4		4		4		1		open
131	Forma	Shape	Form	Shape:	Formato	Formato		4		4		4		4		4		4		4		1		Shape:
132	Superior	Upper	Upper	Upper	Superiores	Superior		4		4		4		4		4		4		4		1		Upper
133	Inferior	Lower	Lower	Lower	Inferiores	Inferior		4		4		4		4		4		4		4		1		Lower
134	normal (1º arco do cupido)	normal (1st cupid's bow)	normal (1st cupid's bow)	normal (1st cupid’s bow)	normal (1º arco do cupido)	normal (1º arco do cupido)		4		4		4		4		4		4		4		1		normal (1st cupid’s bow)
135	normal	normal	normal	normal	normal	normal		4		4		4		4		4		4		4		1		normal
136	em asa de gaivota (1º e 2º arcos do cupido)	seagull’s wing (1st and 2nd cupid’s bow)	gull wings (1st e 2nd cupid's bow)	seagull’s wing (1st and 2nd cupid’s bow)	asa de gaivota (1º e 2º arcos do cupido)	asa de gaivota (1º e 2º arcos do cupido)		4		4		3		4		4		3		4		1		gull wing (1st and 2nd cupid’s bows)
137	com eversão leve	with discreet eversion	with discrete eversion	with discrete eversion	com eversão discreta	com eversão discreta		4		4		4		3		4		4		4		1		with mild eversion
138	com eversão acentuada	with accentuated eversion	with accentuated eversion	with accentuated eversion	com eversão acentuada	com eversão acentuada		4		4		4		3		4		4		4		1		with severe eversion
139	Comprimento do superior:	Upper length:	Upper length:	Upper length:	Comprimento superior:	Comprimento superior:		4		4		4		4		4		4		4		1		Upper length:
140	cobre ⅔ dos incisivos	covers ⅔ of incisors	covers ⅔ of incisors	covers ⅔ of incisors	cobre ⅔ dos incisivos	cobre ⅔ dos incisivos		4		4		4		4		4		4		4		1		covers ⅔ of incisors
141	cobre mais que ⅔	covers more than ⅔	covers more than ⅔	covers more than ⅔	cobre mais de ⅔	cobre mais de ⅔		4		4		4		4		4		3		4		1		covers more than ⅔ of incisors
142	cobre menos que ⅔	covers less than ⅔	covers less than ⅔	covers less than ⅔	cobre menos de ⅔	cobre menos de ⅔		4		4		4		4		4		3		4		1		covers less than ⅔ of incisors
143	½ da medida do inferior	½ of lower’s measurement	½ measurement of lower lip	½ of lower’s measurement	½ da medida do inferior	metade da medição inferior		4		4		4		4		4		4		4		1		½ of lower’s measurement
144	mais que ½ da medida do inferior	more than ½ of lower’s measurement	more than ½ measurement of lower lip	more than ½ of lower’s measurement	mais de ½ da medida do inferior	mais de metade da medição inferior		4		4		4		4		4		4		4		1		more than ½ of lower’s measurement
145	menos que ½ da medida do inferior	less than ½ of lower’s measurement	less than ½ measurement of lower lip	less than ½ of lower’s measurement	menos de ½ da medida do inferior	menos de metade da medição inferior		4		4		4		4		4		4		4		1		less than ½ of lower’s measurement
146	Mucosa externa:	External mucosa:	External mucosa:	External mucosa:	Mucosa externa:	Mucosa externa:		4		4		4		4		4		4		4		1		External mucosa:
147	normal	normal	normal	normal	normal	normal		4		4		4		4		4		4		4		1		normal
148	com saliva	with saliva	with saliva	with saliva	com saliva	com saliva		4		4		4		4		4		4		4		1		with saliva
149	ressecada	dry	dried up	dry	seca	seca		4		4		4		4		4		4		4		1		dry
150	ferida	wounded	wounded	lesioned	lesionada	lesionada		4		4		4		4		4		4		4		1		lesioned
151	Observação:	Observation:	Observation:	Observation:	Observação:	Observação:		4		4		4		4		4		4		4		1		Observation:
152	Masseter	Masseter	Masseter	Masseter	Masseter	Masseter		4		4		4		4		4		4		4		1		Masseter
153	SOMAR TODOS OS PONTOS	ADD ALL SCORES	TOTAL ALL OF THE POINTS	ADD ALL SCORES	SOME TODAS AS PONTUAÇÕES	SOME TODOS OS PONTOS		4		4		3		4		4		4		4		1		SUM OF ALL SCORES
154	(melhor resultado = 0 e pior = 2)	(best result = 0 and worst = 2)	(best result = 0 and worst = 2)	(best result = 0 and worst = 2)	(melhor resultado = 0 e pior = 2).	(melhor resultado = 0; pior resultado = 2).		4		4		3		4		4		4		4		1		(best result = 0; worst result = 2)
155	(avaliar por observação visual e palpação)	(assess via visual observation and palpation)	(assess via visual observation and palpation)	(assess via visual observation and palpation)	(acesso via observação visual e palpação)	(avalie por meio de observação visual e palpação)		4		3		4		4		4		4		4		1		(examine by visual observation and palpation)
156	No repouso:	At rest:	At rest:	At rest:	Em repouso:	Em repouso:		4		4		4		4		4		4		4		1		At rest:
157	relaxado	relaxed	relaxed	relaxed	relaxado	relaxado		4		4		4		4		4		4		4		1		relaxed
158	contraído (apertamento dentário)	contracted (dental tightening)	contracted (clenched teeth)	contracted (clenched teeth)	contraído (dentes cerrados)	contraído (dentes mordendo)		4		4		4		4		4		4		4		1		contracted (clenched teeth)
159	Recrutamento na contração isométrica:	Recruitment in isometric contraction:	Recruitment during isometric contractions:	Recruitment in isometric contraction:	Recrutamento em contração isométrica:	Recrutamento em contração isométrica:		4		4		4		4		4		4		4		1		Recruitment in isometric contraction:
160	simultâneo	simultaneous	simultaneous	simultaneous	simultânea	simultâneo		4		4		4		4		4		4		4		1		simultaneous
161	primeiro lado D	first side R	first side R	first side R	lado D primeiro	primeiro lado D		4		4		4		4		3		4		4		1		first R side
162	primeiro lado E	first side L	first side L	first side L	lado E primeiro	primeiro lado E		4		4		4		4		3		4		4		1		first L side
163	Observação:	Observation:	Observation:	Observation:	Observação:	Observação:		4		4		4		4		4		4		4		1		Observation:
164	4. EXAME INTRAORAL	4. INTRAORAL EXAM	4. INTRAORAL EXAM	4. INTRAORAL EXAM	4. EXAME INTRAORAL	4. EXAME INTRAORAL		4		4		4		4		4		4		3		1		4. INTRAORAL EXAMINATION
165	SOMAR OS PONTOS DE LÁBIOS, BOCHECHAS, LÍNGUA, PALATO, TONSILAS, DENTES E OCLUSÃO	ADD ALL SCORES OF LIPS, TONGUE, CHEEKS, PALATE, TONSILS, TEETH AND OCCLUSION	TOTAL THE POINTS FOR LIPS, TONGUE, CHEEKS, PALATE, TONSILS, TEETH AND OCCLUSION	ADD ALL SCORES OF LIPS, TONGUE, CHEEKS, PALATE, PALATINE TONSILS, TEETH, AND OCCLUSION	SOME TODAS AS PONTUAÇÕES DE LÁBIOS, LÍNGUA, BOCHECHAS, PALATO, AMÍDALAS, DENTES E OCLUSÃO	SOME TODOS OS PONTOS DE LÁBIOS, LÍNGUA, BOCHECHAS, PALATO, AMÍDALAS, DENTES E OCLUSÃO		4		3		3		4		4		4		4		1		SUM OF THE SCORES FOR LIPS, CHEEKS, TONGUE, PALATE, PALATINE TONSILS, TEETH, AND OCCLUSION
166	(melhor resultado = 0 e pior = 61)	(best result = 0 and worst = 61)	(best result = 0 and worst = 61)	(best result = 0 and worst = 61)	(melhor resultado = 0 e pior = 61)	(melhor resultado = 0; pior resultado = 61)		4		4		3		4		4		4		4		1		(best result = 0; worst result = 61)
167	Lábios	Lips	Lips	Lips	Lábios	Lábios		4		4		4		4		4		4		4		1		Lips
168	SOMAR TODOS OS PONTOS	ADD ALL SCORES	TOTAL ALL OF THE POINTS	ADD ALL SCORES	SOME TODAS AS PONTUAÇÕES	SOME TODOS OS PONTOS		4		4		3		4		4		4		4		1		SUM OF ALL SCORES
169	(melhor resultado = 0 e pior = 5)	(best result = 0 and worst = 5)	(best result = 0 and worst = 5)	(best result = 0 and worst = 5)	(melhor resultado = 0 e pior = 5)	(melhor resultado = 0; pior resultado = 5)		4		4		3		4		4		4		4		1		(best result = 0; worst result = 5)
170	Mucosa interna:	Internal mucosa:	Internal mucosa:	Internal mucosa:	Mucosa interna:	Mucosa interna:		4		4		4		4		4		2	Considere alterar para "mucosa jugal"	4		0.857143		Mucosa jugal:
171	normal	normal	normal	normal	normal	normal		4		4		4		4		4		4		4		1		normal
172	com marcas dentárias	with teeth marks	with dental markings	with teeth marks	com marcas de dentes	com marcas de dentes		4		3		4		4		4		4		4		1		marked by teeth
173	ferida	wounded	wounded	lesioned	lesionada	lesionada		4		4		4		4		4		4		4		1		lesioned
174	Frênulo superior:	Upper frenulum:	Upper frenulum:	Upper frenulum:	Frênulo superior:	Frênulo superior:		4		4		4		4		4		4		4		1		Upper frenulum:
175	fixação no rebordo alveolar:	attachment to the alveolar ridge:	attachment to the alveolar ridge:	attachment to the alveolar ridge:	anexado à crista alveolar:	fixação à crista alveolar:		4		4		4		4		4		4		4		1		Attachment to the alveolar ridge:
176	adequada	adequate	adequate	adequate	adequado	adequada		4		4		4		4		4		4		4		1		adequate
177	baixa	low	low	low	baixo	fraca		4		4		4		4		4		4		4		1		low
178	espessura:	thickness:	thickness:	thickness:	espessura:	espessura:		4		4		4		4		4		4		4		1		Thickness:
179	adequada	adequate	adequate	adequate	adequada	adequada		4		4		4		4		4		4		4		1		adequate
180	alterada	altered	altered	altered	alterada	alterada		4		4		4		4		4		4		4		1		altered
181	(descrever):	(describe):	(description):	(describe):	(descreva):	(descreva):		4		4		4		4		4		4		4		1		(describe):
182	Observação:	Observation:	Observation:	Observation:	Observação:	Observação:		4		4		4		4		4		4		4		1		Observation:
183	Bochechas	Cheeks	Cheeks	Cheeks	Bochechas	Bochechas		4		4		4		4		4		4		4		1		Cheeks
184	SOMAR TODOS OS PONTOS	ADD ALL SCORES	TOTAL ALL OF THE POINTS	ADD ALL SCORES	SOME TODAS AS PONTUAÇÕES	SOME TODOS OS PONTOS		4		4		3		4		4		4		4		1		SUM OF ALL SCORES
185	(melhor resultado = 0 e pior = 8)	(best result = 0 and worst = 8)	(best result = 0 and worst = 8)	(best result = 0 and worst = 8)	(melhor resultado = 0 e pior = 8)	(melhor resultado = 0; pior resultado = 8)		4		4		3		4		4		4		4		1		(best result = 0; worst result = 8)
186	Mucosa:	Mucosa:	Mucosa:	Mucosa:	Mucosa:	Mucosa:		4		4		4		4		4		4		4		1		Mucosa:
187	normal	normal	normal	normal	normal	normal		4		4		4		4		4		4		4		1		normal
188	marcas dentárias/aparelho D	teeth/braces marks R	marked by teeth/apparatus R	teeth/braces marks R	marcas de dentes/aparelho D	com marcas de dentes/aparelho D		4		4		4		4		4		2	Considere alterar para "teeth/orthodontics appliance R"	4		0.857143		marked by teeth or orthodontic appliances R
189	marcas dentárias/aparelho E	teeth/braces marks L	marked by teeth/apparatus L	teeth/braces marks L	marcas de dentes/aparelho E	com marcas de dentes/aparelho E		4		4		4		4		4		2	Considere alterar para "teeth/orthodontics appliance L"	4		0.857143		marked by teeth or orthodontic appliances L
190	linha alba D	linea alba R	linea alba R	linea alba R	linha alba D	linha alba D		4		4		4		4		4		4		4		1		linea alba R
191	linha alba E	linea alba L	linea alba L	linea alba L	linha alba E	linha alba E		4		4		4		4		4		4		4		1		linea alba L
192	ferida D	wounded R	wounded R	lesioned R	lesionada D	lesionada D		4		4		4		4		4		4		4		1		lesioned R
193	ferida E	wounded L	wounded L	lesioned L	lesionada E	lesionada E		4		4		4		4		4		4		4		1		lesioned L
194	Observação:	Observation:	Observation:	Observation:	Observação:	Observação:		4		4		4		4		4		4		4		1		Observation:
195	Língua	Tongue	Tongue	Tongue	Língua	Língua		4		4		4		4		4		4		4		1		Tongue
196	SOMAR TODOS OS PONTOS	ADD ALL SCORES	TOTAL ALL OF THE POINTS	ADD ALL SCORES	SOME TODAS AS PONTUAÇÕES	SOME TODOS OS PONTOS		4		4		3		4		4		4		4		1		SUM OF ALL SCORES
197	(melhor resultado = 0 e pior = 20)	(best result = 0 and worst = 20)	(best result = 0 and worst = 20)	(best result = 0 and worst = 20)	(melhor resultado = 0 e pior = 20)	(melhor resultado = 0; pior resultado = 20)		4		4		3		4		4		4		4		1		(best result = 0; worst result = 20)
198	Postura habitual:	Habitual posture:	Habitual positions:	Habitual posture:	Postura habitual:	Postura habitual:		4		4		4		4		4		4		4		1		Habitual posture:
199	não visível	not observable	not observable	not observable	não observável	não é visível		4		4		4		4		4		4		4		1		not observable
200	no assoalho	on the floor	in the floor	on the floor	no assoalho	no assoalho		4		4		4		4		4		4		3		1		on the floor of the mouth
201	ponta baixa e dorso alto	low tip and high back	tip low and back high	low tip and high back	ponta baixa e dorso alto	parte da frente baixa e parte de trás alta		4		4		4		4		4		4		4		1		low tip and high back
202	interdental:	interdental:	interdental:	interdental:	interdental:	interdental:		4		4		4		4		4		4		4		1		interdental:
203	Simetria:	Symmetry:	Symmetry:	Symmetry:	Simetria:	Simetria:		4		4		4		4		4		4		4		1		Symmetry:
204	sim	yes	yes	yes	sim	sim		4		4		4		4		4		4		4		1		yes
205	não	no	no	no	não	não		4		4		4		4		4		4		4		1		no
206	(descrever):	(describe):	(description):	(describe):	(descreva):	(descreva):		4		4		4		4		4		4		4		1		(describe):
207	Largura:	Width:	Width:	Width:	Largura:	Largura:		4		4		4		4		4		4		4		1		Width:
208	adequada	adequate	adequate	adequate	adequada	adequada		4		4		4		4		4		4		4		1		adequate
209	reduzida	reduced	diminished	reduced	reduzida	reduzida		4		4		4		4		4		4		4		1		reduced
210	aumentada	increased	augmented	increased	aumentada	aumentada		4		4		4		4		4		4		4		1		increased
211	Altura:	Height:	Height:	Height:	Altura:	Altura:		4		4		4		4		4		4		4		1		Height:
212	adequada	adequate	adequate	adequate	adequada	adequada		4		4		4		4		4		4		4		1		adequate
213	aumentada	increased	augmented	increased	aumentada	aumentada		4		4		4		4		4		4		4		1		increased
214	Mucosa:	Mucosa:	Mucosa:	Mucosa:	Mucosa:	Mucosa:		4		4		4		4		4		4		4		1		Mucosa:
215	normal	normal	normal	normal	normal	normal		4		4		4		4		4		4		4		1		normal
216	geográfica	geographical	geographic	geographical	geográfica	geográfica		4		4		4		4		4		4		4		1		geographical
217	fissurada	fissured	cracked	fissured	fissurada	fissurada		4		4		4		4		4		4		4		1		fissured
218	ferida (região):	wounded (placement):	wounded (localized):	lesioned (region):	lesionada (região):	lesionada (região):		4		4		4		4		4		4		4		1		lesioned (region):
219	marcada por dentes (região):	teeth marks (placement):	marked by the teeth (localized):	teeth marks (region):	marcas de dentes (região):	marcas de dentes (região):		4		4		4		4		4		3		4		1		marked by teeth (region):
220	marcada por aparelho (região):	braces marks (placement):	marked by apparatus (localized):	braces marks (region):	marcas de aparelho (região):	marcas de aparelho ortodôntico (região):		4		4		4		4		4		2	Considere alterar para "marked by orthodontics appliances"	4		0.857143		marked by orthodontic appliances (region):
221	Frênulo:	Frenulum:	Frenulum:	Frenulum:	Frênulo:	Frênulo:		4		4		4		4		4		4		4		1		Frenulum:
222	fixação no assoalho:	attachment to floor:		attachment to floor:	anexado ao assoalho:	fixação ao assoalho:		4		4		4		4		4		4		3		1		Attachment to the floor of the mouth:
223	entre as carúnculas	between the caruncles		between the caruncles	entre as carúnculas	entre as carúnculas		4		4		4		4		4		4		4		1		between the caruncles
224	na crista alveolar	on the alveolar crest		on the alveolar crest	na crista alveolar	na crista alveolar		4		4		4		4		4		4		4		1		on the alveolar crest
225	fixação na língua:	attachment to tongue:		attachment to tongue:	anexado à língua:	fixação à língua:		4		4		4		4		4		4		3		1		Attachment to the tongue:
226	na parte média	middle part		middle part	parte do meio	no meio		4		3		4		4		4		4		3		1		on the middle part
227	anterior à parte média	before the middle part		before the middle part	antes da parte do meio	atrás do meio		4		4		4		4		4		4		4		1		before the middle part
228	no ápice	at the apex		at the apex	no ápice	no ápice		4		4		4		4		4		4		4		1		at the apex
229	forma do ápice ao elevar a língua:	shape of the apex while raising the tongue:		shape of the apex while raising the tongue:	formato do ápice enquanto a língua está levantada:	formato do ápice ao levantar a língua:		4		4		4		4		4		4		4		1		shape of the apex while raising the tongue:
230	arredondada	rounded		rounded	arredondado	redondo		4		4		4		4		4		4		4		1		rounded
231	quadrada ou retangular	square or rectangular		square or rectangular	quadrado ou retangular	quadrado ou retangular		4		4		4		4		4		4		4		1		square or rectangular
232	ligeira fenda no ápice	slight crevice at apex		slight crevice at apex	ligeira fenda no ápice	leve fenda no ápice		4		4		4		4		4		4		4		1		slight crevice at apex
233	formato de coração	heart shaped		heart shaped	formato de coração	em formato de coração		4		4		4		3		4		4		4		1		heart-shaped
234	não se eleva	doesn’t elevate		does not elevate	não se eleva	não é saliente		4		4		4		4		4		4		4		1		does not elevate
235	outras características:	Other characteristics:	Other characteristics:	other characteristics:	outras características:	outras características:		4		4		4		4		4		4		4		1		Other characteristics:
236	não há	none	none	none	nenhuma	nenhuma		4		4		4		4		4		4		4		1		none
237	submerso	submersed	submerged	submersed	submerso	submerso		4		4		4		4		4		4		4		1		submersed
238	espesso	thick	thick	thick	grosso	grosso		4		4		4		4		4		4		4		1		thick
239	fibroso	fibrous	fibrous	fibrous	fibroso	fibroso		4		4		4		4		4		4		4		1		fibrous
240	Observação:	Observation:	Observation:	Observation:	Observação:	Observação:		4		4		4		4		4		4		4		1		Observation:
241	Palato	Palate	Palate	Palate	Palato	Palato		4		4		4		4		4		4		4		1		Palate
242	SOMAR TODOS OS PONTOS	ADD ALL SCORES	TOTAL ALL OF THE POINTS	ADD ALL SCORES	SOME TODAS AS PONTUAÇÕES	SOME TODOS OS PONTOS		4		4		3		4		4		4		4		1		SUM OF ALL SCORES
243	(melhor resultado = 0 e pior = 8)	(best result = 0 and worst = 8)	(best result = 0 and worst = 8)	(best result = 0 and worst = 8)	(melhor resultado = 0 e pior = 8)	(melhor resultado = 0; pior resultado = 8)		4		4		3		4		4		4		4		1		(best result = 0; worst result = 8)
244	Duro:	Hard:	Hard:	Hard:	Duro:	Duro:		4		4		4		4		4		4		3		1		Hard palate:
245	Profundidade:	Depth:	Depth:	Depth:	Profundidade:	Profundidade:		4		4		4		4		4		4		4		1		Depth:
246	adequada	adequate	adequate	adequate	adequada	adequada		4		4		4		4		4		4		4		1		adequate
247	reduzida (baixo)	reduced (low)	reduced (low)	reduced (low)	reduzida (baixa)	reduzida (baixa)		4		4		4		4		4		4		4		1		reduced (low)
248	aumentada (alto)	increased (high)	augmented (high)	increased (high)	aumentada (alta)	aumentada (alta)		4		4		4		4		4		4		4		1		increased (high)
249	Largura:	Width:	Width:	Width:	Largura:	Largura:		4		4		4		4		4		4		4		1		Width:
250	adequada	adequate	adequate	adequate	adequada	adequada		4		4		4		4		4		4		4		1		adequate
251	aumentada (larga)	increased (wide)	augmented (wide)	increased (wide)	aumentada (larga)	aumentada (larga)		4		4		4		4		4		4		4		1		increased (wide)
252	reduzida (estreitada)	reduced (narrow)	reduced (narrowing)	reduced (narrowed)	reduzida (estreita)	reduzida (estreita)		4		4		4		3		4		4		4		1		reduced (narrow)
253	Véu palatino:	Palatal veil:	Soft palate:	Soft palate:	Palato mole:	Palato mole:		4		4		4		4		4		4		4		1		Soft palate:
254	Simetria:	Symmetry:	Symmetry:	Symmetry:	Simetria:	Simetria:		4		4		4		4		4		4		4		1		Symmetry:
255	presente	present	present	present	presente	presente		4		4		4		4		4		4		4		1		present
256	ausente	absent	absent	absent	ausente	ausente		4		4		4		4		4		4		4		1		absent
257	(descrever):	(describe):	(description):	(describe):	(descreva):	(descreva):		4		4		4		4		4		4		4		1		(describe):
258	Extensão:	Extension:	Extension:	Extension:	Extensão:	Extensão:		4		4		4		4		4		4		4		1		Extension:
259	adequada	adequate	adequate	adequate	adequada	adequada		4		4		4		4		4		4		4		1		adequate
260	longa	long	long	long	longa	longa		4		4		4		4		4		4		4		1		long
261	curta	short	short	short	curta	curta		4		4		4		4		4		4		4		1		short
262	Úvula:	Uvula:	Uvula:	Uvula:	Úvula:	Úvula:		4		4		4		4		4		4		4		1		Uvula:
263	adequada	adequate	adequate	adequate	adequada	adequada		4		4		4		4		4		4		4		1		adequate
264	alterada	altered	altered	altered	alterada	alterada		4		4		4		4		4		4		4		1		altered
265	(descrever):	(describe):	(description):	(describe):	(descreva):	(descreva):		4		4		4		4		4		4		4		1		(describe):
266	Observação:	Observation:	Observation:	Observation:	Observação:	Observação:		4		4		4		4		4		4		4		1		Observation:
267	Tonsilas palatinas	Palatine tonsils	Palatine tonsils	Palatine tonsils	Amídalas palatinas	Amídalas palatinas		4		4		4		4		4		4		4		1		Palatine tonsils
268	SOMAR TODOS OS PONTOS	ADD ALL SCORES	TOTAL ALL OF THE POINTS	ADD ALL SCORES	SOME TODAS AS PONTUAÇÕES	SOME TODOS OS PONTOS		4		4		3		4		4		4		4		1		SUM OF ALL SCORES
269	(melhor resultado = 0 e pior = 4)	(best result = 0 and worst = 4)	(best result = 0 and worst = 4)	(best result = 0 and worst = 4)	(melhor resultado = 0 e pior = 4)	(melhor resultado = 0; pior resultado = 4)		4		4		3		4		4		4		4		1		(best result = 0; worst result = 4)
270	Presença:	Presence:	Presence:	Presence:	Presença:	Presença:		4		4		4		4		4		4		4		1		Presence:
271	presentes	present	present	present	presentes	presente		4		4		4		4		4		4		4		1		present
272	removidas	removed	removed	removed	removidas	extraída		4		4		4		4		4		4		4		1		removed
273	não visíveis	not observable	not observable	not observable	não observáveis	não é possível observar		4		4		4		4		4		4		4		1		not observable
274	Tamanho:	Size:	Size:	Size:	Tamanho:	Tamanho:		4		4		4		4		4		4		4		1		Size:
275	adequado	adequate	adequate	adequate	adequado	adequado		4		4		4		4		4		4		4		1		adequate
276	hipertrofia D	hypertrophy R	hypertrophy R	hypertrophy R	hipertrofia D	hipertrofia D		4		4		4		4		4		4		4		1		hypertrophy R
277	hipertrofia E	hypertrophy L	hypertrophy L	hypertrophy L	hipertrofia E	hipertrofia E		4		4		4		4		4		4		4		1		hypertrophy L
278	Coloração:	Color:	Color:	Color:	Cor:	Cor:		4		4		4		4		4		4		4		1		Color:
279	adequada	adequate	adequate	adequate	adequada	adequada		4		4		4		4		4		4		4		1		adequate
280	hiperemia D	hyperemia R	hyperemia R	hyperemia R	hiperemia D	hiperemia D		4		4		4		4		4		4		4		1		hyperemia R
281	hiperemia E	hyperemia L	hyperemia L	hyperemia L	hiperemia E	hiperemia E		4		4		4		4		4		4		4		1		hyperemia L
282	Observação:	Observation:	Observation:	Observation:	Observação:	Observação:		4		4		4		4		4		4		4		1		Observation:
283	Dentes	Teeth	Teeth	Teeth	Dentes	Dentes		4		4		4		4		4		4		4		1		Teeth
284	SOMAR TODOS OS PONTOS	ADD ALL SCORES	TOTAL ALL OF THE POINTS	ADD ALL SCORES	SOME TODAS AS PONTUAÇÕES	SOME TODOS OS PONTOS		4		4		3		4		4		4		4		1		SUM OF ALL SCORES
285	(melhor resultado = 0 e pior = 5)	(best result = 0 and worst = 5)	(best result = 0 and worst = 5)	(best result = 0 and worst = 5)	(melhor resultado = 0 e pior = 5)	(melhor resultado = 0; pior resultado = 5)		4		4		3		4		4		4		4		1		(best result = 0; worst result = 5)
286	Dentição:	Dentition:	Dentures:	Dentition:	Dentição:	Dentição:		4		4		4		4		4		4		4		1		Dentition:
287	decídua	deciduous	deciduous	deciduous	decídua	decídua		4		4		4		4		4		4		4		1		deciduous
288	dentadura mista	mixed	mixed	mixed	mista	mista		4		4		4		4		4		4		4		1		mixed
289	permanente	permanent	permanent	permanent	permanente	permanente		4		4		4		4		4		4		4		1		permanent
290	Nº de dentes:	# of teeth:	N° of teeth:	Nº of teeth:	Número de dentes:	Nº de dentes:		4		4		4		4		4		4		4		1		Nº of teeth:
291	superior D	superior R	upper D	upper R:	superior D	superior D		4		4		4		4		4		4		4		1		upper R:
292	superior E	superior L	upper E	upper L:	superior E	superior E		4		4		4		4		4		4		4		1		upper L:
293	inferior D	inferior R	lower D	lower R:	inferior D	inferior D		4		4		4		4		4		4		4		1		lower R:
294	inferior E	inferior L	lower E	lower L:	inferior E	inferior E		4		4		4		4		4		4		4		1		lower L:
295	Falha dentária:	Dental flaw:	Dental defects:	Dental defects:	Falha dentária:	Falha dentária:		4		4		4		4		4		4		4		1		Dental defects:
296	ausente	absent	absent	absent	ausente	ausente		4		4		4		4		4		4		4		1		absent
297	presente	present	present	present	presente	presente		4		4		4		4		4		4		4		1		present
298	(elementos):	(elements):	(features):	(elements):	(elementos):	(elementos):		4		4		4		3		4		4		4		1		(describe):
299	Saúde oral:	Oral health:	Oral health:	Oral health:	Saúde bucal:	Saúde bucal:		4		4		4		4		4		4		4		1		Oral health:
300	Dentes:	Teeth:	Teeth:	Teeth:	Dentes:	Dentes:		4		4		4		4		4		4		4		1		Teeth:
301	boa	good	good	good	bons	boa		4		4		4		4		4		4		4		1		good
302	regular	regular	regular	regular	regulares	razoável		4		4		4		4		4		4		4		1		regular
303	ruim	bad	bad	bad	ruins	ruim		4		4		4		4		4		4		4		1		bad
304	Gengiva:	Gums:	Gums:	Gums:	Gengiva:	Gengiva:		4		4		4		4		4		4		4		1		Gums:
305	boa	good	good	good	boa	boa		4		4		4		4		4		4		4		1		good
306	regular	regular	regular	regular	regular	razoável		4		4		4		4		4		4		4		1		regular
307	ruim	bad	bad	bad	ruim	ruim		4		4		4		4		4		4		4		1		bad
308	Uso de prótese:	Dentures:	Use of prosthesis:	Use of prosthesis:	Dentadura:	Dentadura:		4		4		4		4		4		4		4		1		Use of prosthesis:
309	não	no	no	no	não	não		4		4		4		4		4		4		4		1		no
310	removível	removable	removable	removable	removível	removível		4		4		4		4		4		4		4		1		removable
311	fixa	fixed	fixed	fixed	fixa	fixa		4		4		4		4		4		4		4		1		fixed
312	parcial	partial	partial	partial	parcial	parcial		4		4		4		4		4		4		4		1		partial
313	total	total	total	total	total	total		4		4		4		4		4		4		4		1		total
314	Observação:	Observation:	Observation:	Observation:	Observação:	Observação:		4		4		4		4		4		4		4		1		Observation:
315	Oclusão	Occlusion	Occlusion	Occlusion	Oclusão	Oclusão		4		4		4		4		4		4		4		1		Occlusion
316	SOMAR TODOS OS PONTOS	ADD ALL SCORES	TOTAL ALL OF THE POINTS	ADD ALL SCORES	SOME TODAS AS PONTUAÇÕES	SOME TODOS OS PONTOS		4		4		3		4		4		4		4		1		SUM OF ALL SCORES
317	(melhor resultado = 0 e pior = 11)	(best result = 0 and worst = 11)	(best result = 0 and worst = 11)	(best result = 0 and worst = 11)	(melhor resultado = 0 e pior = 11)	(melhor resultado = 0; pior resultado = 11)		4		4		3		4		4		4		4		1		(best result = 0; worst result = 11)
318	Linha média:	Midline:	Midline:	Midline:	Linha média:	Linha média:		4		4		4		4		4		4		4		1		Midline:
319	adequada	adequate	adequate	adequate	adequada	adequada		4		4		4		4		4		4		4		1		adequate
320	desviada D	deviated R	deviated R	deviated R	desviada D	desviada D		3		4		4		4		4		4		4		1		deviated to R
321	desviada E	deviated L	deviated L	deviated L	desviada E	desviada E		3		4		4		4		4		4		4		1		deviated to L
322	Classificação de Angle:	Angle rating:	Angle classification:	Angle classification:	Classificação do ângulo:	Classificação angular:		4		4		4		4		4		4		4		1		Angle classification:
323	Lado D	R Side	R Side	R Side	Lado D	Lado D		4		4		4		4		4		4		4		1		R side
324	Lado E	L Side	L Side	L Side	Lado E	Lado E		4		4		4		4		4		4		4		1		L side
325	Classe I	Class I	Class I	Class I	Classe I	Classe I		4		4		4		4		4		4		4		1		Class I
326	Classe I	Class I	Class I	Class I	Classe I	Classe I		4		4		4		4		4		4		4		1		Class I
327	Classe II div. 1ª	Class II div. 1st	Class II dev. 1st	Class II div. 1st	Classe II 1ª div.	Classe II div. 1ª		4		4		4		4		4		4		4		1		Class II div. 1st
328	Classe II div. 1ª	Class II div. 1st	Class II dev. 1st	Class II div. 1st	Classe II 1ª div.	Classe II div. 1ª		4		4		4		4		4		4		4		1		Class II div. 1st
329	Classe II div. 2ª	Class II div. 2nd	Class II dev. 2nd	Class II div. 2nd	Classe II 2ª div.	Classe II div. 2ª		4		4		4		4		4		4		4		1		Class II div. 2nd
330	Classe II div. 2ª	Class II div. 2nd	Class II dev. 2nd	Class II div. 2nd	Classe II 2ª div.	Classe II div. 2ª		4		4		4		4		4		4		4		1		Class II div. 2nd
331	Classe III	Class III	Class III	Class III	Classe III	Classe III		4		4		4		4		4		4		4		1		Class III
332	Classe III	Class III	Class III	Class III	Classe III	Classe III		4		4		4		4		4		4		4		1		Class III
333	Guia de desoclusão:	Disocclusion guide:	Disocclusion guide:	Disocclusion guide:	Guia de desoclusão:	Guia de desoclusão:		4		4		4		4		4		4		4		1		Disocclusion guide:
334	presente	present	present	present	presente	presente		4		4		4		4		4		4		4		1		present
335	ausente D	absent R	absent R	absent R	ausente D	ausente D		4		4		4		4		4		4		4		1		absent R
336	ausente E	absent L	absent L	absent L	ausente E	ausente E		4		4		4		4		4		4		4		1		absent L
337	Relação horizontal:	Horizontal relation:	Horizontal relationship:	Horizontal relationship:	Relação horizontal:	Relação horizontal:		4		4		4		4		4		4		4		1		Horizontal relationship:
338	adequada (TH entre 1 e 3 mm)	adequate (OJ between 1 and 3 mm)	adequate (TH between 1 and 3 mm)	adequate (OJ between 1 and 3 mm)	adequada (TH entre 1 e 3 mm)	adequada (TO entre 1 e 3 mm)		2	Alteração nas unidades de medida: in.	4		4		4		4		4		4		0.857143		adequate [OJ between 0.03 and 0.11 in]
339	mordida de topo (TH = 0 mm)	top bite (OJ = 0 mm)	top bite (TH = 0 mm)	top bite (OJ = 0 mm)	mordida de topo (TH = 0 mm)	mordida superior (TO = 0 mm)		2	Alteração nas unidades de medida: in.	4		4		4		4		2	OJ = overjet ou overshoot?	4		0.714286		top bite [OJ = 0 in]
340	sobressaliência excessiva (TH > 3 mm)	excessive overshoot (OJ < 3 mm)	excessive overshoot (TH > 3 mm)	excessive overshoot (OJ > 3 mm)	excessiva (TH > 3 mm)	prognatismo excessivo (TO > 3 mm)		2	Alteração nas unidades de medida: in.	4		4		4		4		2	Considere alterar para "excessive overjet"	4		0.714286		excessive overjet [OJ > 0.11 in]
341	mordida cruzada anterior (TH < 0 mm)	anterior crossbite (OJ < 0 mm)	anterior cross bite (TH < 0 mm)	anterior crossbite (OJ < 0 mm)	mordida cruzada anterior (TH < 0 mm)	mordida cruzada anterior (TO < 0 mm)		2	Alteração nas unidades de medida: in.	4		4		4		4		4		4		0.857143		anterior crossbite [OJ < 0 in]
342	Relação vertical:	Vertical relation:	Vertical relationship:	Vertical relationship:	Relação vertical:	Relação vertical:		4		4		4		4		4		4		4		1		Vertical relationship:
343	adequada (TV entre 1 e 3 mm)	adequate (OB between 1 and 3 mm)	adequate (TV between 1 and 3 mm)	adequate (OB between 1 and 3 mm)	adequada (TV entre 1 e 3 mm)	adequada (SV entre 1 e 3 mm)		2	Alteração nas unidades de medida: in.	4		4		4		4		4		4		0.857143		adequate [OB between 0.03 and 0.11 in]
344	mordida de topo (TV = 0 mm)	top bite (OB = 0 mm)	top bite (TV = 0 mm)	top bite (OB = 0 mm)	mordida de topo (TV = 0 mm)	mordida superior (SV = 0 mm)		2	Alteração nas unidades de medida: in.	4		4		4		4		3		4		0.857143		top bite [OB = 0 in]
345	sobremordida excessiva (TV > 3 mm)	excessive overbite (OB > 3 mm)	excessive overshoot (TV > 3 mm)	excessive overbite (OB > 3 mm)	excessiva protrusão (TV > 3 mm)	sobremordida vertical excessiva (SV > 3 mm)		2	Alteração nas unidades de medida: in.	4		4		4		4		4		4		0.857143		excessive overbite [OB > 0.11 in]
346	mordida aberta anterior (TV < 0 mm)	anterior open bite (OB < 0 mm)	forward open bite (TV < 0 mm)	anterior open bite (OB < 0 mm)	mordida aberta anterior (TV < 0 mm)	mordida aberta anterior (SV < 0 mm)		2	Alteração nas unidades de medida: in.	4		4		4		4		4		4		0.857143		anterior open bite [OB < 0 in]
347	mordida aberta posterior D	posterior open bite R	rear open bite D	posterior open bite R	mordida aberta posterior D	mordida aberta posterior D		4		4		4		4		4		4		4		1		posterior open bite R
348	mordida aberta posterior E	posterior open bite L	rear open bite E	posterior open bite L	mordida aberta posterior E	mordida aberta posterior E		4		4		4		4		4		4		4		1		posterior open bite L
349	Relação transversal:	Transversal relation:	Transversal relationship:	Transversal relationship:	Relação transversal:	Relação transversal:		4		4		4		4		4		4		4		1		Transversal relationship:
350	adequada	adequate	adequate	adequate	adequada	adequada		4		4		4		4		4		4		4		1		adequate
351	mordida cruzada posterior D	posterior crossbite R	rear cross bite D	posterior crossbite R	mordida cruzada posterior D	mordida cruzada posterior D		4		4		4		4		4		4		4		1		posterior crossbite R
352	mordida cruzada posterior E	posterior crossbite L	rear cross bite E	posterior crossbite L	mordida cruzada posterior E	mordida cruzada posterior E		4		4		4		4		4		4		4		1		posterior crossbite L
353	Uso de aparelho:	Use of braces:	Use of apparatus:	Use of braces:	Uso de aparelho:	Uso de aparelho ortodôntico:		4		4		4		4		4		2	Considere alterar para "use of orthodontics appliances"	4		0.857143		Use of orthodontic appliances:
354	não	no	no	no	não	não		4		4		4		4		4		4		4		1		no
355	removível	removable	removable	removable	removível	removível		4		4		4		4		4		4		4		1		removable
356	fixo	fixed	fixed	fixed	fixo	fixo		4		4		4		4		4		4		4		1		fixed
357	Observação:	Observation:	Observation:	Observation:	Observação:	Observação:		4		4		4		4		4		4		4		1		Observation:
358	5. MOBILIDADE	5. MOBILITY	5. MOBILITY	5. MOBILITY	5. MOBILIDADE	5. MOBILIDADE		4		4		4		4		4		4		4		1		5. MOBILITY
359	SOMAR OS PONTOS DE LÁBIOS, LÍNGUA, VÉU PALATINO E MANDÍBULA	ADD ALL SCORES OF LIPS, TONGUE, PALATINE VEIL AND MANDIBLE	TOTAL THE POINTS FOR LIPS, TONGUE, SOFT PALATE AND MANDIBLE	ADD ALL SCORES OF LIPS, TONGUE, SOFT PALATE, AND MANDIBLE	SOME TODAS AS PONTUAÇÕES DE LÁBIOS, LÍNGUA, PALATO MOLE E MANDÍBULA	SOME TODOS OS PONTOS DE LÁBIOS, LÍNGUA, PALATO MOLE E MANDÍBULA		4		3		3		4		4		4		4		1		SUM OF THE SCORES FOR LIPS, TONGUE, SOFT PALATE, AND MANDIBLE
360	(melhor resultado = 0 e pior = 68)	(best result = 0 and worst = 68)	(best result = 0 and worst = 68)	(best result = 0 and worst = 68)	(melhor resultado = 0 e pior = 68)	(melhor resultado = 0; pior resultado = 68)		4		4		3		4		4		4		4		1		(best result = 0; worst result = 68)
361	Lábios	Lips	Lips	Lips	Lábios	Lábios		4		4		4		4		4		4		4		1		Lips
362	SOMAR TODOS OS PONTOS	ADD ALL SCORES	TOTAL ALL OF THE POINTS	ADD ALL SCORES	SOME TODAS AS PONTUAÇÕES	SOME TODOS OS PONTOS		4		4		3		4		4		4		4		1		SUM OF ALL SCORES
363	(melhor resultado = 0 e pior = 27)	(best result = 0 and worst = 27)	(best result = 0 and worst = 27)	(best result = 0 and worst = 27)	(melhor resultado = 0 e pior = 27)	(melhor resultado = 0; pior resultado = 27)		4		4		3		4		4		4		4		1		(best result = 0; worst result = 27)
364	(o paciente deve manter os dentes ocluídos*)	(the patient must keep teeth occluded*)	(the patient must keep teeth occluded*)	(the patient must keep teeth occluded*)	(o paciente deve manter os dentes ocluídos*)	(o paciente deve manter os dentes ocluídos*)		4		4		4		4		4		4		4		1		(*the patient must keep teeth occluded)
365	Adequada	Adequate	Adequate	Adequate	Adequados	Adequado		4		4		4		4		4		4		4		1		Adequate
366	Pequena alteração	Small alteration	Little alteration	Small alteration	Alteração pequena	Pouca alteração		4		4		4		4		4		4		4		1		Small alteration
367	Grande alteração	Large alteration	Great alteration	Great alteration	Alteração grande	Bastante alteração		4		4		4		4		4		4		4		1		Great alteration
368	Ausente	Absent	Absent	Absent	Ausentes	Ausente		4		4		4		4		4		4		4		1		Absent
369	Protração de lábios fechados*:	Protraction of closed lips*:	Protraction of closed lips*:	Protraction of closed lips*:	Protração de lábios fechados*:	Protrair lábios fechados*:		4		4		4		4		4		4		4		1		Protraction of closed lips*:
370	Retração de lábios fechados*:	Retraction of closed lips*:	Retraction of closed lips*:	Retraction of closed lips*:	Retração de lábios fechados*:	Retrair lábios fechados*:		4		4		4		4		4		4		4		1		Retraction of closed lips*:
371	Protração de lábios abertos*:	Protraction of open lips*:	Protraction of open lips*:	Protraction of open lips*:	Protração de lábios abertos*:	Protrair lábios abertos*:		4		4		4		4		4		4		4		1		Protraction of open lips*:
372	Retração de lábios abertos*:	Retraction of open lips*:	Retraction of open lips*:	Retraction of open lips*:	Retração de lábios abertos*:	Retrair lábios abertos*:		4		4		4		4		4		4		4		1		Retraction of open lips*:
373	Protração de lábios fechados à D*:	Protraction of closed lips to R*:	Protraction of closed lips at R*:	Protraction of closed lips to R*:	Protração de lábios fechados para a D*:	Protrair lábios fechados à D*:		4		4		3		4		4		4		4		1		Protraction of closed lips to the R*:
374	Protração de lábios fechados à E*:	Protraction of closed lips to L*:	Protraction of closed lips at L*:	Protraction of closed lips to L*:	Protração de lábios fechados para a E*:	Protrair lábios fechados à E*:		4		4		3		4		4		4		4		1		Protraction of closed lips to the L*:
375	Protração de lábios fechados e alternância para D e E*:	Protraction of closed lips and alternation to L/R*:	Protraction of closed lips and rotation at L/R*:	Protraction of closed lips and alternation to L/R*:	Protração de lábios fechados e alternância para a D/E*:	Protrair lábios fechados e alternar à E/D*:		4		4		3		4		4		4		4		1		Protraction of closed lips and alternation to the L and R*:
376	Estalo de lábios protraídos:	Popping of protracted lips:	Popping of protracted lips:	Popping of protracted lips:	Estalo de lábios protraídos:	Estalar lábios protraídos:		4		4		4		4		4		4		4		1		Popping of protracted lips:
377	Estalo de lábios retraídos:	Popping of retracted lips:	Popping of retracted lips:	Popping of retracted lips:	Estalo de lábios retraídos:	Estalar lábios retraídos:		4		4		4		4		4		4		4		1		Popping of retracted lips:
378	Observação:	Observation:	Observation:	Observation:	Observação:	Observação:		4		4		4		4		4		4		4		1		Observation:
379	Língua	Tongue	Tongue	Tongue	Língua	Língua		4		4		4		4		4		4		4		1		Tongue
380	SOMAR TODOS OS PONTOS	ADD ALL SCORES	TOTAL ALL OF THE POINTS	ADD ALL SCORES	SOME TODAS AS PONTUAÇÕES	SOME TODOS OS PONTOS		4		4		3		4		4		4		4		1		SUM OF ALL SCORES
381	(melhor resultado = 0 e pior = 24)	(best result = 0 and worst = 24)	(best result = 0 and worst = 24)	(best result = 0 and worst = 24)	(melhor resultado = 0 e pior = 24)	(melhor resultado = 0; pior resultado = 24)		4		4		3		4		4		4		4		1		(best result = 0; worst result = 24)
382	Adequada	Adequate	Adequate	Adequate	Adequados	Adequado		4		4		4		4		4		4		4		1		Adequate
383	Pequena alteração	Small alteration	Little alteration	Small alteration	Alteração pequena	Pouca alteração		4		4		4		4		4		4		4		1		Small alteration
384	Grande alteração	Large alteration	Great alteration	Great alteration	Alteração grande	Bastante alteração		4		4		4		4		4		4		4		1		Great alteration
385	Ausente	Absent	Absent	Absent	Ausentes	Ausente		4		4		4		4		4		4		4		1		Absent
386	Protração da língua:	Tongue protraction:	Tongue protraction:	Tongue protraction:	Protração da língua:	Protrair a língua:		4		4		4		4		4		4		4		1		Tongue protraction:
387	Toque do ápice sequencialmente nas comissuras D/E e nos lábios S/I:	Touch of apex sequentially at the R/L commissures and the S/I lips:	Presses tip sequentially to commissures D/E and into lips S/I:	Touch of apex sequentially at the R/L commissures and the S/I lips:	Toque do ápice sequencialmente nas comissuras D/E e nos lábios S/I:	Tocar o ápice em sequência nas comissuras D / E e lábios I / S:		4		4		3		4		4		4		4		1		Touch of apex sequentially at R/L commissures and U/L lips:
388	Toque do ápice na papila incisiva:	Touch of apex on the incisive papilla:	Presses tip into the incisive papilla:	Touch of apex on the incisive papilla:	Toque do ápice na papila incisiva:	Tocar o ápice na papila incisiva:		4		4		4		4		4		4		4		1		Touch of apex on the incisive papilla:
389	Toque do ápice na bochecha D:	Touch of apex on R cheek:	Presses tip into cheek D:	Touch of apex on R cheek:	Toque do ápice na bochecha D:	Tocar o ápice na bochecha D:		4		4		3		4		4		4		4		1		Touch of apex on the R cheek:
390	Toque do ápice na bochecha E:	Touch of apex on L cheek:	Presses tip into cheek E:	Touch of apex on L cheek:	Toque do ápice na bochecha E:	Tocar o ápice na bochecha E:		4		4		3		4		4		4		4		1		Touch of apex on the L cheek:
391	Estalo do ápice:	Click of the apex:	Click the tip:	Click of the apex:	Estale o ápice:	Estalar o ápice:		4		4		4		4		4		4		4		1		Click of the apex:
392	Sucção da língua no palato:	Suck the tongue to the palate:	Sucks the tongue into palate:	Suck the tongue to the palate:	Sugue a língua em direção ao palato:	Sugar a língua no palato:		4		4		4		4		4		4		4		1		Suck the tongue to the palate:
393	Vibração da língua:	Tongue vibration:	Tongue vibration:	Tongue vibration:	Vibração da língua:	Vibrar a língua:		4		4		4		4		4		4		4		1		Tongue vibration:
394	Observação:	Observation:	Observation:	Observation:	Observação:	Observação:		4		4		4		4		4		4		4		1		Observation:
395	Véu palatino	Palatine veil	Soft palate	Soft palate	Palato mole	Palato mole		4		4		4		4		4		4		4		1		Soft palate
396	SOMAR TODOS OS PONTOS	ADD ALL SCORES	TOTAL ALL OF THE POINTS	ADD ALL SCORES	SOME TODAS AS PONTUAÇÕES	SOME TODOS OS PONTOS		4		4		3		4		4		4		4		1		SUM OF ALL SCORES
397	(melhor resultado = 0 e pior = 4)	(best result = 0 and worst = 4)	(best result = 0 and worst = 4)	(best result = 0 and worst = 4)	(melhor resultado = 0 e pior = 4)	(melhor resultado = 0; pior resultado = 4)		4		4		3		4		4		4		4		1		(best result = 0; worst result = 4)
398	Emissão da vogal “A” repetidamente:	Sound production of “ah” repeatedly:	Sound production of “a” repeatedly:	Sound production of “ah” repeatedly:	Emissão da vogal “A” repetidamente:	Emitir a vogal “A” repetidamente:		4		3		4		4		4		4		3		1		Prolonged utterance of the vowel /a/ repeatedly:
399	Adequada	Adequate	Adequate	Adequate	Adequados	Adequado		4		4		4		4		4		4		4		1		Adequate
400	Reduzida	Reduced	Reduced	Reduced	Reduzidos	Reduzido		4		4		4		4		4		4		4		1		Reduced
401	Ausente	Absent	Absent	Absent	Ausentes	Ausente		4		4		4		4		4		4		4		1		Absent
402	Observação:	Observation:	Observation:	Observation:	Observação:	Observação:		4		4		4		4		4		4		4		1		Observation:
403	Mandíbula	Mandible	Mandible	Mandible	Mandíbula	Mandíbula		4		4		4		4		4		4		4		1		Mandible
404	SOMAR TODOS OS PONTOS	ADD ALL SCORES	TOTAL ALL OF THE POINTS	ADD ALL SCORES	SOME TODAS AS PONTUAÇÕES	SOME TODOS OS PONTOS		4		4		3		4		4		4		4		1		SUM OF ALL SCORES
405	(melhor resultado = 0 e pior = 13)	(best result = 0 and worst = 13)	(best result = 0 and worst = 13)	(best result = 0 and worst = 13)	(melhor resultado = 0 e pior = 13)	(melhor resultado = 0; pior resultado = 13)		4		4		3		4		4		4		4		1		(best result = 0; worst result = 13)
406	Adequada	Adequate	Adequate	Adequate	Adequado	Adequado		4		4		4		4		4		4		4		1		Adequate
407	Reduzida	Reduced	Reduced	Reduced	Reduzido	Reduzido		4		4		4		4		4		4		4		1		Reduced
408	Aumentada	Increased	Augmented	Increased	Aumentado	Aumentado		4		4		4		4		4		4		4		1		Increased
409	Não realiza	Unable	Not realized	Unable	Inapto	Incapaz		4		4		4		4		4		4		3		1		Unable to perform
410	Com desvio	Deviation	With deviation	With deviation	Com desvio	Com desvio		4		4		4		4		4		4		4		1		With deviation
411	Com ruído	With noise	With noise	With noise	Com ruído	Com ruído		4		4		4		4		4		4		4		1		With noise
412	Com dor	With pain	With pain	With pain	Com dor	Com dor		4		4		4		4		4		4		4		1		With pain
413	Abertura da boca	Opening of mouth	Mouth opening	Opening of mouth	Abertura da boca	Abertura da boca		4		4		3		4		4		4		4		1		Mouth opening:
414	Valores esperados: criança = 35 a 50 mm / adulto = 40 a 55 mm	Expected values: child = 35 to 50 mm / adult = 40 to 55 mm	Expected values: child = 35 to 50 mm / adult = 40 to 55 mm	Expected values: child = 35 to 50 mm / adult = 40 to 55 mm	Valores esperados: criança = 35 a 50 mm / adulto = 40 a 55 mm	Valores esperados: criança = 35 a 50 mm / adulto = 40 a 55 mm		2	Unidade Alteração nas unidades de medida: in.de medida	4		4		4		4		4		4		0.857143		Expected values: child = 1.37 in. to 1.96 in. and adult = 1.57 in. to 2.16 in.
415	Fechamento da boca	Closing of mouth	Mouth closure	Closing of mouth	Fechamento da boca	Fechamento da boca		4		4		3		4		4		4		4		1		Mouth closure:
416	Lateralidade à D	Right laterality	Laterality to D	Right laterality	Lateralidade direita	Lateralidade direita		4		4		4		4		4		4		4		1		Right laterality
417	Lateralidade à E	Left laterality	Laterality to E	Left laterality	Lateralidade esquerda	Lateralidade esquerda		4		4		4		4		4		4		4		1		Left laterality
418	Valores esperados: criança (6 a 12 anos) = 6 a 10 mm / adulto = 8 a 12 mm	Expected values: child (6 to 12 years) = 6 to 10 mm / adult = 8 to 12 mm	Expected values: child (6 to 12 years) = 6 to 10 mm / adult = 8 to 12 mm	Expected values: child (6 to 12 years) = 6 to 10 mm / adult = 8 to 12 mm	Valores esperados: criança (6 a 12 anos) = 6 a 10 mm / adulto = 8 a 12 mm	Valores esperados: criança (6 a 12 anos) = 6 a 10 mm / adulto = 8 a 12 mm		2	Unidade Alteração nas unidades de medida: in.de medida	4		4		4		4		4		4		0.857143		Expected values: child = 0.23 in. to 0.39 in. and adult = 0.31 in. to 0.47 in.
419	Observação:	Observation:	Observation:	Observation:	Observação:	Observação:		4		4		4		4		4		4		4		1		Observation:
420	6. SENSIBILIDADE	6. SENSITIVITY	6. SENSITIVITY	6. SENSITIVITY	6. SENSIBILIDADE	6. SENSIBILIDADE		4		4		4		4		4		4		4		1		6. SENSITIVITY
421	SOMAR OS PONTOS DE TÁTIL E DE DOR À PALPAÇÃO	ADD ALL SCORES OF TACTILE AND PALPATION PAIN	TOTAL THE POINTS FOR TACTILE AND PALPABLE PAIN	ADD ALL SCORES OF TACTILE AND PALPATION PAIN	SOME TODAS AS PONTUAÇÕES DE TÁTIL E DOR À PALPAÇÃO	SOME TODOS OS PONTOS DE DOR TÁTIL E DE DOR À PALPAÇÃO		4		4		3		4		4		4		4		1		SUM OF THE SCORES FOR TACTILE AND PAIN ON PALPATION
422	(melhor resultado = 0 e pior = 65)	(best result = 0 and worst = 65)	(best result = 0 and worst = 65)	(best result = 0 and worst = 65)	(melhor resultado = 0 e pior = 65)	(melhor resultado = 0; pior resultado = 65)		4		4		3		4		4		4		4		1		(best result = 0; worst result = 65)
423	Tátil	Tactile	Tactile	Tactile	Tátil	Tátil		4		4		4		4		4		4		4		1		Tactile
424	SOMAR TODOS OS PONTOS	ADD ALL SCORES	TOTAL ALL OF THE POINTS	ADD ALL SCORES	SOME TODAS AS PONTUAÇÕES	SOME TODOS OS PONTOS		4		4		3		4		4		4		4		1		SUM OF ALL SCORES
425	(melhor resultado = 0 e pior = 55)	(best result = 0 and worst = 55)	(best result = 0 and worst = 55)	(best result = 0 and worst = 55)	(melhor resultado = 0 e pior = 55)	(melhor resultado = 0; pior resultado = 55)		4		4		3		4		4		4		4		1		(best result = 0; worst result = 55)
426	(usar o estesiômetro)	(use the esthesiometer)	(use the esthesiometer)	(use the esthesiometer)	(use o estesiômetro)	(use o estesiômetro)		4		4		4		4		4		4		4		1		(use the esthesiometer)
427	filamento verde	green filament	green filament	green filament	filamento verde	filamento verde		4		4		4		4		4		4		4		1		Green filament
428	filamento azul	blue filament	blue filament	blue filament	filamento azul	filamento azul		4		4		4		4		4		4		4		1		Blue filament
429	filamento violeta	violet filament	violet filament	violet filament	filamento violeta	filamento violeta		4		4		4		4		4		4		4		1		Violet filament
430	filamento vermelho escuro	dark red filament	dark red filament	dark red filament	filamento vermelho escuro	filamento vermelho		4		4		4		4		4		4		4		1		Dark red filament
431	filamento laranja	orange filament	orange filament	orange filament	filamento laranja	filamento laranja		4		4		4		4		4		4		4		1		Orange filament
432	filamento vermelho magenta	magenta filament	magenta filament	magenta filament	filamento magenta	filamento magenta		4		4		4		4		4		4		4		1		Magenta filament
433	Língua:	Tongue	Tongue	Tongue	Língua	Língua		4		4		4		4		4		4		4		1		Tongue:
434	região anterior	anterior region	front region	anterior region	região anterior	região anterior		4		4		4		4		4		4		4		1		Anterior region:
435	região posterior	posterior region	rear region	posterior region	região posterior	região posterior		4		4		4		4		4		4		4		1		Posterior region:
436	Papila incisiva	Incisive papilla	Incisive papilla	Incisive papilla	Papila incisiva	Papila incisiva		4		4		4		4		4		4		4		1		Incisive papilla:
437	Lábios (centro)	Lips (center)	Lips (center)	Lips (center)	Lábios (centro)	Lábios (centro)		4		4		4		4		4		4		4		1		Lips (center):
438	superior	upper	upper	upper	superior	superior		4		4		4		4		4		4		4		1		Upper:
439	inferior	lower	lower	lower	inferior	inferior		4		4		4		4		4		4		4		1		Lower:
440	Mento (centro)	Mento (center)	Chin (center)	Mento (center)	Mento (centro)	Mento (centro)		4		4		4		4		4		4		4		1		Mento (center):
441	Bochechas (centro)	Cheeks (center)	Cheeks (center)	Cheeks (center)	Bochechas (centro)	Bochechas (centro)		4		4		4		4		4		4		4		1		Cheeks (center):
442	interna D	internal R	internal R	internal R	interna D	interna D		4		4		4		4		4		4		4		1		Internal R:
443	interna E	internal L	internal L	internal L	interna E	interna E		4		4		4		4		4		4		4		1		Internal L:
444	externa D	external R	external R	external R	externa D	externa D		4		4		4		4		4		4		4		1		External R:
445	externa E	external L	external L	external L	externa E	externa E		4		4		4		4		4		4		4		1		External L:
446	Outros locais	Other regions	Other regions	Other regions	Outras regiões	Outras regiões		4		4		4		4		4		4		4		1		Other regions:
447	Dor à palpação	Palpation pain	Palpable pain	Palpation pain	Dor à palpação	Dor à palpação		4		2	Pain on palpation	4		4		4		4		4		0.857143		Pain on palpation
448	SOMAR TODOS OS PONTOS	ADD ALL SCORES	TOTAL ALL OF THE POINTS	ADD ALL SCORES	SOME TODAS AS PONTUAÇÕES	SOME TODOS OS PONTOS		4		4		3		4		4		4		4		1		SUM OF ALL SCORES
449	(melhor resultado = 0 e pior = 10)	(best result = 0 and worst = 10)	(best result = 0 and worst = 10)	(best result = 0 and worst = 10)	(melhor resultado = 0 e pior = 10)	(melhor resultado = 0; pior resultado = 10)		4		4		3		4		4		4		4		1		(best result = 0; worst result = 10)
450	Ausente	Absent	Absent	Absent	Ausente	Ausente		4		4		4		4		4		4		4		1		Absent
451	Presente	Present	Present	Present	Presente	Presente		4		4		4		4		4		4		4		1		Present
452	Temporal anterior	Anterior temporal	Temporal lobe	Anterior temporal	Temporal anterior	Temporal anterior		4		4		4		4		4		4		3		1		Anterior temporalis:
453	Masseter superficial	Superficial masseter	Superficial masseter	Superficial masseter	Masseter superficial	Masseter superficial		4		4		4		4		4		4		4		1		Superficial masseter:
454	Trapézio	Trapezius	Trapezius muscle	Trapezius	Trapézio	Trapézio		4		4		4		4		4		4		4		1		Trapezius:
455	Esternocleidomastoideo	Sternocleidomastoid	Sternocleidomastoid muscle	Sternocleidomastoid	Esternocleidomastoideo	Esternocleidomastoideo		4		4		4		4		4		4		4		1		Sternocleidomastoid:
456	ATM	TMJ	TMJ	TMJ	ATM	ATM		4		4		4		4		4		4		4		1		TMJ:
457	7. TÔNUS	7. TONUS	7. TONUS	7. TONUS	7. TÔNUS	7. TÔNUS		4		4		4		4		4		4		4		1		7. TONUS
458	SOMAR TODOS OS PONTOS	ADD ALL SCORES	TOTAL ALL OF THE POINTS	ADD ALL SCORES	SOME TODAS AS PONTUAÇÕES	SOME TODOS OS PONTOS		4		4		3		4		4		4		4		1		SUM OF ALL SCORES
459	(melhor resultado = 0 e pior = 6)	(best result = 0 and worst = 6)	(best result = 0 and worst = 6)	(best result = 0 and worst = 6)	(melhor resultado = 0 e pior = 6)	(melhor resultado = 0; pior resultado = 6)		4		4		3		4		4		4		4		1		(best result = 0; worst result = 6)
460	(realizar observação visual e palpação)	(perform visual observation and palpation)	(perform visual observation and palpation)	(perform visual observation and palpation)	(execute observação visual e palpação)	(realize observação visual e palpação)		4		3		4		4		4		4		4		1		(examine by visual observation and palpation)
461	Normal	Normal	Normal	Normal	Normal	Normal		4		4		4		4		4		4		4		1		Normal
462	Diminuído	Reduced	Reduced	Reduced	Reduzido	Reduzido		4		4		4		4		4		4		4		1		Reduced
463	Aumentado	Increased	Aumentado	Increased	Aumentado	Aumentado		4		4		4		4		4		4		4		1		Increased
464	Lábio superior	Upper lip	Upper lips	Upper lip	Lábio superior	Lábio superior		4		4		4		4		4		4		4		1		Upper lip:
465	Lábio inferior	Lower lip	Lower lips	Lower lip	Lábio inferior	Lábio inferior		4		4		4		4		4		4		4		1		Lower lip:
466	Mento	Mento	Chin	Mento	Mento	Mento		4		4		4		4		4		4		4		1		Mento:
467	Língua	Tongue	Tongue	Tongue	Língua	Língua		4		4		4		4		4		4		4		1		Tongue:
468	Bochecha D	Right cheek	Right cheek	Right cheek	Bochecha direita	Bochecha direita		4		4		4		4		4		4		4		1		Right cheek:
469	Bochecha E	Left cheek	Left cheek	Left cheek	Bochecha esquerda	Bochecha esquerda		4		4		4		4		4		4		4		1		Left cheek:
470	Observação:	Observation:	Observation:	Observation:	Observação:	Observação:		4		4		4		4		4		4		4		1		Observation:
471	8. FUNÇÕES OROFACIAS	8. OROFACIAL FUNCTIONS	8. OROFACIAL FUNCTIONS	8. OROFACIAL FUNCTIONS	8. FUNÇÕES OROFACIAIS	8. FUNÇÕES OROFACIAIS		4		4		4		4		4		4		4		1		8. OROFACIAL FUNCTIONS
472	SOMAR OS PONTOS DE RESPIRAÇÃO, MASTIGAÇÃO, DEGLUTIÇÃO E FALA	ADD ALL SCORES OF RESPIRATION, CHEWING, SWALLOW E SPEECH	TOTAL THE POINTS FOR RESPIRATION, MASTICATION, SWALLOING AND SPEECH	ADD ALL SCORES OF BREATHING, CHEWING, SWALLOWING, AND SPEECH	SOME TODAS AS PONTUAÇÕES DE RESPIRAÇÃO, MASTIGAÇÃO, DEGLUTIÇÃO E FALA	SOME TODOS OS PONTOS DE RESPIRAÇÃO, MASTIGAÇÃO, DEGLUTIÇÃO E FALA		4		4		3		4		4		4		4		1		SUM OF THE SCORES FOR BREATHING, CHEWING, SWALLOWING, AND SPEECH
473	(melhor resultado = 0 e pior = 123)	(best result = 0 and worst = 123)	(best result = 0 and worst = 123)	(best result = 0 and worst = 123)	(melhor resultado = 0 e pior = 123)	(melhor resultado = 0; pior resultado = 123)		4		4		3		4		4		4		4		1		(best result = 0; worst result = 123)
474	Respiração	Respiration	Respiration	Breathing	Respiração	Respiração		4		4		4		4		4		4		4		1		Breathing
475	SOMAR TODOS OS PONTOS	ADD ALL SCORES	TOTAL ALL OF THE POINTS	ADD ALL SCORES	SOME TODAS AS PONTUAÇÕES	SOME TODOS OS PONTOS		4		4		3		4		4		4		4		1		SUM OF ALL SCORES
476	(melhor resultado = 0 e pior = 5)	(best result = 0 and worst = 5)	(best result = 0 and worst = 5)	(best result = 0 and worst = 5)	(melhor resultado = 0 e pior = 5)	(melhor resultado = 0; pior resultado = 5)		4		4		3		4		4		4		4		1		(best result = 0; worst result = 5)
477	Se alterada, a origem é:	If altered, origin is	If altered, this is the source:	If altered, the origin is	Se alterado, a origem é	Caso haja alteração, a origem é		4		3		4		4		4		4		4		1		If altered, the source is
478	funcional	functional	functional	functional	funcional	funcional		4		4		4		4		4		4		4		1		functional
479	estrutural	structural	structural	structural	estrutural	estrutural		4		4		4		4		4		4		4		1		structural
480	outra:	other:	other:	other:	outra:	outra:		4		4		4		4		4		4		4		1		other:
481	Tipo:	Type:	Type:	Type:	Tipo:	Tipo:		4		4		4		4		4		4		4		1		Type:
482	médio/inferior	average/inferior	mid/lower	middle/inferior	médio/inferior	meio/inferior		4		3		4		4		4		4		4		1		middle/low
483	médio/superior	average/superior	mid/upper	middle/superior	médio/superior	meio/superior		4		3		4		4		4		4		4		1		middle/high
484	outro	other	other	other	outra	outro		4		4		4		4		4		4		4		1		other
485	(descrever):	(describe):	(description):	(describe):	(descreva):	(descreva):		4		4		4		4		4		4		4		1		(describe):
486	Modo:	Mode:	Mode:	Mode:	Modo:	Modo:		4		4		4		4		4		4		4		1		Mode:
487	nasal	nasal	nasal	nasal	nasal	nasal		4		4		4		4		4		4		4		1		nasal
488	oronasal	oronasal	oronasal	oronasal	oronasal	oronasal		4		4		4		4		4		4		4		1		oronasal
489	oral	oral	oral	oral	oral	oral		4		4		4		4		4		4		4		1		oral
490	Possibilidade de uso nasal:	Possibility of nasal use:	Scope of nasal use:	Possibility of nasal use:	Possibilidade de uso nasal:	Possibilidade de uso nasal:		4		4		4		4		4		4		4		1		Possibility of nasal use:
491	2 minutos ou mais	2 minutes or more	2 minutes or more	2 minutes or more	2 minutos ou mais	2 minutos ou mais		4		4		4		4		4		4		4		1		2 minutes or more
492	entre 1 e 2 minutos	between 1 and 2 minutes	between 1 and 2 minutes	between 1 and 2 minutes	entre 1 e 2 minutos	entre 1 e 2 minutos		4		4		4		4		4		4		4		1		between 1 and 2 minutes
493	menos que 1 minuto	less than 1 minute	less than 1 minute	less than 1 minute	menos de 1 minuto	menos de 1 minuto		4		4		4		4		4		4		4		1		less than 1 minute
494	Fluxo nasal	Nasal flow	Nasal flow	Nasal flow	Fluxo nasal	Fluxo nasal		4		4		4		4		4		4		4		1		Nasal flow
495	(usar o espelho)	(use the mirror)	(use the mirror)	(use the mirror)	(use um espelho)	(use um espelho)		4		4		4		4		4		4		3		1		(use a mirror)
496	ao chegar:	upon arrival:	upon arrival:	upon arrival:	ao chegar:	ao chegar:		4		4		4		4		4		4		4		1		Upon arrival:
497	semelhante entre as narinas	similar between nostrils	similarity between the nostrils	similar between nostrils	semelhante entre as narinas	semelhante entre as narinas		4		4		4		4		4		4		4		1		similar between nostrils
498	assimetria leve	light asymmetry	mild asymmetry	slight asymmetry	assimetria leve	assimetria leve		4		4		4		4		4		4		4		1		slight asymmetry
499	assimetria moderada	moderate asymmetry	moderate asymmetry	moderate asymmetry	assimetria moderada	assimetria moderada		4		4		4		4		4		4		4		1		moderate asymmetry
500	assimetria acentuada	accentuated asymmetry	accentuated asymmetry	accentuated asymmetry	assimetria acentuada	assimetria acentuada		4		4		4		4		4		4		4		1		accentuated asymmetry
501	após limpeza:	after cleaning:	após limpeza:	after cleaning:	após limpeza:	depois de limpar:		4		4		4		4		4		4		4		1		After cleaning:
502	semelhante entre as narinas	similar between nostrils	similarity between the nostrils	similar between nostrils	semelhante entre as narinas	semelhante entre as narinas		4		4		4		4		4		4		4		1		similar between nostrils
503	assimetria leve	light asymmetry	mild asymmetry	slight asymmetry	assimetria leve	assimetria leve		4		4		4		4		4		4		4		1		slight asymmetry
504	assimetria moderada	moderate asymmetry	moderate asymmetry	moderate asymmetry	assimetria moderada	assimetria moderada		4		4		4		4		4		4		4		1		moderate asymmetry
505	assimetria acentuada	accentuated asymmetry	accentuated asymmetry	accentuated asymmetry	assimetria acentuada	assimetria acentuada		4		4		4		4		4		4		4		1		accentuated asymmetry
506	Observação:	Observation:	Observation:	Observation:	Observação:	Observação:		4		4		4		4		4		4		4		1		Observation:
507	Mastigação	Chewing	Mastication	Chewing	Mastigação	Mastigação		4		4		4		4		4		4		4		1		Chewing
508	SOMAR TODOS OS PONTOS	ADD ALL SCORES	TOTAL ALL OF THE POINTS	ADD ALL SCORES	SOME TODAS AS PONTUAÇÕES	SOME TODOS OS PONTOS		4		4		3		4		4		4		4		1		SUM OF ALL SCORES
509	(melhor resultado = 0 e pior = 10)	(best result = 0 and worst = 10)	(best result = 0 and worst = 10)	(best result = 0 and worst = 10)	(melhor resultado = 0 e pior = 10)	(melhor resultado = 0; pior resultado = 10)		4		4		3		4		4		4		4		1		(best result = 0; worst result = 10)
510	Se alterada, a origem é:	If altered, origin is	If altered, this is the source:	If altered, the origin is	Se alterada, a origem é	Caso haja alteração, a origem é		4		3		4		4		4		4		4		1		If altered, the source is
511	funcional	functional	functional	functional	funcional	funcional		4		4		4		4		4		4		4		1		functional
512	estrutural	structural	structural	structural	estrutural	estrutural		4		4		4		4		4		4		4		1		structural
513	DTM	TMD	DTM	TMD	ATM	DTM		4		4		4		4		4		4		4		1		TMD
514	outra:	other:	other:	other:	outra:	outra:		4		4		4		4		4		4		4		1		other:
515	Mastigação habitual	Habitual chewing	Habitual mastication	Habitual chewing	Mastigação habitual	Mastigação habitual		4		4		4		4		4		4		4		1		Habitual chewing
516	(utilizar sempre o mesmo alimento e analisar por meio de vídeo)	(always use the same food and analyze by video)	(always use the same food and analyze by video)	(always use the same food and analyze by video)	(utilizar sempre o mesmo alimento e analisar por meio de vídeo)	(utilizar sempre o mesmo alimento e analisar por meio de vídeo)		4		4		4		4		4		4		4		1		(always use the same food and analyze by video)
517	Incisão:	Incision:	Incision:	Incision:	Incisão:	Incisão:		4		4		4		4		4		4		4		1		Incision:
518	anterior	anterior	anterior	anterior	anterior	anterior		4		4		4		4		4		4		4		1		anterior
519	lateral	lateral	lateral	lateral	lateral	lateral		4		4		4		4		4		4		4		1		lateral
520	outra:	other:	other:	other:	outra:	outra:		4		4		4		4		4		4		4		1		other:
521	Trituração:	Trituration:	Grinding:	Trituration:	Trituração:	Trituração:		4		4		4		4		4		4		4		1		Trituration:
522	dentes posteriores	posterior teeth	rear teeth	posterior teeth	dentes posteriores	dentes posteriores		4		4		4		4		4		4		4		1		posterior teeth
523	dentes anteriores	anterior teeth	front teeth	anterior teeth	dentes anteriores	dentes anteriores		4		4		4		4		4		4		4		1		anterior teeth
524	com a língua	with tongue	with the tongue	with the tongue	com a língua	com a língua		4		4		4		4		4		4		3		1		with the tongue (tongue mashing)
525	eficiente	efficient	efficient	efficient	eficiente	eficaz		4		4		4		4		4		4		4		1		efficient
526	ineficiente	inefficient	inefficient	inefficient	ineficiente	ineficaz		4		4		4		4		4		4		4		1		inefficient
527	Número de ciclos:	Number of cycles:	Number of cycles:	Number of cycles:	Número de ciclos:	Número de ciclos:		4		4		4		4		4		4		4		1		Number of cycles:
528	1ª mordida	1st bite	1st bite	1st bite	1ª mordida	1ª mordida		4		4		4		4		4		4		4		1		1st bite
529	2ª mordida	2nd bite	2nd bite	2nd bite	2ª mordida	2ª mordida		4		4		4		4		4		4		4		1		2nd bite
530	3ª mordida	3rd bite	3rd bite	3rd bite	3ª mordida	3ª mordida		4		4		4		4		4		4		4		1		3rd bite
531	Total (%)	Total (%)	Total (%)	Total (%)	Total (%)	Total (%)		4		4		4		4		4		4		4		1		Total (%)
532	Direita:	Right:	Right:	Right:	Direita:	Direita:		4		4		4		4		4		4		4		1		Right:
533	Esquerda:	Left:	Left:	Left:	Esquerda:	Esquerda:		4		4		4		4		4		4		4		1		Left:
534	Direita/Esquerda:	Right/Left:	Right/Left:	Right/Left:	Direita/Esquerda:	Direita/Esquerda:		4		4		4		3		4		4		4		1		Right and left:
535	Total:	Total:	Total:	Total:	Total:	Total:		4		4		4		4		4		4		4		1		Total:
536	Padrão mastigatório:	Chewing pattern:	Masticatory pattern:	Chewing pattern:	Padrão de mastigação:	Padrão de mastigação:		4		4		4		4		4		4		4		1		Chewing pattern:
537	unilateral/bilateral alternado (50% - 65%)	unilateral/bilateral alternated (50% - 65%)	alternating unilateral/bilateral (50% - 65%)	unilateral/bilateral alternated (50% - 65%)	alterna entre unilateral/bilateral (50% - 65%)	unilateral/bilateral alternado (de 50% a 65%)		4		4		4		3		4		4		4		1		alternating unilateral or bilateral (50% - 65%)
538	unilateral preferencial (66% - 75%):	unilateral preferential (66% - 75%):	unilateral preferential (66% - 75%):	unilateral preferential (66% - 75%):	preferencialmente unilateral (66% - 75%):	unilateral preferencial (de 66% a 75%):		4		4		4		4		4		4		4		1		unilateral preferential (66% - 75%):
539	bilateral simultâneo (> 65%)	simultaneous bilateral (> 65%)	bilateral simultaneous (> 65%)	bilateral simultaneous (> 65%)	bilateral simultâneo (> 65%)	bilateral simultâneo (mais de 65%)		4		4		4		3		4		4		4		1		simultaneous bilateral (> 65%)
540	unilateral crônico (≥ 75%):	chronic unilateral (≥ 75%):	cronically unilateral (≥ 75%):	chronic unilateral (≥ 75%):	unilateral crônico (≥ 75%):	unilateral crônico (mais de 75%):		4		4		4		3		4		4		4		1		chronic unilateral (> 75%):
541	Fechamento labial:	Lip closing:	Lip closure:	Closing of lips:	Fechamento dos lábios:	Vedamento labial:		4		3		4		4		4		4		4		1		Lip closure:
542	sistemático	systematic	systematic	systematic	sistemático	sistemático		4		4		4		4		4		4		4		1		systematic
543	assistemático	unsystematic	assystematic	unsystematic	assistemático	não sistemático		4		4		4		4		4		4		4		1		unsystematic
544	ausente	absent	absent	absent	ausente	ausente		4		4		4		4		4		4		4		1		absent
545	Mastigação ruidosa:	Noisy chewing:	Noisy mastication:	Noisy chewing:	Mastigação ruidosa:	Mastigação ruidosa:		4		4		4		4		4		4		4		1		Noisy chewing:
546	não	no	no	no	não	não		4		4		4		4		4		4		4		1		no
547	sim	yes	yes	yes	sim	sim		4		4		4		4		4		4		4		1		yes
548	Contrações musculares não esperadas:	Unexpected muscular contractions:	Unexpected muscle contractions:	Unexpected muscular contractions:	Contrações musculares inesperadas:	Contrações musculares inesperadas:		4		4		4		4		4		4		4		1		Unexpected muscular contractions:
549	ausentes	absent	absent	absent	ausentes	ausentes		4		4		4		4		4		4		4		1		absent
550	presentes	present	present	present	presentes	presentes		4		4		4		4		4		4		4		1		present
551	(descrever):	(describe):	(description):	(describe):	(descreva):	(descreva):		4		4		4		4		4		4		4		1		(describe):
552	Ritmo:	Rhythm:	Rhythm:	Rhythm:	Ritmo:	Ritmo:		4		4		4		4		4		4		4		1		Rhythm:
553	adequado	adequate	adequate	adequate	adequado	adequado		4		4		4		4		4		4		4		1		adequate
554	lento	slow	slow	slow	lento	lento		4		4		4		4		4		4		4		1		slow
555	rápido	fast	fast	fast	rápido	rápido		4		4		4		4		4		4		4		1		fast
556	Observação:	Observation:	Observation:	Observation:	Observação:	Observação:		4		4		4		4		4		4		4		1		Observation:
557	Perguntar ao paciente	Ask the patient	Patient responses	Patient responses	Respostas do paciente	Respostas do paciente		4		4		4		4		4		4		4		1		Patient responses
558	Lado preferencial de mastigação:	Preferred side to chew:	Preferred side for mastication:	Preferred side to chew:	Lado preferido para mastigar:	Lado preferido para mastigar:		4		4		4		4		4		4		4		1		Preferred side to chew:
559	direito e esquerdo	right and left	right and left	right and left	direito e esquerdo	direito e esquerdo		4		4		4		4		4		4		4		1		right and left
560	direito	right	right	right	direito	direito		4		4		4		4		4		4		4		1		right
561	esquerdo	left	left	left	esquerdo	esquerdo		4		4		4		4		4		4		4		1		left
562	não sabe	doesn’t know	doesn’t know	does not know	sem preferência	sem preferência		4		4		4		4		4		4		4		1		does not know
563	Dor ao mastigar:	Chewing pain:	Pain when masticating:	Chewing pain:	Dor durante mastigação:	Dor ao mastigar:		4		4		4		4		4		4		4		1		Chewing pain:
564	ausente	absent	absent	absent	ausente	ausente		4		4		4		4		4		4		4		1		absent
565	direito	right	right	right	direito	direita		4		4		4		4		4		4		4		1		right
566	esquerdo	left	left	left	esquerdo	esquerda		4		4		4		4		4		4		4		1		left
567	Ruído na ATM:	TMJ noise:	Noise in the TMJ:	TMJ noise:	Ruído na ATM:	Ruído na ATM:		4		4		4		4		4		4		4		1		TMJ noise:
568	ausente	absent	absent	absent	ausente	ausente		4		4		4		4		4		4		4		1		absent
569	direito	right	right	right	direito	direita		4		4		4		4		4		4		4		1		right
570	esquerdo	left	left	left	esquerdo	esquerda		4		4		4		4		4		4		4		1		left
571	Observação:	Observation:	Observation:	Observation:	Observação:	Observação:		4		4		4		4		4		4		4		1		Observation:
572	Deglutição	Swallow	Swallowing	Swallowing	Deglutição	Deglutição		4		4		4		4		4		4		4		1		Swallowing
573	SOMAR OS PONTOS DAS TRÊS PROVAS	ADD ALL SCORES OF THE THREE TESTS	TOTAL ALL OF THE POINTS FROM THE THREE TESTS	ADD ALL SCORES OF THE THREE TESTS	SOME TODAS AS PONTUAÇÕES DOS TRÊS TESTES	SOME TODOS OS PONTOS		4		4		3		4		4		4		4		1		SUM OF THE SCORES FOR THE THREE SWALLOWING TESTS
574	(melhor resultado = 0 e pior = 36)	(best result = 0 and worst = 36)	(best result = 0 and worst = 36)	(best result = 0 and worst = 36)	(melhor resultado = 0 e pior = 36)	(melhor resultado = 0; pior resultado = 36)		4		4		3		4		4		4		4		1		(best result = 0; worst result = 36)
575	Se alterada, a origem é:	If altered, origin is	If altered, this is the source:	If altered, the origin is	Se alterado, a origem é	Caso haja alteração, a origem é		4		3		4		4		4		4		4		1		If altered, the source is
576	funcional	functional	functional	functional	funcional	funcional		4		4		4		4		4		4		4		1		functional
577	estrutural	structural	structural	structural	estrutural	estrutural		4		4		4		4		4		4		4		1		structural
578	outra:	other:	other:	other:	outra:	outra:		4		4		4		4		4		4		4		1		other:
579	Deglutição habitual de sólido	Habitual swallowing of solids	Habitual swallowing of solids	Habitual swallowing of solids	Deglutição habitual de sólidos	Deglutição habitual de sólidos		4		4		4		4		4		4		4		1		Habitual swallowing of solids
580	SOMAR TODOS OS PONTOS	ADD ALL SCORES	TOTAL ALL OF THE POINTS	ADD ALL SCORES	SOME TODAS AS PONTUAÇÕES	SOME TODOS OS PONTOS		4		4		3		4		4		4		4		1		SUM OF ALL SCORES
581	(melhor resultado = 0 e pior = 15)	(best result = 0 and worst = 15)	(best result = 0 and worst = 15)	(best result = 0 and worst = 15)	(melhor resultado = 0 e pior = 15)	(melhor resultado = 0; pior resultado = 15)		4		4		3		4		4		4		4		1		(best result = 0; worst result = 15)
582	Postura dos lábios:	Lip posture:	Lip position:	Lip posture:	Postura dos lábios:	Postura dos lábios:		4		4		4		4		4		4		4		1		Lip posture:
583	fechados	closed	closed	closed	fechados	fechados		4		4		4		4		4		4		4		1		closed
584	parcialmente fechados	partially closed	partially closed	partially closed	parcialmente fechados	parcialmente fechados		4		4		4		4		4		4		4		1		partially closed
585	lábio inferior tocando os dentes superiores	lower lip touching upper teeth	lower lips touching the upper teeth	lower lip touching upper teeth	lábio inferior tocando os dentes superiores	lábio inferior toca os dentes superiores		4		4		4		3		4		4		4		1		lower lip touching the upper teeth
586	abertos	open	open	open	abertos	abertos		4		4		4		4		4		4		4		1		open
587	Postura da língua:	Tongue posture:	Tongue position:	Tongue posture:	Postura da língua:	Postura da língua:		4		4		4		4		4		4		4		1		Tongue posture:
588	não observável	unseen	not visible	not observable	não observável	não é visível		4		4		4		4		4		4		4		1		not observable
589	atrás dos dentes	behind the teeth	behind the teeth	behind the teeth	atrás dos dentes	atrás dos dentes		4		4		4		4		4		4		4		1		behind the teeth
590	contra os dentes	against the teeth	against the teeth	against the teeth	contra os dentes	empurrando os dentes		4		4		4		4		4		4		4		1		against the teeth
591	entre os dentes	between the teeth	between the teeth	between the teeth	entre os dentes	entre os dentes		4		4		4		4		4		4		4		1		between the teeth
592	Contenção do alimento:	Containment of food:	Food containment:	Containment of food:	Contenção de alimentos:	Contenção de alimentos:		4		4		4		4		4		4		4		1		Containment of food:
593	adequada	adequate	adequate	adequate	adequada	adequada		4		4		4		4		4		4		4		1		adequate
594	parcial	partial	partial	partial	parcial	parcial		4		4		4		4		4		4		4		1		partial
595	inadequada	inadequate	inadequate	inadequate	inadequada	inadequada		4		4		4		4		4		4		4		1		inadequate
596	Contração do orbicular:	Orbicularis contraction:	Oribicular contractions:	Orbicularis contraction:	Contração orbicular:	Contração do orbicular:		4		4		4		4		4		4		4		1		Orbicularis contraction:
597	adequada	adequate	adequate	adequate	adequada	adequada		4		4		4		4		4		4		4		1		adequate
598	pouca	little	few	little	pouca	leve		4		4		4		4		4		4		4		1		little
599	acentuada	accentuated	accentuated	accentuated	acentuada	acentuada		4		4		4		4		4		4		4		1		accentuated
600	Contração do mentual:	Mentalis contraction:	Chin contractions:	Mentalis contraction:	Contração do mentalis:	Contração do mentalis:		4		4		4		4		4		4		4		1		Mentalis contraction:
601	ausente	absent	absent	absent	ausente	ausente		4		4		4		4		4		4		4		1		absent
602	pouca	little	few	little	pouca	leve		4		4		4		4		4		4		4		1		little
603	acentuada	accentuated	accentuated	accentuated	acentuada	acentuada		4		4		4		4		4		4		4		1		accentuated
604	Movimento de cabeça:	Head movement:	Head movement:	Head movement:	Movimentação da cabeça:	Movemento da cabeça:		4		4		4		4		4		4		4		1		Head movement:
605	ausente	absent	absent	absent	ausente	ausente		4		4		4		4		4		4		4		1		absent
606	presente	present	present	present	presente	presente		4		4		4		4		4		4		4		1		present
607	Ruído:	Noise:	Noise:	Noise:	Ruído:	Barulho:		4		4		4		4		4		4		4		1		Noise:
608	ausente	absent	absent	absent	ausente	ausente		4		4		4		4		4		4		4		1		absent
609	presente	present	present	present	presente	presente		4		4		4		4		4		4		4		1		present
610	Coordenação:	Coordination:	Coordenation:	Coordination:	Coordenação:	Coordenação:		4		4		4		4		4		4		4		1		Coordination:
611	adequada	adequate	adequate	adequate	adequada	adequada		4		4		4		4		4		4		4		1		adequate
612	engasgo	choke	chokes	choke	engasga	engasga		4		4		4		4		4		4		4		1		choke
613	tosse	cough	coughs	cough	tosse	tosse		4		4		4		4		4		4		4		1		cough
614	Resíduos após deglutir:	Residue after swallow:	After swallowing residues:	Residues after swallowing:	Resíduos após engolir:	Resíduos depois de engolir:		4		4		4		4		4		4		4		1		Residues after swallowing:
615	ausente	absent	absent	absent	ausente	ausente		4		4		4		4		4		4		4		1		absent
616	presente	present	present	present	presente	presente		4		4		4		4		4		4		4		1		present
617	Observação:	Observation:	Observation:	Observation:	Observação:	Observação:		4		4		4		4		4		4		4		1		Observation:
618	Deglutição habitual de líquido (água)	Habitual swallowing of liquid (water)	Habitual swallowing of liquid (water)	Habitual swallowing of liquid (water)	Deglutição habitual de líquidos (água)	Deglutição habitual de líquidos (água)		4		4		4		3		4		4		4		1		Habitual swallowing of liquids (water)
619	SOMAR TODOS OS PONTOS	ADD ALL SCORES	TOTAL ALL OF THE POINTS	ADD ALL SCORES	SOME TODAS AS PONTUAÇÕES	SOME TODOS OS PONTOS		4		4		3		4		4		4		4		1		SUM OF ALL SCORES
620	(melhor resultado = 0 e pior = 8)	(best result = 0 and worst = 8)	(best result = 0 and worst = 8)	(best result = 0 and worst = 8)	(melhor resultado = 0 e pior = 8)	(melhor resultado = 0; pior resultado = 8)		4		4		3		4		4		4		4		1		(best result = 0; worst result = 8)
621	Postura da língua:	Tongue posture:	Tongue position:	Tongue posture:	Postura da língua:	Postura da língua:		4		4		4		4		4		4		4		1		Tongue posture:
622	não observável	unseen	not visible	not observable	não observável	não é visível		4		4		4		4		4		4		4		1		not observable
623	atrás dos dentes	behind the teeth	behind the teeth	behind the teeth	atrás dos dentes	atrás dos dentes		4		4		4		4		4		4		4		1		behind the teeth
624	contra os dentes	against the teeth	against the teeth	against the teeth	contra os dentes	empurrando os dentes		4		4		4		4		4		4		4		1		against the teeth
625	entre os dentes	between the teeth	between the teeth	between the teeth	entre os dentes	entre os dentes		4		4		4		4		4		4		4		1		between the teeth
626	Contenção do líquido:	Containment of liquid:	Containment of liquid:	Containment of liquid:	Contenção de líquidos:	Contenção de líquidos:		4		4		4		4		4		4		4		1		Containment of liquid:
627	adequada	adequate	adequate	adequate	adequada	adequada		4		4		4		4		4		4		4		1		adequate
628	inadequada	inadequate	inadequate	inadequate	inadequada	inadequada		4		4		4		4		4		4		4		1		inadequate
629	Volume do líquido:	Volume of liquid:	Volume of liquid:	Volume of liquid:	Volume de líquido:	Volume de líquido:		4		4		4		4		4		4		4		1		Volume of liquid:
630	satisfatório	satisfactory	satisfactory	satisfactory	satisfatório	satisfatório		4		4		3		4		4		4		4		1		adequate
631	aumentado	increased	augmented	increased	aumentado	aumentado		4		4		4		4		4		4		4		1		increased
632	diminuído	reduced	diminished	reduced	reduzido	reduzido		4		4		4		4		4		4		4		1		reduced
633	Ruído:	Noise:	Noise:	Noise:	Ruído:	Barulho:		4		4		4		4		4		4		4		1		Noise:
634	ausente	absent	absent	absent	ausente	ausente		4		4		4		4		4		4		4		1		absent
635	presente	present	present	present	presente	presente		4		4		4		4		4		4		4		1		present
636	Ritmo:	Rhythm:	Rhythm:	Rhythm:	Ritmo:	Ritmo:		4		4		4		4		4		4		4		1		Rhythm:
637	sequencial	sequential	sequential	sequential	sequencial	sequencial		4		4		4		4		4		4		4		1		sequential
638	gole por gole	drop per drop	sip by sip	sip by sip	gole em gole	gole por gole		4		4		4		4		4		4		4		1		sip by sip
639	Coordenação:	Coordination:	Coordenation:	Coordination:	Coordenação:	Coordenação:		4		4		4		4		4		4		4		1		Coordination:
640	adequada	adequate	adequate	adequate	adequada	adequada		4		4		4		4		4		4		4		1		adequate
641	engasgo	choke	chokes	choke	engasga	engasga		4		4		4		4		4		4		4		1		choke
642	tosse	cough	coughs	cough	tosse	tosse		4		4		4		4		4		4		4		1		cough
643	Observação:	Observation:	Observation:	Observation:	Observação:	Observação:		4		4		4		4		4		4		4		1		Observation:
644	Deglutição dirigida (líquido - água)	Directed swallowing (liquid - water)	Directed swallowing (liquid - water)	Directed swallowing (liquid - water)	Deglutição direcionada (líquido - água)	Deglutição direcionada (líquido - água)		4		4		4		4		4		4		4		1		Directed swallowing (liquid - water)
645	SOMAR TODOS OS PONTOS	ADD ALL SCORES	TOTAL ALL OF THE POINTS	ADD ALL SCORES	SOME TODAS AS PONTUAÇÕES	SOME TODOS OS PONTOS		4		4		3		4		4		4		4		1		SUM OF ALL SCORES
646	(melhor resultado = 0 e pior = 13)	(best result = 0 and worst = 13)	(best result = 0 and worst = 13)	(best result = 0 and worst = 13)	(melhor resultado = 0 e pior = 13)	(melhor resultado = 0; pior resultado = 13)		4		4		3		4		4		4		4		1		(best result = 0; worst result = 13)
647	(solicitar que o paciente coloque água na boca e degluta somente após a ordem)	(request the patient to put water in the mouth and swallow only after evaluator’s command)	(request the patient to put water in the mouth and swallow only after evaluator’s order)	(request the patient to put water in the mouth and swallow only after evaluator’s command)	(solicite que o paciente coloque água na boca e degluta somente após a ordem)	(solicitar que o paciente coloque água na boca e degluta somente após a ordem)		4		4		4		3		4		4		4		1		(request the patient to hold water in their mouth and swallow it only after the evaluator’s command)
648	Postura dos lábios:	Lip posture:	Lip position:	Lip posture:	Postura dos lábios:	Postura dos lábios:		4		4		4		4		4		4		4		1		Lip posture:
649	fechados	closed	closed	closed	fechados	fechados		4		4		4		4		4		4		4		1		closed
650	parcialmente fechados	partially closed	partially closed	partially closed	parcialmente fechados	parcialmente fechados		4		4		4		4		4		4		4		1		partially closed
651	lábio inferior em contato com dentes superiores	lower lip in contact with upper teeth	lower lip in contact with upper teeth	lower lip in contact with upper teeth	lábio inferior tocando os dentes superiores	lábio inferior toca os dentes superiores		4		4		4		3		4		4		4		1		lower lip touching the upper teeth
652	abertos	open	open	open	abertos	abertos		4		4		4		4		4		4		4		1		open
653	Postura da língua:	Tongue posture:	Tongue position:	Tongue posture:	Postura da língua:	Postura da língua:		4		4		4		4		4		4		4		1		Tongue posture:
654	atrás dos dentes	behind the teeth	behind the teeth	behind the teeth	atrás dos dentes	atrás dos dentes		4		4		4		4		4		4		4		1		behind the teeth
655	contra os dentes	against the teeth	against the teeth	against the teeth	contra os dentes	empurrando os dentes		4		4		4		4		4		4		4		1		against the teeth
656	entre os dentes	between the teeth	between the teeth	between the teeth	entre os dentes	entre os dentes		4		4		4		4		4		4		4		1		between the teeth
657	Contenção do líquido:	Containment of liquid:	Containment of liquid:	Containment of liquid:	Contenção de líquidos:	Contenção de líquidos:		4		4		4		4		4		4		4		1		Containment of liquid:
658	adequada	adequate	adequate	adequate	adequada	adequada		4		4		4		4		4		4		4		1		adequate
659	parcial	partial	partial	partial	parcial	parcial		4		4		4		4		4		4		4		1		partial
660	inadequada	inadequate	inadequate	inadequate	inadequada	inadequada		4		4		4		4		4		4		4		1		inadequate
661	Contração do orbicular:	Orbicularis contraction:	Oribicular contractions:	Orbicularis contraction:	Contração orbicular:	Contração do orbicular:		4		4		4		4		4		4		4		1		Orbicularis contraction:
662	adequada	adequate	adequate	adequate	adequada	adequada		4		4		4		4		4		4		4		1		adequate
663	pouca	little	few	little	pouca	leve		4		4		4		4		4		4		4		1		little
664	acentuada	accentuated	accentuated	accentuated	acentuada	acentuada		4		4		4		4		4		4		4		1		accentuated
665	Contração do mentual:	Mentalis contraction:	Chin contractions:	Mentalis contraction:	Contração do mentalis:	Contração do mentalis:		4		4		4		4		4		4		4		1		Mentalis contraction:
666	ausente	absent	absent	absent	ausente	ausente		4		4		4		4		4		4		4		1		absent
667	pouca	little	few	little	pouca	leve		4		4		4		4		4		4		4		1		little
668	acentuada	accentuated	accentuated	accentuated	acentuada	acentuada		4		4		4		4		4		4		4		1		accentuated
669	Movimento de cabeça:	Head movement:	Head movement:	Head movement:	Movimentação da cabeça:	Movemento da cabeça:		4		4		4		4		4		4		4		1		Head movement:
670	ausente	absent	absent	absent	ausente	ausente		4		4		4		4		4		4		4		1		absent
671	presente	present	present	present	presente	presente		4		4		4		4		4		4		4		1		present
672	Ruído:	Noise:	Noise:	Noise:	Ruído:	Barulho:		4		4		4		4		4		4		4		1		Noise:
673	ausente	absent	absent	absent	ausente	ausente		4		4		4		4		4		4		4		1		absent
674	presente	present	present	present	presente	presente		4		4		4		4		4		4		4		1		present
675	Coordenação:	Coordination:	Coordenation:	Coordination:	Coordenação:	Coordenação:		4		4		4		4		4		4		4		1		Coordination:
676	adequada	adequate	adequate	adequate	adequada	adequada		4		4		4		4		4		4		4		1		adequate
677	engasgo	choke	chokes	choke	engasga	engasga		4		4		4		4		4		4		4		1		choke
678	tosse	cough	coughs	cough	tosse	tosse		4		4		4		4		4		4		4		1		cough
679	Perguntar ao paciente	Ask the patient	Patient responses	Patient responses	Respostas do paciente	Respostas do paciente		4		4		4		4		4		4		4		1		Patient responses
680	Dificuldade para deglutir:	Difficulty to swallow:	Difficulty swallowing:	Difficulty swallowing:	Dificuldade em engolir:	Dificuldade para engolir:		4		4		4		4		3		4		4		1		Difficulty in swallowing:
681	não	no	no	no	não	não		4		4		4		4		4		4		4		1		no
682	sim	yes	yes	yes	sim	sim		4		4		4		4		4		4		4		1		yes
683	(descrever):	(describe):	(description):	(describe):	(descreva):	(descreva):		4		4		4		4		4		4		4		1		(describe):
684	Posição da língua:	Tongue position:	Tongue position:	Tongue position:	Posição da língua:	Posição da língua:		4		4		4		4		4		4		4		1		Tongue position:
685	atrás dos dentes superiores	behind the upper teeth	behind the upper teeth	behind the upper teeth	atrás dos dentes superiores	atrás dos dentes superiores		4		4		4		4		4		4		4		1		behind the upper teeth
686	atrás dos dentes inferiores	behind the lower teeth	behind the lower teeth	behind the lower teeth	atrás dos dentes inferiores	atrás dos dentes inferiores		4		4		4		4		4		4		4		1		behind the lower teeth
687	entre os dentes	between the teeth	between the teeth	between the teeth	entre dentes	entre dentes		4		4		4		4		4		4		4		1		between the teeth
688	não sabe	doesn’t know	doesn’t know	does not know	não sabe	desconhecida		4		4		4		4		4		4		4		1		does not know
689	Observação:	Observation:	Observation:	Observation:	Observação:	Observação:		4		4		4		4		4		4		4		1		Observation:
690	Fala	Speech	Speech	Speech	Fala	Fala		4		4		4		4		4		4		4		1		Speech
691	SOMAR OS PONTOS DAS QUATRO PROVAS	ADD ALL SCORES OF THE FOUR TESTS	TOTAL ALL THE POINTS FOR THE FOUR TESTS	ADD ALL SCORES OF THE FOUR TESTS	SOME TODAS AS PONTUAÇÕES DOS QUATRO TESTES	SOME TODOS OS PONTOS DOS QUATRO TESTES		4		4		3		4		4		4		4		1		SUM OF THE SCORES FOR THE FOUR SPEECH TESTS
692	(melhor resultado = 0 e pior = 72)	(best result = 0 and worst = 72)	(best result = 0 and worst = 72)	(best result = 0 and worst = 72)	(melhor resultado = 0 e pior = 72)	(melhor resultado = 0; pior resultado = 72)		4		4		3		4		4		4		4		1		(best result = 0; worst result = 72)
693	Aspecto fonético/fonológico	Phonetic/phonological aspect	Phonetic/phonological aspect	Phonetic/phonological aspect	Aspecto fonético/fonológico	Aspecto fonético/fonológico		4		4		4		4		4		4		4		1		Phonetic/phonological aspect
694	SOMAR TODOS OS PONTOS	ADD ALL SCORES	TOTAL ALL OF THE POINTS	ADD ALL SCORES	SOME TODAS AS PONTUAÇÕES	SOME TODOS OS PONTOS		4		4		3		4		4		4		4		1		SUM OF ALL SCORES
695	(melhor resultado = 0 e pior 30)	(best result = 0 and worst = 30)	(best result = 0 and worst = 30)	(best result = 0 and worst 30)	(melhor resultado = 0 e pior = 30)	(melhor resultado = 0; pior resultado = 30		4		4		3		4		4		4		4		1		(best result = 0; worst result = 30)
696	Característica:	Characteristics:	Characteristic:	Characteristics:	Características:	Características:		4		4		4		4		4		4		4		1		Characteristics:
697	fonética:	phonetic:	phonetic:	phonetic:	fonéticas:	fonéticas:		4		4		4		4		4		4		4		1		phonetic:
698	funcional	functional	functional	functional	funcional	funcionais		4		4		4		4		4		4		4		1		functional
699	estrutural	structural	structural	structural	estrutural	estruturais		4		4		4		4		4		4		4		1		structural
700	DTM	TMD	TMJ	TMD	ATM	DTM		4		4		4		4		4		4		4		1		TMD
701	neuromuscular	neuromuscular	neuromuscular	neuromuscular	neuromuscular	neuromusculares		4		4		4		4		4		4		4		1		neuromuscular
702	outra:	other:	other:	other:	outra:	outras:		4		4		4		4		4		4		4		1		other:
703	fonética/fonológica	phonetic/phonological	phonetic/phonological	phonetic/phonological	fonéticas/fonológicas	fonéticas/fonológicas		4		4		4		4		4		4		4		1		phonetic/phonological
704	fonológica	phonological	phonological	phonological	fonológicas	fonológicas		4		4		4		4		4		4		4		1		phonological
705	ausência	absence	absent	absence	ausente	ausente		4		4		4		4		4		4		4		1		absence
706	presença assistemática	unsystematic presence	unsystematic presence	unsystematic presence	presença assistemática	presença não sistemática		4		4		4		4		4		4		4		1		unsystematic presence
707	presença sistemática	systematic presence	systematic presence	systematic presence	presença sistemática	presença sistemática		4		4		4		4		4		4		4		1		systematic presence
708	Fala espontânea	Spontaneous speech	Spontaneous speech	Spontaneous speech	Fala espontânea	Fala espontânea		4		4		4		4		4		4		4		1		Spontaneous speech
709	(melhor resultado = 0 e pior = 8)	(best result = 0 and worst = 8)	(best result = 0 and worst = 8)	(best result = 0 and worst = 8)	(melhor resultado = 0 e pior = 8)	(melhor resultado = 0; pior resultado = 8)		4		4		3		4		4		4		4		1		(best result = 0; worst result = 8)
710	“nome e idade”, “falar sobre a escola ou trabalho”, “falar sobre uma viagem ou passeio”	“name and age,” “talk about your studies/work,” “tell about a trip you took”	“name and age,” “talk about your study/work,” “relate a vacation/trip you have made”	“name and age,” “talk about your studies/work,” “tell about a trip you took”	“nome e idade”, “fale sobre seus estudos/trabalho”, “conte sobre uma viagem que você fez”	“nome e idade”, “fale sobre sua escola ou seu trabalho”, “conte sobre uma viagem que você fez”		4		4		4		3		4		4		4		1		“say your name and age,” “talk about your studies or work,” “talk about a trip you took”
711	Omissão*	Omission*	Omission*	Omission*	Omissão*	Omissão*		4		4		4		4		4		4		4		1		Omission*
712	Substituição*	Substitution*	Substitution*	Substitution*	Substituição*	Substituição*		4		4		4		4		4		4		4		1		Substitution*
713	Distorção	Distortion	Distortion	Distortion	Distorção	Distorção		4		4		4		4		4		4		4		1		Distortion
714	Troca do ponto articulatório	Articulation point exchange	Articulation point exchange	Articulation point exchange	Troca do ponto de articulação	Troca do ponto de articulação		4		2	Change in place of articulation	4		4		4		3		2	Costumo ouvir "place of articulation". Não sei se "exchange" seria o termo técnico aqui	0.714286		Change in place of articulation
715	Projeção da língua	Tongue projection	Tongue projection	Tongue projection	Projeção da língua	Projeção da língua		4		4		4		4		4		4		4		1		Tongue projection
716	Fala automática	Automatic speech	Automatic Speech	Automatic speech	Fala automática	Fala automática		4		4		4		4		4		4		4		1		Automatic speech
717	(melhor resultado = 0 e pior = 8)	(best result = 0 and worst = 8)	(best result = 0 and worst = 8)	(best result = 0 and worst = 8)	(melhor resultado = 0 e pior = 8)	(melhor resultado = 0; pior resultado = 8)		4		4		3		4		4		4		4		1		(best result = 0; worst result = 8)
718	“contagem de 1 a 20“, “dias da semana“, “meses do ano”	“count 1 to 20,” “days of the week,” “months of the year”	“count 1 to 20,” “days of the week,” “months of the year”	“count 1 to 20,” “days of the week,” “months of the year”	"conte de 1 a 20", "dias da semana", "meses do ano"	"conte de 1 a 20", "dias da semana", "meses do ano"		4		4		4		3		4		4		4		1		“count from 1 to 20,” “list the days of the week,” “name the months of the year”
719	Omissão*	Omission*	Omission*	Omission*	Omissão*	Omissão*		4		4		4		4		4		4		4		1		Omission*
720	Substituição*	Substitution*	Substitution*	Substitution*	Substituição*	Substituição*		4		4		4		4		4		4		4		1		Substitution*
721	Distorção	Distortion	Distortion	Distortion	Distorção	Distorção		4		4		4		4		4		4		4		1		Distortion
722	Troca do ponto articulatório	Articulation point exchange	Articulation point exchange	Articulation point exchange	Troca do ponto de articulação	Troca do ponto de articulação		4		2	Change in place of articulation	4		4		4		3		2	Costumo ouvir "place of articulation". Não sei se "exchange" seria o termo técnico aqui	0.714286		Change in place of articulation
723	Projeção da língua	Tongue projection	Tongue projection	Tongue projection	Projeção da língua	Projeção da língua		4		4		4		4		4		4		4		1		Tongue projection
724	Nomeação de figuras ou leitura de palavras	Naming figures or reading words	Naming forms or reading words	Naming figures or reading words	Nomeando figuras ou lendo palavras	Nomeando figuras ou lendo palavras		4		4		4		4		4		4		4		1		Naming figures or reading words
725	(melhor resultado = 0 e pior = 8)	(best result = 0 and worst = 8)	(best result = 0 and worst = 8)	(best result = 0 and worst = 8)	(melhor resultado = 0 e pior = 8)	(melhor resultado = 0; pior resultado = 8)		4		4		3		4		4		4		4		1		(best result = 0; worst result = 8)
726	(usar as figuras do anexo e as palavras correspondentes)	“use the figures in the annex and the corresponding words”	“use the forms in the annex and the corresponding words”	“use the figures in the annex and the corresponding words”	“use as figuras do anexo e as palavras correspondentes”	“use as figuras do anexo e as palavras correspondentes”		3		4		4		4		4		4		4		1		(use phonetically balanced figures and their corresponding words)
727	Omissão*	Omission*	Omission*	Omission*	Omissão*	Omissão*		4		4		4		4		4		4		4		1		Omission*
728	Substituição*	Substitution*	Substitution*	Substitution*	Substituição*	Substituição*		4		4		4		4		4		4		4		1		Substitution*
729	Distorção	Distortion	Distortion	Distortion	Distorção	Distorção		4		4		4		4		4		4		4		1		Distortion
730	Troca do ponto articulatório	Articulation point exchange	Articulation point exchange	Articulation point exchange	Troca do ponto de articulação	Troca do ponto de articulação		4		2	Change in place of articulation	4		4		4		3		2	Costumo ouvir "place of articulation". Não sei se "exchange" seria o termo técnico aqui	0.714286		Change in place of articulation
731	Projeção da língua	Tongue projection	Tongue projection	Tongue projection	Projeção da língua	Projeção da língua		4		4		4		4		4		4		4		1		Tongue projection
732	* Se esperado para a idade, considerar zero (0)	* If expected for the age, consider zero	* If expected for the age, consider zero	* If expected for the age, consider zero	* Se esperado para a idade, considerar zero (0)	* Se for algo esperado por conta da idade, considere zero (0)		4		4		4		3		4		4		4		1		*If expected for the age, score zero (0)
733	Fones/fonemas e característica:	Phones/phonemes and characteristics:	Phones/phonemes and characteristics:	Phones/phonemes and characteristics:	Fonemas e características:	Fones/fonemas e características:		4		4		4		4		4		4		4		1		Phones/phonemes and characteristics:
734	No caso de omissão e/ou substituição:	In case of omission and/or substitution:	In case of omission and/or substitution:	In case of omission and/or substitution:	Em caso de omissão e/ou substituição:	Em caso de omissão e/ou substituição:		4		4		4		3		4		4		4		1		In the case of omission and/or substitution:
735	esperado para a idade	expected for the age	expected for the age	expected for the age	esperado para a idade	esperada por conta da idade		4		4		4		4		4		4		4		1		expected for the age
736	não esperado para a idade	unexpected for the age	not expected for the age	unexpected for the age	inesperado para a idade	não esperada por conta da idade		4		4		4		4		4		4		4		1		unexpected for the age
737	No caso de troca de ponto articulatório:	In the case of articulation point exchange:	In the case of articulation point exchange:	In the case of articulation point exchange:	Em caso de troca do ponto de articulação:	Em caso de mudança do ponto de articulação:		4		2	In case of change in place of articulation:	4		3		2	Avaliando novamente o termo "exchange" significa "trocar um pelo outro". Lendo o formulário, percebi que se trata de somente trocar o ponto e não trocar um pelo outro; sendo assim, é melhor o uso do termo "change"	3		2	Costumo ouvir "place of articulation". Não sei se "exchange" seria o termo técnico aqui	0.571429		In the case of change in place of articulation:
738	auditivamente perceptível	auditively perceptible	auditively perceptible	auditively perceptible	auditivamente perceptível	audivelmente perceptível		4		4		4		4		4		4		3		1		auditorily perceptible
739	visualmente perceptível	visually perceptible	visually perceptible	visually perceptible	visualmente perceptível	visualmente perceptível		4		4		4		4		4		4		4		1		visually perceptible
740	No caso de distorção, relaciona-se à:	In the case of distortion, it relates to:	In the case of distortion, it relates to:	In the case of distortion, it relates to:	Em caso de distorção, se relaciona com:	Em caso de distorção, está relacionada à:		4		3		3		3		4		4		4		1		In the case of distortion, it is related to:
741	língua interdental:	interdental tongue:	tongue interdental:	interdental tongue:	língua interdental:	língua interdental:		4		4		4		4		4		4		4		1		interdental tongue:
742	anterior	anterior	anterior	anterior	anterior	anterior		4		4		4		4		4		4		4		1		anterior
743	lateral	lateral	lateral	lateral	lateral	lateral		4		4		4		4		4		4		4		1		lateral
744	vibração múltipla do ápice da língua	multiple vibration of tongue apex	multiple vibration at the tongue tip	multiple vibration of tongue apex	vibração múltipla do ápice da língua	vibração múltipla do ápice da língua		4		4		4		4		4		4		4		1		multiple vibration of tongue apex
745	ausência/pouca vibração do ápice da língua	absence/little vibration of tongue apex	absent/little vibration at the tongue tip	absent/little vibration of tongue apex	vibração ausente/pouca vibração do ápice da língua	pouca vibração/vibração ausente do ápice da língua		4		4		4		4		4		4		4		1		absent/little vibration of tongue apex
746	elevação do dorso	elevation of back	back elevation	elevation of back	elevação do dorso	elevação da parte de trás		4		4		4		4		4		4		3		1		elevation of the back of tongue
747	rebaixamento do dorso	lowering of back	back lowered	lowering of back	descida do dorso	rebaixamento da parte de trás		4		4		4		4		4		4		3		1		lowering of the back of tongue
748	outra:	other:	other:	other:	outra:	outro:		4		4		4		4		4		4		4		1		other:
749	Prova terapêutica	Therapeutic testing	Therapeutic test	Therapeutic testing	Teste terapêutico	Teste terapêutico		4		4		4		4		4		4		4		1		Therapeutic testing
750	(Repetição de sílabas)	(Repetition of syllables)	(Repetition of syllables)	(Repetition of syllables)	(Repetição de sílabas)	(Repetição de sílabas)		4		4		4		4		4		4		4		1		(Repetition of syllables)
751	(Solicitar a repetição de sílabas que contenham os fones alterados, utilizando a vogal “e”. Observar se, quando o padrão correto é fornecido, a produção articulatória do fone alterado se modifica)	(request repetition of syllables containing altered phones, using the sound /e/. Observe if the articulatory production of the altered phone is modified when the pattern is provided)	(request the repetition of syllables containing altered phones, using the sound "e". Observe if the articulatory production of the altered phone is modified when the pattern is provided)	(request repetition of syllables containing altered phones, using the sound /e/. Observe if the articulatory production of the altered phone is modified when the pattern is provided)	(solicite a repetição de sílabas que contenham os fones alterados, utilizando a vogal “e”. Observe se, quando o padrão correto é fornecido, a produção articulatória do fone alterado se modifica)	(peça para que repita sílabas contendo fones alterados, usando o som “e”. Observe se, quando o padrão correto é fornecido, a produção articulatória do fone alterado se modifica)		4		3		4		3		4		4		4		1		(request the repetition of syllables containing the altered phones, using the vowel /e/; then, observe if the articulatory production of the altered phone changes when the correct pattern is provided)
752	Fone testado	Phone tested	Phone tested	Phone tested	Fone testado	Fone testado		4		4		4		3		4		4		4		1		Tested phone
753	A produção não se altera	the production does not change	the production doesn't change	the production does not change	a produção não muda	a produção não muda		4		4		4		4		4		4		4		1		The production does not change
754	A produção melhora	the production improves	the production improves	the production improves	a produção melhora	a produção melhora		4		4		4		4		4		4		4		1		The production improves
755	A produção torna-se adequada	the production becomes adequate	the production becomes adequate	the production becomes adequate	a produção se torna adequada	a produção se torna adequada		4		4		4		4		4		4		4		1		The production becomes adequate
756	Observação:	Observation:	Observation:	Observation:	Observação:	Observação:		4		4		4		4		4		4		4		1		Observation:
757	Aspectos gerais	General aspects	General aspects	General aspects	Aspectos gerais	Aspectos gerais		4		4		4		4		4		4		4		1		General aspects
758	SOMAR TODOS OS PONTOS	ADD ALL SCORES	TOTAL ALL OF THE POINTS	ADD ALL SCORES	SOME TODAS AS PONTUAÇÕES	SOME TODOS OS PONTOS		4		4		3		4		4		4		4		1		SUM OF ALL SCORES
759	(melhor resultado = 0 e pior = 16)	(best result = 0 and worst = 16)	(best result = 0 and worst = 16)	(best result = 0 and worst = 16)	(melhor resultado = 0 e pior = 16)	melhor resultado = 0; pior resultado = 16)		4		4		3		4		4		4		4		1		(best result = 0; worst result = 16)
760	Saliva:	Saliva:	Saliva:	Saliva:	Saliva:	Saliva:		4		4		4		4		4		4		4		1		Saliva:
761	deglutida	swallowed	swallowed	swallowed	deglutida	engoliu		4		4		4		4		4		4		4		1		swallowed
762	acumulada na comissura direita e/ou esquerda	accumulated in the right and/or left commissure	accumulated in the right and/or left commissure	accumulated in the right and/or left commissure	acumulada na comissura direita e/ou esquerda	acumulou na comissura direita e/ou esquerda		4		4		4		4		4		4		4		1		accumulated in the right and/or left commissure
763	acumulada no lábio inferior	accumulated on lower lip	accumulated at the lower lips	accumulated on lower lip	acumulada no lábio inferior	acumulou no lábio inferior		4		4		3		4		4		4		4		1		accumulated on the lower lip
764	espirra	splashes	spray	spray	pulverizada	cuspiu		4		3		4		4		4		4		4		1		spit
765	baba	drool	drool	drool	babada	babou		4		3		4		4		4		4		4		1		drooled
766	Posição da língua na fala:	Position of tongue in speech:	Tongue position in speech:	Tongue position in speech:	Posição da língua durante a fala:	Posição da língua na fala:		4		4		4		4		4		4		4		1		Tongue position in speech:
767	adequada	adequate	adequate	adequate	adequada	adequada		4		4		4		4		4		4		4		1		adequate
768	no assoalho	on the floor	in the floor	on the floor	no assoalho	no assoalho		4		4		4		4		4		4		3		1		on the floor of the mouth
769	interdental	interdental	interdental	interdental	interdental	interdental		4		4		4		4		4		4		4		1		interdental
770	posteriorizada	retracted	backward	retracted	retraída	retraída		4		4		4		4		4		4		4		1		retracted
771	ápice baixo e laterais elevadas	low apex and elevated laterals	low tip and high sides	low apex and elevated laterals	ápice baixo e laterais elevadas	ápice baixo e laterais elevadas		4		4		4		4		4		4		4		1		low apex and elevated laterals
772	Abertura da boca:	Opening of mouth:	Mouth opening:	Opening of mouth:	Abertura da boca:	Abertura da boca:		4		3		4		4		4		4		4		1		Mouth opening:
773	adequada	adequate	adequate	adequate	adequada	adequada		4		4		4		4		4		4		4		1		adequate
774	reduzida	reduced	reduced	reduced	reduzida	reduzida		4		4		4		4		4		4		4		1		reduced
775	aumentada	increased	augmented	increased	aumentada	aumentada		4		4		4		4		4		4		4		1		increased
776	Movimento da mandíbula:	Movement of mandible:	Mandible movement:	Mandibular movement:	Movimento da mandíbula:	Movimento da mandíbula:		4		4		4		4		4		4		4		1		Mandibular movement:
777	trajetória adequada	adequate trajectory	adequate trajectory	adequate trajectory	trajetória adequada	trajetória adequada		4		4		3		4		4		4		4		1		adequate
778	desvio à direita	right deviation	right deviation	right deviation	desvio direito	desvio para direita		3		4		4		4		4		4		4		1		deviation to R
779	desvio à esquerda	left deviation	left deviation	left deviation	desvio esquerdo	desvio para esquerda		3		4		4		4		4		4		4		1		deviation to L
780	anteriorização	jutting	anteriorization	retraction	retração	retração		4		4		3		3		4		3		4		1		protrusion
781	Movimento dos lábios:	Movement of lips:	Lip movement:	Movement of lips:	Movimento dos lábios:	Movimento dos lábios:		4		3		4		4		4		4		4		1		Lip movement:
782	adequado	adequate	adequate	adequate	adequado	adequado		4		4		4		4		4		4		4		1		adequate
783	reduzido	reduced	reduced	reduced	reduzido	reduzido		4		4		4		4		4		4		4		1		reduced
784	exagerado	exaggerated	exaggerated	exaggerated	exagerado	exagerado		4		4		4		4		4		4		4		1		exaggerated
785	Movimento da língua:	Movement of tongue:	Tongue movement:	Tongue movement:	Movimento da língua:	Movimento da língua:		4		4		4		4		4		4		4		1		Tongue movement:
786	adequado	adequate	adequate	adequate	adequado	adequado		4		4		4		4		4		4		4		1		adequate
787	reduzido	reduced	reduced	reduced	reduzido	reduzido		4		4		4		4		4		4		4		1		reduced
788	Articulação:	Articulation:	Articulation:	Articulation:	Articulação:	Articulação:		4		4		4		4		4		4		4		1		Articulation:
789	precisa	precise	precise	precise	precisa	precisa		4		4		4		4		4		4		4		1		precise
790	imprecisão assistemática	unsystematic imprecision	unsystematic imprecision	unsystematic imprecision	imprecisão assistemática	imprecisão não sistemática		4		4		4		4		4		3		4		1		unsystematic imprecise
791	imprecisão sistemática	systematic imprecision	systematic imprecision	systematic imprecision	imprecisão sistemática	imprecisão sistemática		4		4		4		4		4		3		4		1		systematic imprecise
792	Entonação:	Intonation:	Intonation:	Intonation:	Entonação:	Entonação:		4		4		4		4		4		4		4		1		Intonation:
793	adequada	adequate	adequate	adequate	adequada	adequada		4		4		4		4		4		4		4		1		normal
794	alterada	altered	altered	altered	alterada	alterada		4		4		4		4		4		4		4		1		altered
795	Velocidade:	Velocity:	Velocity:	Velocity:	Velocidade:	Velocidade:		4		4		4		4		4		4		4		1		Velocity:
796	adequada	adequate	adequate	adequate	adequada	adequada		4		4		4		4		4		4		4		1		adequate
797	aumentada	increased	augmented	increased	aumentada	aumentada		4		4		4		4		4		4		4		1		increased
798	reduzida	reduced	reduced	reduced	reduzida	reduzida		4		4		4		4		4		4		4		1		reduced
799	Coordenação pneumofonoarticulatória:	Pneumophonoarticulatory coordination:	Articulatory pneumophonic coordination:	Pneumophonoarticulatory coordination:	Coordenação pneumofonoarticulatória:	Coordenação pneumofonoarticulatória:		4		4		4		4		4		4		4		1		Pneumophonoarticulatory coordination:
800	adequada	adequate	adequate	adequate	adequada	adequada		4		4		4		4		4		3		4		1		normal
801	alterada	altered	altered	altered	alterada	alterada		4		4		4		4		4		4		4		1		altered
802	Ressonância:	Resonance:	Resonance:	Resonance:	Ressonância:	Ressonância:		4		4		4		4		4		4		4		1		Resonance:
803	equilíbrio oronasal	oronasal balance	oronasal equilibrium	oronasal balance	equilíbrio oronasal	equilíbrio oronasal		4		4		4		4		4		4		4		1		oronasal balance
804	uso reduzido nasal:	reduced nasal use:	reduced nasal use:	reduced nasal use:	uso nasal reduzido:	uso nasal reduzido:		4		4		4		4		4		2	Considere alterar para "hyponasality"	4		0.857143		hyponasality:
805	leve	light	light	mild	leve	leve		4		4		4		4		4		4		4		1		mild
806	moderado	moderate	moderate	moderate	moderado	moderado		4		4		4		4		4		4		4		1		moderate
807	grave	severe	severe	severe	severo	severo		4		4		4		4		4		4		4		1		severe
808	uso excessivo nasal:	excessive nasal use:	excessive nasal use:	excessive nasal use:	uso nasal excessivo:	uso nasal excessivo:		4		4		4		4		4		2	Considere alterar para "hypernasality"	4		0.857143		hypernasality:
809	leve	light	light	mild	leve	leve		4		4		4		4		4		4		4		1		mild
810	moderado	moderate	moderate	moderate	moderado	moderado		4		4		4		4		4		4		4		1		moderate
811	grave	severe	severe	severe	severo	severo		4		4		4		4		4		4		4		1		severe
812	laringofaríngea	laryngopharyngeal	laryngopharyngeal	laryngopharyngeal	laringofaríngea	laringofaríngea		4		4		4		4		4		4		4		1		laryngopharyngeal
813	Em caso de alteração na precisão, relaciona-se à:	In case of change in precision, it is related to the:	In case of a change in accuracy, it is related to the:	In case of change in precision, it is related to the:	Em caso de mudança na precisão, é relacionada à/ao:	Em caso de mudança na precisão, tem relação com:		4		3		4		3		4		4		4		1		In the case of change in precision, it is related to:
814	tônus	tonus	tonus	tonus	tônus	tônus		4		4		4		4		4		4		4		1		tonus
815	respiração oronasal	oronasal respiration	oronasal respiration	oronasal breathing	respiração oronasal	respiração oronasal		4		4		4		4		4		4		4		1		oronasal breathing
816	fadiga muscular	muscular fatigue	muscular fatigue	muscular fatigue	fatiga muscular	fatiga muscular		4		4		4		4		4		4		4		1		muscular fatigue
817	audição	hearing	hearing	hearing	audição	audição		4		4		4		4		4		4		4		1		hearing
818	velocidade de fala	speech velocity	velocity of speech	velocity of speech	velocidade de fala	velocidade de fala		4		4		4		4		4		4		4		1		velocity of speech
819	uso de medicação	use of medication	use of medication	use of medication	uso de medicamentos	uso de medicamento		4		4		4		4		4		4		4		1		use of medication
820	má oclusão	malocclusion	bad occlusion	malocclusion	má oclusão	má oclusão		4		4		4		4		4		4		4		1		malocclusion
821	quantidade de saliva	quantity of saliva	quantity of saliva	quantity of saliva	quantidade de saliva	quantidade de saliva		4		4		4		4		4		4		4		1		quantity of saliva
822	redução da abertura da boca	reduction of opening of mouth	reduced mouth opening	reduction of opening of mouth	redução da abertura da boca	redução da abertura da boca		4		3		4		4		4		4		4		1		decreased mouth opening
823	uso de prótese	use of denture	use of prosthesis	use of prosthesis	uso de prótese	uso de prótese		4		4		4		4		4		4		4		1		use of prosthesis
824	alteração neurológica	neurological alteration	neurological disorder	neurological disorder	desordem neurológica	distúrbio neurológico		4		4		4		4		4		4		4		1		neurological disorder
825	ansiedade/depressão	anxiety/depression	anxiety/depression	anxiety/depression	ansiedade/depressão	ansiedade/depressão		4		4		4		4		3		4		4		1		anxiety or depression
826	outros:	others:	others:	others:	outros:	outros:		4		4		4		4		4		4		4		1		others:
827	Coordenação motora na fala	Motor coordination in speech	Motor coordination in speech	Motor coordination in speech	Coordenação motora na fala	Coordenação motora na fala		4		4		4		4		4		4		4		1		Motor coordination in speech
828	SOMAR TODOS OS PONTOS	ADD ALL SCORES	TOTAL ALL OF THE POINTS	ADD ALL SCORES	SOME TODAS AS PONTUAÇÕES	SOME TODOS OS PONTOS		4		4		3		4		4		4		4		1		SUM OF ALL SCORES
829	(melhor resultado = 0 e pior = 8)	(best result = 0 and worst = 8)	(best result = 0 and worst = 8)	(best result = 0 and worst = 8)	(melhor resultado = 0 e pior = 8)	(melhor resultado = 0; pior resultado = 8		4		4		3		4		4		4		4		1		(best result = 0; worst result = 8)
830	(solicitar 10 segundos de emissão rápida e repetida de cada sílaba e da sequência trissilábica)	(request rapid and repeated emission of syllables and trisyllabic sequence for 10 seconds)	(request rapid and repeated emission for 10 seconds of a syllablic and trisyllabic sequence)	(request rapid and repeated emission of syllables and trisyllabic sequence for 10 seconds)	(solicite emissões rápidas e repetidas de sílabas e sequências trissilábicas por 10 segundos)	(peça para o paciente emitir sílabas e uma sequência trissilábica de forma rápida e repetitiva por 10 segundos)		3		4		4		3		4		4		4		1		(request 10 seconds of rapid and repeated utterance of each syllable and the trisyllabic sequence)
831	Velocidade	Velocity	Velocity	Velocity	Velocidade	Velocidade		4		4		4		4		4		4		4		1		Velocity
832	Ritmo	Rhythm	Rhythm	Rhythm	Ritmo	Ritmo		4		4		4		4		4		4		4		1		Rhythm
833	Adequada	Adequate	Adequate	Adequate	Adequado	Adequado		4		4		4		4		4		4		4		1		Adequate
834	Inadequada	Inadequate	Inadequate	Inadequate	Inadequado	Inadequado		4		4		4		4		4		4		4		1		Inadequate
835	Adequado	Adequate	Adequate	Adequate	Adequado	Adequado		4		4		4		4		4		4		4		1		Adequate
836	Inadequado	Inadequate	Inadequate	Inadequate	Inadequado	Inadequado		4		4		4		4		4		4		4		1		Inadequate
837	[pa]	[pa]	[pa]	[pa]	[pa]	[pa]		4		4		4		4		4		4		4		1		[pa]
838	[ta]	[ta]	[ta]	[ta]	[ta]	[ta]		4		4		4		4		4		4		4		1		[ta]
839	[ka]	[ka]	[ka]	[ka]	[ka]	[ka]		4		4		4		4		4		4		4		1		[ka]
840	[pataka]	[pataka]	[pataka]	[pataka]	[pataka]	[pataka]		4		4		4		4		4		4		4		1		[pataka]
841	Observação:	Observation:	Observation:	Observation:	Observação:	Observação:		4		4		4		4		4		4		4		1		Observation:
842	Função velofaríngea	Velopharyngeal function	Velopharyngeal function	Velopharyngeal function	Função velofaríngea	Função velofaríngea		4		4		4		4		4		4		4		1		Velopharyngeal function
843	SOMAR TODOS OS PONTOS	ADD ALL SCORES	TOTAL ALL OF THE POINTS	ADD ALL SCORES	SOME TODAS AS PONTUAÇÕES	SOME TODOS OS PONTOS		4		4		3		4		4		4		4		1		SUM OF ALL SCORES
844	(melhor resultado = 0 e pior = 18)	(best result = 0 and worst = 18)	(best result = 0 and worst = 18)	(best result = 0 and worst = 18)	melhor resultado = 0 e pior = 18)	(melhor resultado = 0; pior resultado = 18)		4		4		3		4		4		4		4		1		(best result = 0; worst result = 18)
845	ausente	absent	absent	absent	ausente	ausente		4		4		4		4		4		4		4		1		absent
846	presente	present	present	present	presente	presente		4		4		4		4		4		4		4		1		present
847	Sopro	Blow	Blow	Blow	Sopro	Sopro		4		4		4		4		4		4		4		1		Blow:
848	(o paciente deve manter os lábios protraídos):	(the patient must keep lips protracted):	(the patient must keep lips protracted):	(the patient must keep lips protracted):	(o paciente deve manter os lábios protraídos):	(o paciente deve manter os lábios protraídos):		4		4		4		4		4		4		4		1		(the patient must keep lips protracted):
849	Emissão prolongada:	Prolonged emission:	Prolonged emission:	Prolonged emission:	Emissão prolongada:	Emissão prolongada:		4		4		4		4		4		4		4		1		Prolonged emission:
850	(o paciente deve manter a emissão por 4 segundos)	(the patient must maintain the sound production for 4 seconds)	(the patient must maintain the sound production for 4 seconds)	(the patient must maintain the sound production for 4 seconds)	(o paciente deve manter a emissão por 4 segundos)	(o paciente deve manter a emissão por 4 segundos)		4		4		4		3		4		3		4		1		(the patient must sustain the utterance for four seconds)
851	[ i ]	[ i ]	[ i ]	[ i ]	[ ī ]	[ ī ]		4		4		4		4		4		4		4		1		[ i ]
852	[ u ]	[ u ]	[ u ]	[ u ]	[ ū ]	[ ū ]		4		4		4		4		4		4		4		1		[ u ]
853	[ f ]	[ f ]	[ f ]	[ f ]	[ f ]	[ f ]		4		4		4		4		4		4		4		1		[ f ]
854	[ s ]	[ s ]	[ s ]	[ s ]	[ s ]	[ s ]		4		4		4		4		4		4		4		1		[ s ]
855	[ ∫ ]	[ ∫ ]	[ ∫ ]	[ ∫ ]	[ ∫ ]	[ ∫ ]		4		4		4		4		4		4		4		1		[ ∫ ]
856	Repetição de frases:	Repetition of phrases:	Repetition of phrases:	Repetition of phrases:	Repetição de frases:	Repetição de frases:		4		4		4		4		4		4		4		1		Repetition of phrases:
857	Papai pediu pipoca		Peter’s piglet pranced							4		4		4		4		4		4		1		Polly put the pill in the pocket
858	A toca é do tatu		Tim took tons of tools							4		4		4		4		4		4		1		Billy bought the ball
859	Cacá cortou o cabelo		Carrie's cat clawed her							4		4		4		4		4		4		1		Filip feed the fox
860	A babá beijou o bebê		Becky’s beagle barked							4		4		4		4		4		4		1		Victor visits the valley
861	O dedo da Dada doeu		Dan’s dog dove deep in the dam							4		4		4		4		4		4		1		Ted eats tacos
862	Gugu gosta do gato		A giraffe gobbled gooseberries							4		4		4		4		4		4		1		Daisy dates David
863	A fita da fada é de filó		Fred’s friends fried Frito							4		4		4		4		4		4		1		Scott has a sister
864	O saci sabe assobiar		Sara’s seven sisters slept							4		4		4		4		4		4		1		Zack zips up the zipper
865	Chico chupa chupeta		The children chose to chew							4		4		4		4		4		4		1		Kate kissed the kid
866	Vovó viu o vestido		Valiance is a virtue							4		4		4		4		4		4		1		Gabby gives gifts
867	A casa da Zezé é azul		Adopted Anna awfully adds arrows							4		4		4		4		4		4		1		Shyla shares the shampoo
868	O jipe é do Juca		The gym was jammed							4		4		4		4		4		4		1		Jack jokes with Joe
869	Observação:	Observation:	Observation:	Observation:	Observação:	Observação:		4		4		4		4		4		4		4		1		Observation:
870	Voz	Voice	Voice	Voice	Voz	Voz		4		4		4		4		4		4		4		1		Voice
871	(solicitar a emissão sustentada da vogal “a”)	(request the sustained emission of the vowel “a”)	(request the sustained issuance of the vowel “a”)	(request the sustained emission of the vowel “a”)	(solicite a emissão sustentada do som “ah”)	(peça que o paciente emita o som “ah” de forma contínua)		4		4		4		3		4		3		4		1		(request the sustained utterance of the vowel /a/)
872	Pitch:	Pitch:	Pitch:	Pitch:	Pitch:	Pitch:		4		4		4		4		4		4		4		1		Pitch:
873	adequado	adequate	adequate	adequate	adequado	adequada		4		4		4		4		4		4		4		1		adequate
874	grave	low	severe	low	baixo	baixa		4		4		4		4		4		4		4		1		low
875	agudo	high	acute	high	alto	alta		4		4		4		4		4		4		4		1		high
876	Loudness:	Loudness:	Loudness:	Loudness:	Loudness:	Loudness:		4		4		4		4		4		4		4		1		Loudness:
877	adequado	adequate	adequate	adequate	adequada	adequada		4		4		4		4		4		4		4		1		adequate
878	forte	strong	strong	strong	forte	forte		4		4		4		4		4		4		4		1		strong
879	fraco	weak	weak	weak	fraca	fraca		4		4		4		4		4		4		4		1		weak
880	Tipo de voz:	Voice type:	Type of voice:	Voice type:	Tipo de voz:	Tipo de voz:		4		4		4		3		4		4		4		1		Type of voice:
881	adequado	adequate	adequate	adequate	adequado	adequado		4		4		4		4		4		4		4		1		adequate
882	alterado	altered	altered	altered	alterado	alterado		4		4		4		4		4		4		4		1		altered
883	Observação:	Observation:	Observation:	Observation:	Observações:	Observações:		4		4		4		4		4		4		4		1		Observation:
884	Dados coletados de exames:	Data collected from exams:	Data collected from exams:	Data collected from exams:	Dados coletados de exames:	Dados coletados de exames:		4		4		4		4		4		4		3		1		Data collected from examinations:
885	Exames solicitados (justificativa):	Requested exams (reason):	Exams requested (justification):	Requested exams (reason):	Exames solicitados (motivo):	Exames solicitados (motivo):		4		4		4		4		4		4		3		1		Requested examinations (reasons):
886	Diagnóstico fonoaudiológico:	Phonoaudiological diagnosis:	Phonoaudiological diagnosis:	Speech-Language Pathology diagnosis:	Diagnóstico fonoaudiológico:	Diagnóstico fonoaudiológico:		4		4		4		4		4		4		4		1		Speech-Language Pathology diagnosis:
887	Prognóstico:	Prognosis:	Prognosis:	Prognosis:	Prognóstico:	Prognóstico:		4		4		4		4		4		4		4		1		Prognosis:
888	favorável	favorable	favorable	favorable	favorável	favorável		4		4		4		4		4		4		4		1		favorable
889	limitado	limited	limited	limited	limitado	limitado		4		4		4		4		4		4		4		1		limited
890	desfavorável	unfavorable	unfavorable	unfavorable	desfavorável	desfavorável		4		4		4		4		4		4		4		1		unfavorable
891	Plano terapêutico:	Therapeutic plan:	Therapy plan:	Therapeutic plan:	Plano terapêutico:	Plano terapêutico:		4		4		4		4		4		4		4		1		Therapeutic plan:
892	Encaminhamento para outros profissionais (justificativa):	Referral to other professionals (reasons):	Referral to other professionals (justification):	Referral to other professionals (reasons):	Encaminhamento para outros profissionais (motivos):	Encaminhamento para outros profissionais (motivos):		4		4		4		4		4		4		4		1		Referral to other professionals (reasons):
893	RESUMO DO EXAME MIOFUNCIONAL OROFACIAL – MBGR	SUMMARY OF THE OROFACIAL MYOFUNCTIONAL EXAM	SUMMARY OF THE OROFACIAL MYOFUNCTIONAL EXAM	SUMMARY OF THE OROFACIAL MYOFUNCTIONAL EXAM	RESUMO DO EXAME MIOFUNCIONAL OROFACIAL	RESUMO DO EXAME MIOFUNCIONAL OROFACIAL		4		4		4		4		4		4		3		1		SUMMARY OF THE OROFACIAL MYOFUNCTIONAL CLINICAL EXAMINATION OF THE MBGR PROTOCOL
894	EXAME EXTRAORAL (melhor resultado = 0 e pior = 30)	EXTRAORAL EXAM (best result = 0 and worst = 30)	EXTRAORAL EXAM (best result = 0 and worst = 30)	EXTRAORAL EXAM (best result = 0 and worst = 30)	EXAME EXTRAORAL (melhor resultado = 0 e pior = 30)	EXAME EXTRAORAL (melhor resultado = 0; pior resultado = 30)		4		4		4		4		4		4		3		1		EXTRAORAL EXAMINATION (best result = 0; worst result = 30)
895	Face (melhor resultado = 0 e pior = 15)	Face (best result = 0 and worst = 15)	Face (best result = 0 and worst = 15)	Face (best result = 0 and worst = 15)	Face (melhor resultado = 0 e pior = 15)	Face (melhor resultado = 0; pior resultado = 15)		4		4		3		4		4		4		4		1		Face (best result = 0; worst result = 15)
896	Lábios (melhor resultado = 0 e pior = 13)	Lips (best result = 0 and worst = 13)	Lips (best result = 0 and worst = 13)	Lips (best result = 0 and worst = 13)	Lábios (melhor resultado = 0 e pior = 13)	Lábios (melhor resultado = 0; pior resultado = 13)		4		4		3		4		4		4		4		1		Lips (best result = 0; worst result = 13)
897	Masseter (melhor resultado = 0 e pior = 2)	Masseter (best result = 0 and worst = 2)	Masseter (best result = 0 and worst = 2)	Masseter (best result = 0 and worst = 2)	Masseter (melhor resultado = 0 e pior = 2)	Masseter (melhor resultado = 0; pior resultado = 2)		4		4		3		4		4		4		4		1		Masseter (best result = 0; worst result = 2)
898	EXAME INTRAORAL (melhor resultado = 0 e pior = 61)	INTRAORAL EXAM (best result = 0 and worst = 61)	INTRAORAL EXAM (best result = 0 and worst = 61)	INTRAORAL EXAM (best result = 0 and worst = 61)	EXAME INTRAORAL (melhor resultado = 0 e pior = 61)	EXAME INTRAORAL (melhor resultado = 0; pior resultado = 61)		4		4		3		4		4		4		3		1		INTRAORAL EXAMINATION (best result = 0; worst result = 61)
899	Lábios (melhor resultado = 0 e pior = 5)	Lips (best result = 0 and worst = 5)	Lips (best result = 0 and worst = 5)	Lips (best result = 0 and worst = 5)	Lábios (melhor resultado = 0 e pior = 5)	Lábios (melhor resultado = 0; pior resultado = 5)		4		4		3		4		4		4		4		1		Lips (best result = 0; worst result = 5)
900	Bochechas (melhor resultado = 0 e pior = 8)	Cheeks (best result = 0 and worst = 8)	Cheeks (best result = 0 and worst = 8)	Cheeks (best result = 0 and worst = 8)	Bochechas (melhor resultado = 0 e pior = 8)	Bochechas (melhor resultado = 0; pior resultado = 8)		4		4		3		4		4		4		4		1		Cheeks (best result = 0; worst result = 8)
901	Língua (melhor resultado = 0 e pior = 20)	Tongue (best result = 0 and worst = 20)	Tongue (best result = 0 and worst = 20)	Tongue (best result = 0 and worst = 20)	Língua (melhor resultado = 0 e pior = 20)	Língua (melhor resultado = 0; pior resultado = 20)		4		4		3		4		4		4		4		1		Tongue (best result = 0; worst result = 20)
902	Palato (melhor resultado = 0 e pior = 8)	Palate (best result = 0 and worst = 8)	Palate (best result = 0 and worst = 8)	Palate (best result = 0 and worst = 8)	Palato (melhor resultado = 0 e pior = 8)	Palato (melhor resultado = 0; pior resultado = 8)		4		4		3		4		4		4		4		1		Palate (best result = 0; worst result = 8)
903	Tonsilas palatinas (melhor resultado = 0 e pior = 4)	Palatine tonsils (best result = 0 and worst = 4)	Palatine tonsils (best result = 0 and worst = 4)	Palatine tonsils (best result = 0 and worst = 4)	Amígdalas palatinas (melhor resultado = 0 e pior = 4)	Amídalas palatinas (melhor resultado = 0; pior resultado = 4)		4		4		3		4		4		4		4		1		Palatine tonsils (best result = 0; worst result = 4)
904	Dentes (melhor resultado = 0 e pior = 5)	Teeth (best result = 0 and worst = 5)	Teeth (best result = 0 and worst = 5)	Teeth (best result = 0 and worst = 5)	Dentes (melhor resultado = 0 e pior = 5)	Dentes (melhor resultado = 0; pior resultado = 5)		4		4		3		4		4		4		4		1		Teeth (best result = 0; worst result = 5)
905	Oclusão (melhor resultado = 0 e pior = 11)	Occlusion (best result = 0 and worst = 11)	Occlusion (best result = 0 and worst = 11)	Occlusion (best result = 0 and worst = 11)	Oclusão (melhor resultado = 0 e pior = 11)	Oclusão (melhor resultado = 0; pior resultado = 11)		4		4		3		4		4		4		4		1		Occlusion (best result = 0; worst result = 11)
906	MOBILIDADE (melhor resultado = 0 e pior = 68)	MOBILITY (best result = 0 and worst = 68)	MOBILITY (best result = 0 and worst = 68)	MOBILITY (best result = 0 and worst = 68)	MOBILIDADE (melhor resultado = 0 e pior = 68)	MOBILIDADE (melhor resultado = 0; pior resultado = 68)		4		4		3		4		4		4		4		1		MOBILITY (best result = 0; worst result = 68)
907	Lábios (melhor resultado = 0 e pior = 27)	Lips (best result = 0 and worst = 27)	Lips (best result = 0 and worst = 27)	Lips (best result = 0 and worst = 27)	Lábios (melhor resultado = 0 e pior = 27)	Lábios (melhor resultado = 0; pior resultado = 27)		4		4		3		4		4		4		4		1		Lips (best result = 0; worst result = 27)
908	Língua (melhor resultado = 0 e pior = 24)	Tongue (best result = 0 and worst = 24)	Tongue (best result = 0 and worst = 24)	Tongue (best result = 0 and worst = 24)	Língua (melhor resultado = 0 e pior = 24)	Língua (melhor resultado = 0; pior resultado = 24)		4		4		3		4		4		4		4		1		Tongue (best result = 0; worst result = 24)
909	Véu palatino (melhor resultado = 0 e pior = 4)	Palatal veil (best result = 0 and worst = 4)	Soft palate (best result = 0 and worst = 4)	Soft palate (best result = 0 and worst = 4)	Palato mole (melhor resultado = 0 e pior = 4)	Palato mole (melhor resultado = 0; pior resultado = 4)		4		4		3		4		4		4		4		1		Soft palate (best result = 0; worst result = 4)
910	Mandíbula (melhor resultado = 0 e pior = 13)	Mandible (best result = 0 and worst = 13)	Mandible (best result = 0 and worst = 13)	Mandible (best result = 0 and worst = 13)	Mandíbula (melhor resultado = 0 e pior = 13)	Mandíbula (melhor resultado = 0; pior resultado = 13)		4		4		3		4		4		4		4		1		Mandible (best result = 0; worst result = 13)
911	SENSIBILIDADE (melhor resultado = 0 e pior = 65)	SENSITIVITY (best result = 0 and worst = 65)	SENSITIVITY (best result = 0 and worst = 65)	SENSITIVITY (best result = 0 and worst = 65)	SENSIBILIDADE (melhor resultado = 0 e pior = 65)	SENSIBILIDADE (melhor resultado = 0; pior resultado = 65)		4		4		3		4		4		4		4		1		SENSITIVITY (best result = 0; worst result = 65)
912	Tátil (melhor resultado = 0 e pior = 55)	Tactile (best result = 0 and worst = 55)	Tactile (best result = 0 and worst = 55)	Tactile (best result = 0 and worst = 55)	Tátil (melhor resultado = 0 e pior = 55)	Tátil (melhor resultado = 0; pior resultado = 55)		4		4		3		4		4		4		4		1		Tactile (best result = 0; worst result = 55)
913	Dor à palpação (melhor resultado = 0 e pior = 10)	Palpation pain (best result = 0 and worst = 10)	Palpable pain (best result = 0 and worst = 10)	Palpation pain (best result = 0 and worst = 10)	Dor à palpação (melhor resultado = 0 e pior = 10)	Dor à palpação (melhor resultado = 0; pior resultado = 10)		4		2	Pain on palpation	3		4		4		4		4		0.857143		Pain on palpation (best result = 0; worst result = 10)
914	TÔNUS (melhor resultado = 0 e pior = 6)	TONUS (best result = 0 and worst = 6)	TONUS (best result = 0 and worst = 6)	TONUS (best result = 0 and worst = 6)	TÔNUS (melhor resultado = 0 e pior = 6)	TÔNUS (melhor resultado = 0; pior resultado = 6)		4		4		3		4		4		4		4		1		TONUS (best result = 0; worst result = 6)
915	Lábios (sup.+ inf.) (melhor resultado = 0 e pior = 2)	Lips (sup. + inf.) (best result = 0 and worst = 2)	Lips (upper + lower) (best result = 0 and worst = 2)	Lips (sup. + inf.) (best result = 0 and worst = 2)	Lábios (sup. + inf.) (melhor resultado = 0 e pior = 2)	Lábios (sup. + inf.) (melhor resultado = 0; pior resultado = 2)		4		4		3		4		4		4		4		1		Lips (upper + lower) (best result = 0; worst result = 2)
916	Mento (melhor resultado = 0 e pior = 1)	Mento (best result = 0 and worst = 1)	Chin (best result = 0 and worst = 1)	Mento (best result = 0 and worst = 1)	Mento (melhor resultado = 0 e pior = 1)	Mento (melhor resultado = 0; pior resultado = 1)		4		4		3		4		4		4		4		1		Mento (best result = 0; worst result = 1)
917	Língua (melhor resultado = 0 e pior = 1)	Tongue (best result = 0 and worst = 1)	Tongue (best result = 0 and worst = 1)	Tongue (best result = 0 and worst = 1)	Língua (melhor resultado = 0 e pior = 1)	Língua (melhor resultado = 0; pior resultado = 1)		4		4		3		4		4		4		4		1		Tongue (best result = 0; worst result = 1)
918	Bochechas (dir. + esq.) (melhor resultado = 0 e pior = 2)	Cheeks (right + left) (best result = 0 and worst = 2)	Cheeks (right + left) (best result = 0 and worst = 2)	Cheeks (right + left) (best result = 0 and worst = 2)	Bochechas (direita + esquerda) (melhor resultado = 0 e pior = 2)	Bochechas (direita + esquerda) (melhor resultado = 0; pior resultado = 2)		4		4		3		4		4		4		4		1		Cheeks (right + left) (best result = 0; worst result = 2)
919	FUNÇÕES OROFACIAIS (melhor resultado = 0 e pior = 123)	OROFACIAL FUNCTIONS (best result = 0 and worst = 123)	OROFACIAIS FUNCTIONS (best result = 0 and worst = 123)	OROFACIAL FUNCTIONS (best result = 0 and worst = 123)	FUNÇÕES OROFACIAIS (melhor resultado = 0 e pior = 123)	EXAME INTRAORAL (melhor resultado = 0; pior resultado = 123)		4		4		3		4		4		4		4		1		OROFACIAL FUNCTIONS (best result = 0; worst result =123)
920	Respiração (melhor resultado = 0 e pior = 5)	Respiration (best result = 0 and worst = 5)	Respiration (best result = 0 and worst = 5)	Breating (best result = 0 and worst = 5)	Respiração (melhor resultado = 0 e pior = 5)	Respiração (melhor resultado = 0; pior resultado = 5)		4		4		3		4		4		4		4		1		Breathing (best result = 0; worst result = 5)
921	Mastigação (melhor resultado = 0 e pior = 10)	Chewing (best result = 0 and worst = 10)	Mastication (best result = 0 and worst = 10)	Chewing (best result = 0 and worst = 10)	Mastigação (melhor resultado = 0 e pior = 10)	Mastigação (melhor resultado = 0; pior resultado = 10)		4		4		3		4		4		4		4		1		Chewing (best result = 0; worst result = 10)
922	Deglutição (melhor resultado = 0 e pior = 36)	Swallow (best result = 0 and worst = 36	Swallowing (best result = 0 and worst = 36)	Swallowing (best result = 0 and worst = 36)	Deglutição (melhor resultado = 0 e pior = 36)	Deglutição (melhor resultado = 0; pior resultado = 36)		4		4		3		4		4		4		4		1		Swallowing (best result = 0; worst result = 36)
923	Fala (melhor resultado = 0 e pior = 72)	Speech (best result = 0 and worst = 72)	Speech (best result = 0 and worst = 72)	Speech (best result = 0 and worst = 72)	Fala (melhor resultado = 0 e pior = 72)	Fala (melhor resultado = 0; pior resultado = 72)		4		4		3		4		4		4		4		1		Speech (best result = 0; worst result = 72)
924	Fonoaudiólogo:	Phonoaudiologist:	Phonoaudiologist:	Speech-Language Pathologist:	Fonoaudiólogo(a):	Fonoaudiólogo(a):		4		4		4		4		4		4		4		1		Speech-Language Pathologist:
925	CRFa:	CRFa:	CRFa:	CRFa:	CRFa:	CRFa:		1	Certification? Registration? SLP Number?	1	Professional Registration No. OBS: conferir se existe nos EUA	4		4		4		4		1	Registro profissional não será CRFa dependendo do país onde for utilizado	0.571429
926	ROTEIRO PARA REGISTRO DE IMAGENS	ROTEIRO PARA REGISTRO DE IMAGENS	IMAGE RECORDS	IMAGE CHECKLIST	CHECKLIST DE IMAGENS	CHECKLIST DE IMAGENS		4		2	CHECKLIST FOR PATIENT'S IMAGES	4		4		4		4		4		0.857143		CHECKLIST FOR IMAGE DOCUMENTATION
927	IMAGENS ESTÁTICAS	STILL IMAGES	STATIC IMAGES	STATIC IMAGES	IMAGENS ESTÁTICAS	IMAGENS ESTÁTICAS		4		3		4		4		4		4		4		1		PHOTO DOCUMENTATION
928	Corpo:	Body:	Body:	Body:	Corpo:	Corpo:		4		4		4		4		4		4		4		1		Body:
929	frente	front	front	front	frente	frente		4		4		4		4		4		4		4		1		front
930	costas	back	back	back	costas	trás		4		4		4		4		4		4		4		1		back
931	perfil direito	right profile	right profile	right profile	perfil direito	perfil direito		4		4		4		4		4		4		4		1		right profile
932	perfil esquerdo	left profile	left profile	left profile	perfil esquerdo	perfil esquerdo		4		4		4		4		4		4		4		1		left profile
933	Mandíbula:	Mandible:	Mandible:	Mandible:	Mandíbula:	Mandíbula:		4		4		4		4		4		4		4		1		Mandible:
934	visão basal	base view	basal visible	base view	visão basal	visão basal		4		4		4		4		4		4		4		1		base view
935	Face:	Face:	Face:	Face:	Face:	Face:		4		4		4		4		4		4		4		1		Face:
936	perfil direito em repouso	right profile at rest	right profile at rest	right profile at rest	perfil direito em repouso	perfil direito em repouso		4		4		4		4		4		4		4		1		right profile at rest
937	perfil direito sorrindo	right profile smiling	right profile smiling	right profile smiling	perfil direito sorrindo	perfil direito sorrindo		4		4		4		4		4		4		4		1		right profile smiling
938	frente com correção da postura da cabeça	front after correction of head posture	front after correction of head posture	front after correction of head posture	frente com correção da postura da cabeça	frente com correção da postura da cabeça		4		4		3		4		4		4		4		1		front after the correction of head posture
939	terço inferior de frente	front of the lower third	front of the lower third	front of the lower third	terço inferior de frente	terço inferior de frente		4		4		4		4		4		4		4		1		front of the lower third
940	terço interior perfil direito	right profile of the lower third	right profile of the lower third	right profile of the lower third	terço interior perfil direito	terço interior perfil direito		4		4		4		4		4		4		4		1		right profile of the lower third
941	Dentes:	Teeth:	Teeth:	Teeth:	Dentes:	Dentes:		4		4		4		4		4		4		4		1		Teeth:
942	arcada superior	superior arch	upper arch	superior arch	arcada superior	arcada superior		4		4		3		4		4		4		4		1		upper arch
943	arcada inferior	inferior arch	lower arch	inferior arch	arcada inferior	arcada inferior		4		4		3		4		4		4		4		1		lower arch
944	Oclusão:	Occlusion:	Occlusion:	Occlusion:	Oclusão:	Oclusão:		4		4		4		4		4		4		4		1		Occlusion:
945	anterior	anterior	anterior	anterior	anterior	anterior		4		4		4		4		4		4		4		1		anterior
946	lado direito	right side	right side	right side	lado direito	lado direito		4		4		4		4		4		4		4		1		right side
947	lado esquerdo	left side	left side	left side	lado esquerdo	lado esquerdo		4		4		4		4		4		4		4		1		left side
948	Língua:	Tongue:	Tongue:	Tongue:	Língua:	Língua:		4		4		4		4		4		4		4		1		Tongue:
949	em repouso no assoalho da boca	at rest on the floor of the mouth	at rest on the floor of the mouth	at rest on the floor of the mouth	em repouso no assoalho da boca	em repouso no assoalho da boca		4		4		4		4		4		4		4		1		at rest on the floor of the mouth
950	protraída	protracted	protracted	protracted	protraída	protraída		4		4		4		4		4		4		4		1		protracted
951	frênulo	frenulum:	frenulum:	frenulum:	frênulo	frênulo		4		4		4		4		4		4		4		1		frenulum
952	IMAGENS DINÂMICAS	DYNAMICS IMAGES	DYNAMICS IMAGES	DYNAMIC IMAGES	IMAGENS DINÂMICAS	IMAGENS DINÂMICAS		4		3		4		4		4		4		4		1		VIDEO DOCUMENTATION
953	Mobilidade:	Mobility:	Mobility:	Mobility:	Mobilidade:	Mobilidade:		4		4		4		4		4		4		4		1		Mobility:
954	lábios	lips	lips	lips	lábios	lábios		4		4		4		4		4		4		4		1		lips
955	língua	tongue	tongue	tongue	língua	língua		4		4		4		4		4		4		4		1		tongue
956	mandibula	mandible	mandible	mandible	mandíbula	mandíbula		4		4		4		4		4		4		4		1		mandible
957	véu palatino	palatine veil	soft palate	soft palate	palato mole	palato mole		4		4		4		4		4		4		4		1		soft palate
958	Mastigação:	Chewing:	Mastication:	Chewing:	Mastigação:	Mastigação:		4		4		4		4		4		4		4		1		Chewing:
959	habitual	habitual	habitual	habitual	habitual	habitual		4		4		4		4		4		4		4		1		habitual
960	perguntas	questions	questions	questions	questões	dúvidas		4		4		4		4		4		4		4		1		questions
961	Deglutição habitual:	Habitual swallow:	Habitual swallowing:	Habitual swallowing:	Deglutição habitual:	Deglutição habitual:		4		4		4		4		4		4		4		1		Habitual swallowing:
962	líquido	liquid	of liquids	liquid	líquidos	líquidos		4		4		4		4		4		3		4		1		liquids
963	sólido	solid	of solids	solid	sólidos	sólidos		4		4		4		4		4		3		4		1		solids
964	perguntas	questions	questions	questions	questões	dúvidas		4		4		4		4		4		4		4		1		questions
965	Fala:	Speech:	Speech:	Speech:	Fala:	Fala:		4		4		4		4		4		4		4		1		Speech:
966	espontânea	spontaneous	spontaneous	spontaneous	espontânea	espontânea		4		4		4		4		4		4		4		1		spontaneous
967	automática	automatic	automatic	automatic	automática	automática		4		4		4		4		4		4		4		1		automatic
968	nomeação de figuras	naming of figures	naming forms	naming of figures	nomeação de figuras	nomeando figuras		4		4		4		4		4		4		4		1		naming of figures
969	leitura de palavras	reading of words	reading words	reading of words	leitura de palavras	lendo palavras		4		4		4		4		4		4		4		1		reading of words
970	Coordenação motora:	Motor coordination:	Motor coordination:	Motor coordination:	coordenação motora:	coordenação motora:		4		4		4		4		4		4		4		1		Motor coordination:
971	[pa]	[pa]	[pa]	[pa]	[pa]	[pa]		4		4		4		4		4		4		4		1		[pa]
972	[ta]	[ta]	[ta]	[ta]	[ta]	[ta]		4		4		4		4		4		4		4		1		[ta]
973	[ka]	[ka]	[ka]	[ka]	[ka]	[ka]		4		4		4		4		4		4		4		1		[ka]
974	[pataka]	[pataka]	[pataka]	[pataka]	[pataka]	[pataka]		4		4		4		4		4		4		4		1		[pataka]
