# Supplementary material for: Translation and cross-cultural adaptation of the “Protocolo de Avaliação Miofuncional Orofacial MBGR” from Brazilian Portuguese into English
Source: PLoS One. 2023 Dec 4;18(12):e0295387. doi: 10.1371/journal.pone.0295387 (PMC10695393; doi:10.1371/journal.pone.0295387)
Supplement: S5 Dataset — (XLSX) [file pone.0295387.s006.xlsx]

## Sheet: OMCH
TU	Original Portuguese version of the Protocolo MBGR	Pre-final English version of the Protocolo MBGR		SLP 1	SLP 2	SLP 3	SLP 4	SLP 5	SLP 6	SLP 7	SLP 8	SLP 9	SLP 10	SLP 11	SLP 12	SLP 13	SLP 14	SLP 15	SLP 16	SLP 17	SLP 18	SLP 19	SLP 20		Ajusted pre-final English version of the Protocolo MBGR
1	PROTOCOLO MBGR - HISTÓRIA CLÍNICA MIOFUNCIONAL OROFACIAL	MBGR PROTOCOL - OROFACIAL MYOFUNCTIONAL CLINICAL HISTORY																							MBGR PROTOCOL - OROFACIAL MYOFUNCTIONAL CLINICAL HISTORY
2	Marchesan IQ, Berretin-Felix G, Genaro KF, Rehder MIBC	Marchesan IQ, Berretin-Felix G, Genaro KF, Rehder MIBC																							Marchesan IQ, Berretin-Felix G, Genaro KF, Rehder MIBC
3	Nome:	Name:																							Name:
4	N°:	N°:					It does not make sense to me		I’m not sure what this is	Does this stand for "number?" If so, maybe clarify by saying whether you're asking for "ID number" or "MRN"					Maybe change it to "ID number" or "MRN"	Suggestion: you can say "MRN" here
5	Data do exame:	Date of examination:																							Date of examination:
6	Idade:	Age:																							Age:
7	___ anos e ___ meses	___ years and ___ months														Suggestion: you do not need this word here	You could delete this
8	DN:	DoB:																							DoB:
9	Estado civil:	Marital status:														Suggestion: you do not need this word here	You could delete this
10	Informante:	Respondent:		I don’t know what this means									Provide option for self, aided (e.g. family)	I don’t understand what you are looking for here		It does not make sense to me		"Person filling out form?"							Relationship of person completing form: ( ) self ( ) parent ( ) caregiver ( ) other:
11	Grau de parentesco:	Relationship:		Family relationship to who?			I am confused about what this is asking for								You can leave out "family" and only say "relationship"
12	Estuda:	Studies:		I would maybe call it "education"	Do you mean "education level"?			This word may be confusing. In English, we may ask if they are a student	Question seems unclear. Is this asking if they are currently enrolled in school?	Maybe put "educational background"			Strange heading. Do you mean "highest level of schooling?"	It might sound better to put "education level" here				Are you asking if they are currently in school?
13	sim	yes
14	Em qual ano:	Grade:
15	não	no
16	Até que ano estudou:	What is the patient’s highest year of school or college completed?			Consider changing to "highest level of education"																				Highest level of education:
17	Trabalha:	Works:							This question typically shows up as "employment" on questionnaires									"Employed ( ) Unemployed ( ) Retired ( ) Job Title"							Employment: ( ) employed Job title: ( ) unemployed ( ) retired
18	sim	yes
19	Em que:	Occupation:
20	não	no
21	Já trabalhou:	Worked in the past:					Could change it to "previous work experience"																		Previous work experience:
22	sim	yes																							yes
23	não	no																							no
24	Em que:	Occupation:			Not needed												You could delete this								Describe:
25	Atividade física:	Physical exercises:						Here I would just say "physical activity" or you can just say "exercise"																	Physical activity:
26	sim	yes																							yes
27	não	no																							no
28	Qual:	Which:			"Describe"		Could change to "describe"	I would recommend using the word "specify" or "describe" here					Instead of "which" use "describe"												Describe:
29	Endereço:	Address 1: Address 2:																							Address 1: Address 2:
30	N°:
31	Complemento:
32	Bairro:
33	Cidade/Estado:	City/State:																							City/State:
34	CEP:	ZIP Code:																							ZIP Code:
35	Telefones:	Phone mumbers:																							Phone mumbers:
36	Residencial:	Home:																							Home:
37	Trabalho:	Work:																							Work:
38	Celular:	Mobile:																							Mobile:
39	E-mail:	Email:																							Email:
40	Nome do pai:	Father's name:																							Father's name:
41	Nome da mãe:	Mother's name:																							Mother's name:
42	Irmãos:	Siblings:																							Siblings:
43	não	no																							no
44	sim	yes																							yes
45	Quantos:	How many:																							How many:
46	Quem indicou para Fonoaudiologia?	Who referred the patient to speech-language therapy?																							Who referred the patient to speech-language therapy?
47	Nome:	name																							name
48	Especialidade:	specialty																							specialty
49	Telefone:	and phone mumber:																							and phone mumber:
50	Queixa principal:	Main complaint:			Consider changing to "concern"		"Concerns" is probably better						"Main concern" or "primary concern" would be better	"Concern" might sound better than "complain" here											Main concern:
51	Outras queixas relacionadas à:	Other related complaints:			Consider changing to "concerns"		"Concerns" is probably better							"Concerns" might sound better than "complains" here											Other related concerns:
52	não	no																							no
53	às vezes	sometimes																							sometimes
54	sim	yes																							yes
55	lábios	lips																							lips
56	língua	tongue																							tongue
57	sucção	sucking																							sucking
58	mastigação	chewing																							chewing
59	deglutição	swallowing																							swallowing
60	respiração	breathing																							breathing
61	fala	speech																							speech
62	frênulo lingual	lingual frenulum																							lingual frenulum
63	voz	voice																							voice
64	audição	hearing																							hearing
65	aprendizagem	learning																							learning
66	estética facial	facial aesthetics																				Consider changing to "facial appearance"			facial appearance
67	postura	posture																							posture
68	oclusão	occlusion																							occlusion
69	cefaleia	headache																							headache
70	ruído na ATM	TMJ noise																							TMJ noise
71	dor na ATM	TMJ pain																							TMJ pain
72	dor no pescoço	neck pain																							neck pain
73	dor nos ombros	shoulder pain																							shoulder pain
74	dificuldade ao abrir a boca	difficulty in opening the mouth																							difficulty in opening the mouth
75	dificuldade ao movimentar a mandíbula para os lados	difficulty in moving the mandible side to side																							difficulty in moving the mandible side to side
76	Antecedentes familiares	Family history					Confused about what this is referring to	Family history of what? The above concerns?								This does not make sense to me	"... of relevant conditions"								Family history of relevant conditions
77	não	no																							no
78	sim	yes																							yes
79	Qual:	Which:			Change to "if yes, describe"		Could change to "describe"	I would recommend using the word "specify" or "describe" here			If so, explain:		Instead of "which" use "describe"												Describe:
80	Intercorrências	Complications																							Complications
81	Na gestação:	During the mother’s pregnancy:																							During the mother’s pregnancy:
82	não	no																							no
83	sim	yes																							yes
84	Qual:	Which:					Could change to "describe"	I would recommend using the word "specify" or "describe" here					Instead of "which" use "describe"												Describe:
85	No nascimento:	At birth:																							At birth:
86	não	no																							no
87	sim	yes																							yes
88	Qual:	Which:					Could change to "describe"	I would recommend using the word "specify" or "describe" here					Instead of "which" use "describe"												Describe:
89	Desenvolvimento motor	Motor development																							Motor development
90	Sentar:	Sitting:																							Sitting:
91	normal	normal																							normal
92	alterado	altered						Instead of "altered," I might use the word "delayed"						Delayed?											delayed
93	Idade:	Age:																							Age:
94	Andar:	Walking:																							Walking:
95	normal	normal																							normal
96	alterado	altered						Instead of "altered," I might use the word "delayed"						Delayed?											delayed
97	Idade:	Age:																							Age:
98	Tem dificuldade motora para:	Motor difficulty in:																							Motor difficulty in:
99	não	no																							no
100	às vezes	sometimes																							sometimes
101	sim	yes																							yes
102	andar de bicicleta	riding a bicycle																							riding a bicycle
103	correr	runnnig																							runnnig
104	amarrar os sapatos	tying shoes																							tying shoes
105	vestir-se	getting dressed																							getting dressed
106	abotoar	buttoning clothes																							buttoning clothes
107	outras:	others:																							others:
108	Problemas de saúde	Health problems															Consider changing "problems" to "conditions"								Health problems
109	Qual:	Which:			"Describe"		Could change to "describe"	I would recommend using the word "specify" or "describe" here					Instead of "which" use "describe"												Describe:
110	Tratamento	Treatment																							Treatment
111	Medicamento	Medication																							Medication
112	Neurológico:	Neurological:																							Neurological:
113	não	no																							no
114	sim	yes																							yes
115	Ortopédico:	Orthopedic:																							Orthopedic:
116	não	no																							no
117	sim	yes																							yes
118	Metabólico:	Metabolic:																							Metabolic:
119	não	no																							no
120	sim	yes																							yes
121	Digestivo:	Digestive:																							Digestive:
122	não	no																							no
123	sim	yes																							yes
124	Hormonal:	Hormonal:																							Hormonal:
125	não	no																							no
126	sim	yes																							yes
127	Outros problemas:	Other problems:																							Other problems:
128	Problemas respiratórios	Breathing																							Breathing
129	Frequência	Frequency																							Frequency
130	Tratamento	Treatment																							Treatment
131	Medicamento	Medication																							Medication
132	Resfriados frequentes*:	Frequent colds*:																							Frequent colds*:
133	não	no																							no
134	sim	yes																							yes
135	Problemas de garganta:	Throat problems:																							Throat problems:
136	não	no																							no
137	sim	yes																							yes
138	Amidalite:	Tonsillitis:																							Tonsillitis:
139	não	no																							no
140	sim	yes																							yes
141	Halitose:	Halitosis:																							Halitosis:
142	não	no																							no
143	sim	yes																							yes
144	Asma:	Asthma:																							Asthma:
145	não	no																							no
146	sim	yes																							yes
147	Bronquite:	Bronchitis:																							Bronchitis:
148	não	no																							no
149	sim	yes																							yes
150	Pneumonia:	Pneumonia:																							Pneumonia:
151	não	no																							no
152	sim	yes																							yes
153	Rinite:	Rhinitis:																							Rhinitis:
154	não	no																							no
155	sim	yes																							yes
156	Sinusite:	Sinusitis:																							Sinusitis:
157	não	no																							no
158	sim	yes																							yes
159	Obstrução nasal:	Nasal obstruction:																							Nasal obstruction:
160	não	no																							no
161	sim	yes																							yes
162	Prurido nasal:	Nasal itching:																							Nasal itching:
163	não	no																							no
164	sim	yes																							yes
165	Coriza:	Coryza:		I am unfamiliar with this word	Not sure what this means			This is VERY technical	I’m not familiar with this word																Coryza (nasal inflammation):
166	não	no																							no
167	sim	yes																							yes
168	Espirros em salva:	Repeated sneezing:																							Repeated sneezing:
169	não	no																							no
170	sim	yes																							yes
171	*resfriado frequente (alteração de via aérea superior):	*Frequent colds (alteration of upper airway):					"Infection" here is much better than "alteration"																		*Frequent colds (infection of the upper airway):
172	até 5 anos de idade: acima de 12 episódios/ano	up to 5 years old - over 12 episodes per year																							up to 5 years old - over 12 episodes per year
173	entre 6 e 12 anos de idade: acima de 6 episódios/ano	between 6 and 12 years old - over 6 episodes per year																							between 6 and 12 years old - over 6 episodes per year
174	Outros problemas:	Other problems:																							Other problems:
175	Sono	Sleep																							Sleep
176	Agitado:	Restless:																							Restless:
177	não	no																							no
178	sim	yes																							yes
179	às vezes	sometimes																							sometimes
180	Fragmentado:	Disrupted:																							Disrupted:
181	não	no																							no
182	sim	yes																							yes
183	às vezes	sometimes																							sometimes
184	Ronco:	Heavy snoring:																							Heavy snoring:
185	não	no																							no
186	sim	yes																							yes
187	às vezes	sometimes																							sometimes
188	Ressona:	Light snoring:																							Light snoring:
189	não	no																							no
190	sim	yes																							yes
191	às vezes	sometimes																							sometimes
192	Sialorreia:	Sialorrhea:		I am unfamiliar with this word	Not sure what this means			This is VERY technical																	Sialorrhea (excessive salivation):
193	não	no																							no
194	sim	yes																							yes
195	às vezes	sometimes																							sometimes
196	Apneia:	Apnea:																							Apnea:
197	não	no																							no
198	sim	yes																							yes
199	às vezes	sometimes																							sometimes
200	Ingestão de água à noite:	Water intake at night:																							Water intake at night:
201	não	no																							no
202	sim	yes																							yes
203	às vezes	sometimes																							sometimes
204	Boca aberta ao dormir:	Mouth open while sleeping:																							Mouth open while sleeping:
205	não	no																							no
206	sim	yes																							yes
207	às vezes	sometimes																							sometimes
208	Boca seca ao acordar:	Dry mouth upon waking:																							Dry mouth upon waking:
209	não	no																							no
210	sim	yes																							yes
211	às vezes	sometimes																							sometimes
212	Dores na face ao acordar:	Facial pain upon waking:																							Facial pain upon waking:
213	não	no																							no
214	sim	yes																							yes
215	às vezes	sometimes																							sometimes
216	Postura:	Posture:																							Posture:
217	decúbito lateral	on side									"Side"														side
218	decúbito dorsal	supine																							supine
219	decúbito ventral	prone																							prone
220	Mão apoiada sob o rosto:	Hand resting under the face:																							Hand resting under the face:
221	não	no																							no
222	sim [ ] D [ ] E	yes [ ] R [ ] L																							yes [ ] R [ ] L
223	às vezes	sometimes																							sometimes
224	Outros problemas:	Other problems:																							Other problems:
225	Tratamentos	Treatments																							Treatments
226	Motivo	Reason																							Reason
227	Profissional	Professional																							Professional
228	Fonoaudiológico:	Speech-language therapy:																							Speech-language therapy:
229	não	no																							no
230	no passado	in the past																							in the past
231	atualmente	currently																							currently
232	Médico:	Medical:																							Medical:
233	não	no																							no
234	no passado	in the past																							in the past
235	atualmente	currently																							currently
236	Psicológico:	Psychological:																							Psychological:
237	não	no																							no
238	no passado	in the past																							in the past
239	atualmente	currently																							currently
240	Fisioterápico:	Physical therapy:																							Physical therapy:
241	não	no																							no
242	no passado	in the past																							in the past
243	atualmente	currently																							currently
244	Odontológico:	Dental:																							Dental:
245	não	no																							no
246	no passado	in the past																							in the past
247	atualmente	currently																							currently
248	Procedimento:	Procedure:																							Procedure:
249	exodontia	extraction																							extraction
250	prótese	prosthesis																							prosthesis
251	implante	implant																							implant
252	aparelho fixo	fixed orthodontic appliances																							fixed orthodontic appliances
253	aparelho removível	removable orthodontic appliances																							removable orthodontic appliances
254	Cirúrgico:	Surgical:																							Surgical:
255	não	no																							no
256	sim	yes																							yes
257	Qual:	Which:			"Describe"		Could change to "describe"	I would recommend using the word "specify" or "describe" here					Instead of "which" use "describe"												Describe:
258	Quando:	When:																							When:
259	Outros tratamentos:	Other treatments:																							Other treatments:
260	Amamentação	Breast or bottle feeding																							Breast or bottle feeding
261	Peito:	Breast:																							Breast:
262	sim	yes																							yes
263	Até quando:	Up to:			Do you mean date completed?			Change to "for how long"																	For how long:
264	não	no																							no
265	Mamadeira:	Bottle:																							Bottle:
266	sim	yes																							yes
267	Até quando:	Up to:			Do you mean date completed?			Change to "for how long"																	For how long:
268	não	no																							no
269	Alimentação	Diet																							Diet
270	dificuldade em introduzir	difficulties in introducing						"Any challenges in introducing"																	challenges in introducing:
271	Copo:	Utensils:																							Utensils:
272	não	no																							no
273	sim	yes																							yes
274	(descrever):	Describe:																							Describe:
275	Sabores:	Flavors:																							Flavors:
276	não	no																							no
277	sim	yes																							yes
278	(descrever):	Describe:																							Describe:
279	Consistências:	Consistencies:																							Consistencies:
280	não	no																							no
281	sim	yes																							yes
282	(descrever):	Describe:																							Describe:
283	Alimentação atual	Current diet																							Current diet
284	Quais:	Which:			"Describe"		Could change to "describe"	I would recommend using the word "specify" or "describe" here					Instead of "which" use "describe"												Describe:
285	Frutas:	Fruits:																							Fruits:
286	sim	yes																							yes
287	não	no																							no
288	às vezes	sometimes																							sometimes
289	Verduras:	Greens:																							Greens:
290	sim	yes																							yes
291	não	no																							no
292	às vezes	sometimes																							sometimes
293	Legumes:	Vegetables:																							Vegetables:
294	sim	yes																							yes
295	não	no																							no
296	às vezes	sometimes																							sometimes
297	Cereais (arroz, macarrão, trigo):	Cereals (rice, corns, oats):																							Cereals (rice, corns, oats):
298	sim	yes																							yes
299	não	no																							no
300	às vezes	sometimes																							sometimes
301	Grãos (feijão, lentilha, ervilha):	Grains (beans, lentils, peas):																							Grains (beans, lentils, peas):
302	sim	yes																							yes
303	não	no																							no
304	às vezes	sometimes																							sometimes
305	Carnes:	Meats:																							Meats:
306	sim	yes																							yes
307	não	no																							no
308	às vezes	sometimes																							sometimes
309	Leite e derivados:	Dairies:																							Dairies:
310	sim	yes																							yes
311	não	no																							no
312	às vezes	sometimes																							sometimes
313	Açucares:	Sugars:									"Sweets"					This does not make sense to me									Sweets:
314	sim	yes																							yes
315	não	no																							no
316	às vezes	sometimes																							sometimes
317	De maneira geral, ingere alimentos predominantemente:	In general, the predominant diet consists of:			"Your diet predominatly consists of"						"The patient's diet mostly consists of"					Suggestion: you can get rid of this word, as it does not make sense here. The sentence will read “In general, your diet consists of”									In general, the patient’s diet mostly consists of:
318	líquidos	liquids																							liquids
319	pastosos	purees																							purees
320	sólidos	solids																							solids
321	Na maioria das vezes, como e onde faz as refeições:	Most of the time, how and where does the patient eat:																							Most of the time, how and where does the patient eat:
322	Sem outra atividade:	Without any other activity:																							Without any other activity:
323	à mesa	at the table																							at the table
324	no sofá	on the sofa																							on the sofa
325	no chão	on the floor																							on the floor
326	na cama	in bed																							in bed
327	Lendo:	Reading:						"While reading"																	While reading:
328	à mesa	at the table																							at the table
329	no sofá	on the sofa																							on the sofa
330	no chão	on the floor																							on the floor
331	na cama	in bed																							in bed
332	Assistindo à TV:	Watching TV:						"While watching TV"																	While watching TV:
333	à mesa	at the table																							at the table
334	no sofá	on the sofa																							on the sofa
335	no chão	on the floor																							on the floor
336	na cama	in bed																							in bed
337	Fazendo lição:	Doing homework:						"While doing homework"																	While doing homework:
338	à mesa	at the table																							at the table
339	no sofá	on the sofa																							on the sofa
340	no chão	on the floor																							on the floor
341	na cama	in bed																							in bed
342	Em frente ao computador:	Using the computer:						"While using the computer"																	While using the computer:
343	à mesa	at the table																							at the table
344	no sofá	on the sofa																							on the sofa
345	no chão	on the floor																							on the floor
346	na cama	in bed																							in bed
347	Mastigação	Chewing																							Chewing
348	Lado:	Side:																							Side:
349	bilateral	bilateral																							bilateral
350	unilateral [ ] D [ ] E	unilateral [ ] R [ ] L																							unilateral [ ] R [ ] L
351	Lábios:	Lips:																							Lips:
352	fechados	closed																							closed
353	entreabertos	parted																							parted
354	abertos	open																							open
355	Ruído:	Noise:																							Noise:
356	não	no																							no
357	sim	yes																							yes
358	às vezes	sometimes																							sometimes
359	Ingestão de líquido durante as refeições:	Liquid intake during meals:																							Liquid intake during meals:
360	não	no																							no
361	sim	yes																							yes
362	às vezes	sometimes																							sometimes
363	Dor ou desconforto durante a mastigação:	Pain or discomfort while chewing:																							Pain or discomfort while chewing:
364	não	no																							no
365	sim [ ] D [ ] E	yes [ ] R [ ] L																							yes [ ] R [ ] L
366	às vezes	sometimes																							sometimes
367	Ruído articular:	Joint noise:																					"TMJ noise"		TMJ noise:
368	não	no																							no
369	sim [ ] D [ ] E	yes [ ] R [ ] L																							yes [ ] R [ ] L
370	às vezes	sometimes																							sometimes
371	Dificuldade mastigatória:	Difficulty in chewing:																							Difficulty in chewing:
372	não	no																							no
373	sim	yes																							yes
374	Qual:	Which:			"Describe"		Could change to "describe"	I would recommend using the word "specify" or "describe" here		"Describe"			Instead of "which" use "describe"												Describe:
375	Escape de alimentos durante a mastigação:	Escape of food while chewing:																							Escape of food while chewing:
376	não	no																							no
377	sim	yes																							yes
378	Outros problemas:	Other problems:																							Other problems:
379	Mastiga os alimentos	Chewing of food																							Chewing of food
380	adequadamente	adequately						"Normal amount of chewing"					"Normal"												normal
381	pouco	little						"More chewing than normal"					"Reduced"												reduced
382	muito	much						"Less chewing than normal"					"Prolonged"												prolonged
383	Velocidade mastigatória	Chewing speed																							Chewing speed
384	semelhante	similar																							similar
385	mais rápido	faster																							faster
386	mais devagar	slower																							slower
387	Em comparação à família:	Compared to family:																							Compared to family:
388	Em comparação aos amigos:	Compared to friends:																							Compared to friends:
389	Capacidade mastigatória	Chewing capacity																							Chewing capacity
390	(grau de satisfação do paciente com relação à sua mastigação)	(patient's level of satisfaction concerning their chewing)																							(patient's level of satisfaction concerning their chewing)
391	ótima	great																							great
392	boa	good																							good
393	regular	regular																							regular
394	ruim	bad																							bad
395	péssima	terrible																							terrible
396	Deglutição	Swallowing																							Swallowing
397	Dificuldade:	Difficulty in swallowing:																							Difficulty in swallowing:
398	não	no																							no
399	sim	yes																							yes
400	às vezes	sometimes																							sometimes
401	Ruído:	Noise:																							Noise:
402	não	no																							no
403	sim	yes																							yes
404	às vezes	sometimes																							sometimes
405	Engasgos:	Choking:																							Choking:
406	não	no																							no
407	sim	yes																							yes
408	às vezes	sometimes																							sometimes
409	Odinofagia	Odynophagia																							Odynophagia
410	(dor ao deglutir):	(pain when swallowing):																							(pain when swallowing):
411	não	no																							no
412	sim	yes																							yes
413	às vezes	sometimes																							sometimes
414	Refluxo nasal:	Nasal reflux:																							Nasal reflux:
415	não	no																							no
416	sim	yes																							yes
417	às vezes	sometimes																							sometimes
418	Escape anterior:	Anterior escape:		Not a common term																					Anterior escape:
419	não	no																							no
420	sim	yes																							yes
421	às vezes	sometimes																							sometimes
422	Pigarro:	Phlegm:																							Phlegm:
423	não	no																							no
424	sim	yes																							yes
425	às vezes	sometimes																							sometimes
426	Tosse:	Cough:											"Coughing"												Coughing:
427	não	no																							no
428	sim	yes																							yes
429	às vezes	sometimes																							sometimes
430	Resíduos após a deglutição:	Residues after swallowing:																							Residues after swallowing:
431	não	no																							no
432	sim	yes																							yes
433	às vezes	sometimes																							sometimes
434	Outros problemas:	Other problems:																							Other problems:
435	Hábitos orais:	Oral habits																							Oral habits
436	Chupeta:	Pacifier sucking:																							Pacifier sucking:
437	não	no																							no
438	sim	yes																							yes
439	Até quando:	Until when:							Consider changing to "for how long"																For how long:
440	comum	conventional																							conventional
441	ortodôntica	orthodontic																							orthodontic
442	Sucção de dedo:	Finger or thumb sucking:																							Finger or thumb sucking:
443	não	no																							no
444	sim	yes																							yes
445	Até quando:	Until when:							Consider changing to "for how long"																For how long:
446	Sucção de língua:	Tongue sucking:																							Tongue sucking:
447	não	no																							no
448	sim	yes																							yes
449	Até quando:	Until when:							Consider changing to "for how long"																For how long:
450	Umidificar os lábios:	Lip moistening:																							Lip moistening:
451	não	no																							no
452	sim	yes																							yes
453	Idade:	Age:																							Age:
454	Fumo:	Smoking:																							Smoking:
455	não	no																							no
456	sim	yes																							yes
457	Quantos cigarros/dia:	How many cigarettes per day:																							How many cigarettes per day:
458	Outros hábitos:	Other habits:																							Other habits:
459	Hábitos de mordida	Biting habits																							Biting habits
460	Bruxismo	Bruxism																							Bruxism
461	(ranger dentes):	(teeth grinding):																							(teeth grinding):
462	não	no																							no
463	sim	yes																							yes
464	diurno	day																							day
465	noturno	night																							night
466	Apertamento dentário:	Teeth clenching:																							Teeth clenching:
467	não	no																							no
468	sim	yes																							yes
469	Quando:	When:																							When:
470	Onicofagia	Onychophagy																							Onychophagy
471	(roer unhas):	(nail biting):																							(nail biting):
472	não	no																							no
473	sim	yes																							yes
474	Quando:	When:																							When:
475	Morder mucosa oral:	Biting of oral mucosa:																							Biting of oral mucosa:
476	não	no																							no
477	sim	yes																							yes
478	Quando:	When:																							When:
479	Morder objetos:	Biting of objects:																							Biting of objects:
480	não	no																							no
481	sim	yes																							yes
482	Qual:	Which:			"Describe"		Could change to "describe"	I would recommend using the word "specify" or "describe" here					Instead of "which" use "describe"												Describe:
483	Quando:	When:																							When:
484	Outros hábitos:	Other habits:																							Other habits:
485	Hábitos de postura	Posture habits																							Posture habits
486	Interposição do lábio inferior:	Lower lip interposition:																							Lower lip interposition:
487	não	no																							no
488	sim	yes																							yes
489	Protração da mandíbula:	Mandible protraction:		"Protraction" is not the right word										Use "protrusion" instead of "protraction"											Mandible protrusion:
490	não	no																							no
491	sim	yes																							yes
492	Apoio da mandíbula na mão:	Jaw resting on hand:									Maybe "mandible" is a better word here														Mandible resting on hand:
493	não	no																							no
494	sim [ ] D [ ] E	yes [ ] R [ ] L																							yes [ ] R [ ] L
495	Apoio da cabeça na mão:	Head resting on hand:																							Head resting on hand:
496	não	no																							no
497	sim [ ] D [ ] E	yes																							yes
498	Uso excessivo do computador:	Excessive use of computer:																							Excessive use of computer:
499	não	no																							no
500	sim	yes																							yes
501	Postura:	Posture:																							Posture:
502	Uso excessivo do celular:	Excessive use of mobile phone:																							Excessive use of mobile phone:
503	não	no																							no
504	sim	yes																							yes
505	Postura:	Posture:																							Posture:
506	Outros hábitos:	Other habits:																							Other habits:
507	Fala	Speech																							Speech
508	Omissão:	Omission:																							Omission:
509	não	no																							no
510	sim	yes																							yes
511	às vezes	sometimes																							sometimes
512	Substituição:	Substitution:																							Substitution:
513	não	no																							no
514	sim	yes																							yes
515	às vezes	sometimes																							sometimes
516	Inteligibilidade prejudicada:	Impaired intelligibility:																							Impaired intelligibility:
517	não	no																							no
518	sim	yes																							yes
519	às vezes	sometimes																							sometimes
520	Inteligibilidade prejudicada ao telefone:	Impaired intelligibility on the phone:																							Impaired intelligibility on the phone:
521	não	no																							no
522	sim	yes																							yes
523	às vezes	sometimes																							sometimes
524	Salivação excessiva:	Excessive salivation:																							Excessive salivation:
525	não	no																							no
526	sim	yes																							yes
527	às vezes	sometimes																							sometimes
528	Diminuição da amplitude do movimento mandibular:	Decreased range of mandibular movements:																							Decreased range of mandibular movements:
529	não	no																							no
530	sim	yes																							yes
531	às vezes	sometimes																							sometimes
532	Interposição de língua:	Tongue interposition:																							Tongue interposition:
533	não	no																							no
534	sim	yes																							yes
535	anterior	anterior																							anterior
536	lateral	lateral																							lateral
537	Quais fones:	Which phones:			"Describe"		Could change to "describe"	I would recommend using the word "specify" or "describe" here					Instead of "which" use "describe"												Describe:
538	Outros problemas:	Other problems:																							Other problems:
539	Comunicação	Communication																							Communication
540	Intencionalidade prejudicada:	Impaired intentionality:			Maybe "delayed intentional communication"				I’m not sure what this is asking					I think this should be re-worded, but I am not quiet sure what to put											Delayed intentional communication:
541	não	no																							no
542	sim	yes																							yes
543	Ausência de produção de sons quando bebê:	Absence of sound production as a baby:												"Delayed babble"											Delayed babble:
544	não	no																							no
545	sim	yes																							yes
546	Demorou a falar:	Took long to start speaking:			Maybe "delayed onset of speech"	"Took a while to start speaking"					"Took longer..."			"Delayed speech"											Delayed onset of speech:
547	não	no																							no
548	sim	yes																							yes
549	Demorou a elaborar frases:	Took long to start elaborating sentences:			Maybe "delayed onset of language"	"Took a while to start elaborating sentences"					"Took longer..."														Delayed onset of language:
550	não	no																							no
551	sim	yes																							yes
552	Dificuldade de compreensão:	Difficulty in understanding:				"Difficulty in comprehending"																			Difficulty in comprehending:
553	não	no																							no
554	sim	yes																							yes
555	Outros problemas:	Other problems:																							Other problems:
556	Audição	Hearing																							Hearing
557	Hipoacusia	Hypoacusis																							Hypoacusis
558	(diminuição da audição):	(hearing loss):																							(hearing loss):
559	não	no																							no
560	às vezes	sometimes																							sometimes
561	sim [ ] D [ ] E	yes [ ] R [ ] L																							yes [ ] R [ ] L
562	Otite:	Otitis (ear infection):																					"Otitis media"		Otitis (ear infection):
563	não	no																							no
564	às vezes	sometimes																							sometimes
565	sim [ ] D [ ] E	yes [ ] R [ ] L																							yes [ ] R [ ] L
566	Zumbido:	Tinnitus:																							Tinnitus:
567	não	no																							no
568	às vezes	sometimes																							sometimes
569	sim [ ] D [ ] E	yes [ ] R [ ] L																							yes [ ] R [ ] L
570	Otalgia	Otalgia																							Otalgia
571	(dor de ouvido):	(earache):																							(earache):
572	não	no																							no
573	às vezes	sometimes																							sometimes
574	sim [ ] D [ ] E	yes [ ] R [ ] L																							yes [ ] R [ ] L
575	Tontura/Vertigem:	Dizziness or vertigo:																							Dizziness or vertigo:
576	não	no																							no
577	sim	yes																							yes
578	às vezes	sometimes																							sometimes
579	Avaliação audiológica prévia:	Previous audiological assessment:																							Previous audiological assessment:
580	não	no																							no
581	sim	yes																							yes
582	Quando:	When:																							When:
583	Outros problemas:	Other problems:																							Other problems:
584	Voz	Voice																							Voice
585	Rouquidão:	Hoarseness:																							Hoarseness:
586	não	no																							no
587	sim	yes																							yes
588	às vezes	sometimes																							sometimes
589	Fraqueza:	Weakness:																							Weakness:
590	não	no																							no
591	sim	yes																							yes
592	às vezes	sometimes																							sometimes
593	Hipernasalidade:	Hypernasality:																							Hypernasality:
594	não	no																							no
595	sim	yes																							yes
596	às vezes	sometimes																							sometimes
597	Hiponasalidade:	Hyponasality:																							Hyponasality:
598	não	no																							no
599	sim	yes																							yes
600	às vezes	sometimes																							sometimes
601	Afonia:	Muteness:																							Muteness:
602	não	no																							no
603	sim	yes																							yes
604	às vezes	sometimes																							sometimes
605	Abuso vocal:	Vocal abuse:																							Vocal abuse:
606	não	no																							no
607	sim	yes																							yes
608	às vezes	sometimes																							sometimes
609	Dor:	Odynophonia (pain when speaking):																							Odynophonia (pain when speaking):
610	não	no																							no
611	sim	yes																							yes
612	às vezes	sometimes																							sometimes
613	Ardor:	Burning sensation when speaking:																							Burning sensation when speaking:
614	não	no																							no
615	sim	yes																							yes
616	às vezes	sometimes																							sometimes
617	Outros problemas:	Other problems:																							Other problems:
618	Escolaridade	Education																							Education
619	Dificuldade escolar:	Difficulty at school:																Maybe change it to "learning difficulty"							Learning difficulty:
620	não	no																							no
621	sim	yes																							yes
622	Qual:	Describe:																							Describe:
623	Falta de atenção/concentração:	Lack of attention or concentration:																							Lack of attention or concentration:
624	não	no																							no
625	sim	yes																							yes
626	às vezes	sometimes																							sometimes
627	Dificuldade de memória:	Memory difficulty:																							Memory difficulty:
628	não	no																							no
629	sim	yes																							yes
630	Reprovações:	Grade retentions:																							Grade retentions:
631	não	no																							no
632	sim	yes																							yes
633	Quantas:	How many:																							How many:
634	Dificuldade de relacionamento:	Difficulty with relationships:																							Difficulty with relationships:
635	não	no																							no
636	sim	yes																							yes
637	Dominância lateral:	Lateral dominance:																							Lateral dominance:
638	destro	right-handed																							right-handed
639	sinistro	left-handed																							left-handed
640	ambidestro	ambidextrous																							ambidextrous
641	Outros problemas:	Other problems:					"Other difficulties" is better here																		Other difficulties:
642	Informações complementares	Additional information																							Additional information
643	Fonoaudiólogo:	Speech-Language Pathologist:																							Speech-Language Pathologist:
644	CRFa:

## Sheet: OMCAWS
TU	Original Portuguese version of the Protocolo MBGR	Pre-final English version of the Protocolo MBGR		SLP 1	SLP 2	SLP 3	SLP 4	SLP 5	SLP 6	SLP 7	SLP 8	SLP 9	SLP 10	SLP 11	SLP 12	SLP 13	SLP 14	SLP 15	SLP 16	SLP 17	SLP 18	SLP 19	SLP 20		Ajusted pre-final English version of the Protocolo MBGR
1	PROTOCOLO MBGR - EXAME CLÍNICO MIOFUNCIONAL OROFACIAL COM ESCORES	MBGR PROTOCOL - OROFACIAL MYOFUNCTIONAL CLINICAL EXAMINATION WITH SCORES																							MBGR PROTOCOL - OROFACIAL MYOFUNCTIONAL CLINICAL EXAMINATION WITH SCORES
2	Marchesan IQ, Berretin-Felix G, Genaro KF, Rehder MIBC	Marchesan IQ, Berretin-Felix G, Genaro KF, Rehder MIBC																							Marchesan IQ, Berretin-Felix G, Genaro KF, Rehder MIBC
3	Nome:	Name:																							Name:
4	N°:	Nº:					It does not make sense to me		I’m not sure what this is	Does this stand for "number?" If so, maybe clarify by saying whether you're asking for "ID number" or "MRN"					Maybe change it to "ID number" or "MRN"	Suggestion: you can say "MRN" here
5	Data do exame:	Date of examination:																							Date of examination:
6	Idade:	Age:																							Age:
7	____ anos e ____ meses	___ years and ___ months														Suggestion: you do not need this word here	You could delete this
8	DN:	DoB:																							DoB:
9	Peso corporal: ______ kg	Weight: _______ lb.																							Weight: _______ lb.
10	Altura corporal: _______ m	Height: ______ ft. _______ in.																							Height: ______ ft. _______ in.
11	IMC: _______ (peso[kg]/estatura [m]2)	BMI: _______ (703 x weight (lbs.) / [height (in.)]2)														Suggestion: you do not need this word here	You could delete this	Not something typically used on a speech reports
12	1. POSTURA CORPORAL	1. BODY POSTURE																							1. BODY POSTURE
13	(observar o paciente em pé e sem calçado)	(observe the patient standing barefoot)																							(observe the patient standing barefoot)
14	Cabeça	Head																							Head
15	flexão e extensão = sim	flexion and extension = yes																							flexion and extension = yes
16	rotação = não	rotation = no																							rotation = no
17	inclinação = talvez	inclination = maybe																							inclination = maybe
18	Frontal:	Frontal:																							Frontal:
19	normal	normal																							normal
20	rotação D	rotation R																							rotation R
21	rotação E	rotation L																							rotation L
22	inclinação D	inclination R																							inclination R
23	inclinação E	inclination L																							inclination L
24	Lateral:	Lateral:																							Lateral:
25	normal	normal																							normal
26	anteriorizada	forward head posture																							forward head posture
27	flexão	flexion																							flexion
28	extensão	extension																							extension
29	Ombros	Shoulders																							Shoulders
30	Frontal:	Frontal:																							Frontal:
31	normal	normal																							normal
32	elevado D	elevated R																							elevated R
33	elevado E	elevated L																							elevated L
34	Lateral:	Lateral:																							Lateral:
35	normal	normal																							normal
36	anteriorizados	rounded shoulders																							rounded shoulders
37	Observação:	Observation:																							Observation:
38	2. MEDIDAS DA FACE, DOS MOVIMENTOS MANDIBULARES E DA OCLUSÃO	2. MEASUREMENTS OF THE FACE, MANDIBULAR MOVEMENTS, AND OCCLUSION																							2. MEASUREMENTS OF THE FACE, MANDIBULAR MOVEMENTS, AND OCCLUSION
39	Face	Face																							Face
40	(tomar cada medida 3 vezes com o paquímetro e calcular a média - o paciente deve manter os lábios em contato)	(using a caliper, take each measurement three times, and calculate the average) (the patient must keep lips in contact)															Maybe put "together" or "closed" instead of "in contact"								(using a caliper, take each measurement three times, and calculate the average) (the patient must keep lips closed)
41	1ª medida (mm)	1st meas (in)																							1st meas (in)
42	2ª medida (mm)	2nd meas (in)																							2nd meas (in)
43	3ª medida (mm)	3rd meas (in)																							3rd meas (in)
44	média (mm)	average (in)																							average (in)
45	terço médio da face (glabela a subnasal)	Middle third of the face (from glabella to subnasal)																							Middle third of the face (from glabella to subnasal)
46	terço inferior da face (subnasal a gnatio)	Lower third of the face (from subnasal to gnathion)																							Lower third of the face (from subnasal to gnathion)
47	altura da face - A (glabela a gnatio) (soma do terço médio e do inferior)	Facial height - H (from glabella to gnathion) (sum of the middle and lower thirds)										I think the use of "height" here seems a little odd. I would think "length" is probably better					"Length"								Facial length - L (from glabella to gnathion) (sum of the middle and lower thirds)
48	largura da face - La (proeminências dos arcos zigomáticos - essa medida será mais exata com o paquímetro “spreading caliper” ou com o paquímetro adaptado com prolongamento de 10 centímetros)	Facial width - W (prominences of the zygomatic arches) (this measurement will be more accurate if measured with a spreading caliper with an extension of at least four inches)																							Facial width - W (prominences of the zygomatic arches) (this measurement will be more accurate if measured with a spreading caliper with an extension of at least four inches)
49	canto externo do olho direito à comissura direita do lábio	Outer corner of the right eye to the right commissure of the lips																							Outer corner of the right eye to the right commissure of the lips
50	canto externo do olho esquerdo à comissura esquerda do lábio	Outer corner of the left eye to the left commissure of the lips																							Outer corner of the left eye to the left commissure of the lips
51	lábio superior (subnasal ao ponto mais inferior do lábio superior)	Upper lip (from subnasal to the lowermost point of the upper lip)																							Upper lip (from subnasal to the lowermost point of the upper lip)
52	lábio inferior (do ponto mais superior do lábio inferior ao gnatio)	Lower lip (from the uppermost point of the lower lip to gnathion)																							Lower lip (from the uppermost point of the lower lip to gnathion)
53	Movimentos mandibulares e oclusão	Mandibular movements and occlusion																							Mandibular movements and occlusion
54	(usar paquímetro e lápis cópia, tomar cada medida 3 vezes e calcular a média)	(using a caliper and a pencil, take each measurement three times, and calculate the average)																							(using a caliper and a pencil, take each measurement three times, and calculate the average)
55	1ª medida (mm)	1st meas (in)																							1st meas (in)
56	2ª medida (mm)	2nd meas (in)																							2nd meas (in)
57	3ª medida (mm)	3rd meas (in)																							3rd meas (in)
58	média (mm)	average (in)																							average (in)
59	trespasse vertical - TV (com os dentes em oclusão, marcar na vestibular dos incisivos inferiores a face incisal dos incisivos superiores e medir a distância dessa marcação até a face incisal dos incisivos inferiores; na mordida aberta, medir a distância entre as faces incisais dos dentes incisivos superiores e inferiores no plano vertical e o resultado obtido será negativo)	Overbite - OB (with the teeth in occlusion, mark the incisal edge of the upper incisors on the vestibular surface of the lower incisors, and measure the distance from the marking to the incisal edge of the lower incisors; in the open bite, measure the distance between the incisal edges of the upper and lower incisors on the vertical plane, and the result will be negative)																							Overbite - OB (with the teeth in occlusion, mark the incisal edge of the upper incisors on the vestibular surface of the lower incisors, and measure the distance from the marking to the incisal edge of the lower incisors; in the open bite, measure the distance between the incisal edges of the upper and lower incisors on the vertical plane, and the result will be negative)
60	trespasse horizontal - TH (medir a distância entre as faces incisais dos incisivos superiores e inferiores no plano horizontal)	Overjet - OJ (measure the distance between the incisal edges of the upper and lower incisors on the horizontal plane)																							Overjet - OJ (measure the distance between the incisal edges of the upper and lower incisors on the horizontal plane)
61	lateralidade mandibular direita (marcar a linha média dentária da arcada superior na arcada inferior, levar a mandíbula para a direita e medir a distância entre a marcação e linha média superior)	Right lateral mandibular movement (mark the dental midline of the upper arch on the lower arch, move the mandible to the right, and measure the distance between the marking and the upper midline)																							Right lateral mandibular movement (mark the dental midline of the upper arch on the lower arch, move the mandible to the right, and measure the distance between the marking and the upper midline)
62	lateralidade mandibular esquerda (marcar a linha média dentária da arcada superior na arcada inferior, levar a mandíbula para a esquerda e medir a distância entre a marcação e linha média superior)	Left lateral mandibular movement (mark the dental midline of the upper arch on the lower arch, move the mandible to the left, and measure the distance between the marking and the upper midline)																							Left lateral mandibular movement (mark the dental midline of the upper arch on the lower arch, move the mandible to the left, and measure the distance between the marking and the upper midline)
63	distância interincisal máxima ativa - DIMA (do incisivo central ou lateral superior ao inferior com a máxima abertura da boca)	Maximal interincisal distance - MID (from the central or lateral upper incisor to the lower incisor with the maximum mouth opening)																							Maximal interincisal distance - MID (from the central or lateral upper incisor to the lower incisor with the maximum mouth opening)
64	abertura da boca (DIMA + TV)	Mouth opening (MID + OB)																							Mouth opening (MID + OB)
65	DIMA com o ápice da língua tocando a papila incisiva (DIMALP)	MID with the tongue apex touching the incisive papilla (MIDTIP)																Does "apex" mean "tip?" If so write "tongue tip"							(MID) with tongue tip touching the incisive papilla (MIDTIP)
66	calcular: (DIMALP) x 100 / DIMA	Calculate: (MIDTIP) x 100 / MID																							Calculate: (MIDTIP) x 100 / MID
67	3. EXAME EXTRAORAL	3. EXTRAORAL EXAMINATION																							3. EXTRAORAL EXAMINATION
68	SOMAR OS PONTOS DA FACE, LÁBIOS E MASSETER	SUM OF THE SCORES FOR FACE, LIPS, AND MASSETER																							SUM OF THE SCORES FOR FACE, LIPS, AND MASSETER
69	(melhor resultado = 0 e pior = 30)	(best result = 0; worst result = 30)																							(best result = 0; worst result = 30)
70	Face	Face																							Face
71	SOMAR OS PONTOS DAS NORMAS FRONTAL E LATERAL	SUM OF THE SCORES FOR FRONTAL AND LATERAL NORMS																							SUM OF THE SCORES FOR FRONTAL AND LATERAL NORMS
72	(melhor resultado = 0 e pior = 15)	(best result = 0; worst result = 15)																							(best result = 0; worst result = 15)
73	(observar o paciente em pé e sem calçado)	(observe the patient standing barefoot)																							(observe the patient standing barefoot)
74	Norma frontal	Frontal norm																							Frontal norm
75	SOMAR OS PONTOS DA ANÁLISE FACIAL NUMÉRICA E SUBJETIVA	SUM OF THE SCORES FOR NUMERICAL AND SUBJECTIVE FACIAL ANALYSES																							SUM OF THE SCORES FOR NUMERICAL AND SUBJECTIVE FACIAL ANALYSES
76	(melhor resultado = 0 e pior = 13)	(best result = 0; worst result = 13)																							(best result = 0; worst result = 13)
77	Análise facial numérica	Numerical facial analysis																							Numerical facial analysis
78	SOMAR TODOS OS PONTOS	SUM OF ALL SCORES																							SUM OF ALL SCORES
79	(melhor resultado = 0 e pior = 3)	(best result = 0; worst result = 3)																							(best result = 0; worst result = 3)
80	Tipo facial	Facial type																							Facial type
81	comparar a altura (A) com a largura (La):	Compare height (H) with width (W):										I would think "length" is probably better					"Length"								Compare length (L) with width (W):
82	média (A semelhante a La)	average (H similar to W)										I would think "length" is probably better					"Length"								average (L similar to W)
83	longa (A > La)	long (H > W)										I would think "length" is probably better					"Length"								long (L > W)
84	curta (La > A)	short (H < W)										I would think "length" is probably better					"Length"								short (L < W)
85	Proporção facial	Facial proportion																							Facial proportion
86	comparar o terço médio com o inferior:	Compare the middle with the lower third:																							Compare the middle with the lower third:
87	semelhantes	similar																							similar
88	terço inferior maior	lower third larger																							lower third larger
89	terço inferior menor	lower third smaller																							lower third smaller
90	comparar a distância do canto externo do olho à comissura labial D com a E:	Compare R & L distances from the outer corner of the eye to the commissure of the lips:																							Compare R & L distances from the outer corner of the eye to the commissure of the lips:
91	semelhante	similar																							similar
92	assimétrica	asymmetrical																							asymmetrical
93	Análise facial subjetiva	Subjective facial analysis																							Subjective facial analysis
94	SOMAR TODOS OS PONTOS	SUM OF ALL SCORES																							SUM OF ALL SCORES
95	(melhor resultado = 0 e pior = 10)	(best result = 0; worst result = 10)																							(best result = 0; worst result = 10)
96	Simétrico	Symmetrical																							Symmetrical
97	Assimétrico	Asymmetrical																							Asymmetrical
98	Descrever	Describe																							Describe
99	Plano infraorbitário	Infraorbital plane																							Infraorbital plane
100	Região zigomática	Zygomatic region		I am not familiar with this word									Instead of "zygomatic region" use "zygomatic arches"												Zygomatic arches
101	Asas do nariz	Nasal alae																							Nasal alae
102	Bochechas	Cheeks																							Cheeks
103	Sulco nasolabial	Nasolabial sulcus																			"Sulci" is the plural				Nasolabial sulci
104	Lábio superior	Upper lip																							Upper lip
105	Comissura dos lábios	Commissure of the lips																							Commissure of the lips
106	Lábio inferior	Lower lip																							Lower lip
107	Mento	Mento		I am not familiar with this word	Unsure what you mean by this word	I don’t think this is a word	It does not make sense to me		I’m not familiar with this word					Chin?		This does not make sense to me		Unsure of this term							Chin
108	Mandíbula (corpo e ramo)	Mandible (body and ramus)																							Mandible (body and ramus)
109	Norma lateral	Lateral norm																							Lateral norm
110	SOMAR TODOS OS PONTOS	SUM OF ALL SCORES																							SUM OF ALL SCORES
111	(melhor resultado = 0 e pior = 2)	(best result = 0; worst result = 2)																							(best result = 0; worst result = 2)
112	Padrão:	Pattern:																							Pattern:
113	padrão I (reto)	pattern I (straight)																							pattern I (straight)
114	padrão II (convexo)	pattern II (convex)																							pattern II (convex)
115	padrão III (côncavo)	pattern III (concave)																							pattern III (concave)
116	Ângulo nasolabial:	Nasolabial angle:																							Nasolabial angle:
117	próximo a 90º - 110°	near 90º - 110°																							near 90º - 110°
118	agudo (< 90º)	acute (< 90º)																							acute (< 90º)
119	obtuso (> 110º)	obtuse (> 110º)																							obtuse (> 110º)
120	Observação:	Observation:																							Observation:
121	Lábios	Lips																							Lips
122	SOMAR TODOS OS PONTOS	SUM OF ALL SCORES																							SUM OF ALL SCORES
123	(melhor resultado = 0 e pior = 13)	(best result = 0; worst result = 13)																							(best result = 0; worst result = 13)
124	Postura habitual:	Habitual posture:			Do you mean "resting posture?"																				Resting posture:
125	fechados	closed																							closed
126	entreabertos	parted																							parted
127	fechados com tensão	closed with tension																							closed with tension
128	fechados em contato dentário	closed with dental contact																							closed with dental contact
129	ora abertos ora fechados	sometimes open/closeded																							sometimes open/closeded
130	abertos	open																							open
131	Forma	Shape:																							Shape:
132	Superior	Upper																							Upper
133	Inferior	Lower																							Lower
134	normal (1º arco do cupido)	normal (1st cupid’s bow)																							normal (1st cupid’s bow)
135	normal	normal																							normal
136	em asa de gaivota (1º e 2º arcos do cupido)	gull wing (1st and 2nd cupid’s bows)																							gull wing (1st and 2nd cupid’s bows)
137	com eversão leve	with mild eversion																							with mild eversion
138	com eversão acentuada	with severe eversion																							with severe eversion
139	Comprimento do superior:	Upper length:																							Upper length:
140	cobre ⅔ dos incisivos	covers ⅔ of incisors																							covers ⅔ of incisors
141	cobre mais que ⅔	covers more than ⅔ of incisors																							covers more than ⅔ of incisors
142	cobre menos que ⅔	covers less than ⅔ of incisors																							covers less than ⅔ of incisors
143	½ da medida do inferior	½ of lower’s measurement																							½ of lower’s measurement
144	mais que ½ da medida do inferior	more than ½ of lower’s measurement																							more than ½ of lower’s measurement
145	menos que ½ da medida do inferior	less than ½ of lower’s measurement																							less than ½ of lower’s measurement
146	Mucosa externa:	External mucosa:																							External mucosa:
147	normal	normal																							normal
148	com saliva	with saliva		Consider change to "moist"																					moist
149	ressecada	dry																							dry
150	ferida	lesioned																							lesioned
151	Observação:	Observation:																							Observation:
152	Masseter	Masseter																							Masseter
153	SOMAR TODOS OS PONTOS	SUM OF ALL SCORES																							SUM OF ALL SCORES
154	(melhor resultado = 0 e pior = 2)	(best result = 0; worst result = 2)																							(best result = 0; worst result = 2)
155	(avaliar por observação visual e palpação)	(examine by visual observation and palpation)																							(examine by visual observation and palpation)
156	No repouso:	At rest:																							At rest:
157	relaxado	relaxed																							relaxed
158	contraído (apertamento dentário)	contracted (clenched teeth)																							contracted (clenched teeth)
159	Recrutamento na contração isométrica:	Recruitment in isometric contraction:																							Recruitment in isometric contraction:
160	simultâneo	simultaneous																							simultaneous
161	primeiro lado D	first R side																							first R side
162	primeiro lado E	first L side																							first L side
163	Observação:	Observation:																							Observation:
164	4. EXAME INTRAORAL	4. INTRAORAL EXAMINATION																							4. INTRAORAL EXAMINATION
165	SOMAR OS PONTOS DE LÁBIOS, BOCHECHAS, LÍNGUA, PALATO, TONSILAS, DENTES E OCLUSÃO	SUM OF THE SCORES FOR LIPS, CHEEKS, TONGUE, PALATE, PALATINE TONSILS, TEETH, AND OCCLUSION																							SUM OF THE SCORES FOR LIPS, CHEEKS, TONGUE, PALATE, PALATINE TONSILS, TEETH, AND OCCLUSION
166	(melhor resultado = 0 e pior = 61)	(best result = 0; worst result = 61)																							(best result = 0; worst result = 61)
167	Lábios	Lips																							Lips
168	SOMAR TODOS OS PONTOS	SUM OF ALL SCORES																							SUM OF ALL SCORES
169	(melhor resultado = 0 e pior = 5)	(best result = 0; worst result = 5)																							(best result = 0; worst result = 5)
170	Mucosa interna:	Mucosa jugal:		I have never heard this word before (jugal)										Maybe "buccal mucosa"											Buccal mucosa:
171	normal	normal																							normal
172	com marcas dentárias	marked by teeth																							marked by teeth
173	ferida	lesioned																							lesioned
174	Frênulo superior:	Upper frenulum:																							Upper frenulum:
175	fixação no rebordo alveolar:	Attachment to the alveolar ridge:																							Attachment to the alveolar ridge:
176	adequada	adequate																							adequate
177	baixa	low																							low
178	espessura:	Thickness:																							Thickness:
179	adequada	adequate																							adequate
180	alterada	altered																							altered
181	(descrever):	(describe):																							(describe):
182	Observação:	Observation:																							Observation:
183	Bochechas	Cheeks																							Cheeks
184	SOMAR TODOS OS PONTOS	SUM OF ALL SCORES																							SUM OF ALL SCORES
185	(melhor resultado = 0 e pior = 8)	(best result = 0; worst result = 8)																							(best result = 0; worst result = 8)
186	Mucosa:	Mucosa:																							Mucosa:
187	normal	normal																							normal
188	marcas dentárias/aparelho D	marked by teeth or orthodontic appliances R																							marked by teeth or orthodontic appliances R
189	marcas dentárias/aparelho E	marked by teeth or orthodontic appliances L																							marked by teeth or orthodontic appliances L
190	linha alba D	linea alba R							I’m not familiar with this word (linea sounds spanish)					Not sure what this is (linea)											linea alba R (white line on the buccal mucosa)
191	linha alba E	linea alba L							I’m not familiar with this word (linea sounds spanish)					Not sure what this is (linea)											linea alba L (white line on the buccal mucosa)
192	ferida D	lesioned R																							lesioned R
193	ferida E	lesioned L																							lesioned L
194	Observação:	Observation:																							Observation:
195	Língua	Tongue																							Tongue
196	SOMAR TODOS OS PONTOS	SUM OF ALL SCORES																							SUM OF ALL SCORES
197	(melhor resultado = 0 e pior = 20)	(best result = 0; worst result = 20)																							(best result = 0; worst result = 20)
198	Postura habitual:	Habitual posture:			Do you mean "resting posture?"																				Resting posture:
199	não visível	not observable																							not observable
200	no assoalho	on the floor of the mouth																							on the floor of the mouth
201	ponta baixa e dorso alto	low tip and high back																							low tip and high back
202	interdental:	interdental:																							interdental:
203	Simetria:	Symmetry:																							Symmetry:
204	sim	yes																							yes
205	não	no																							no
206	(descrever):	(describe):																							(describe):
207	Largura:	Width:																							Width:
208	adequada	adequate																							adequate
209	reduzida	reduced																							reduced
210	aumentada	increased																							increased
211	Altura:	Height:										I would think "length" is probably better					"Length"								Length:
212	adequada	adequate																							adequate
213	aumentada	increased																							increased
214	Mucosa:	Mucosa:																							Mucosa:
215	normal	normal																							normal
216	geográfica	geographical																							geographical
217	fissurada	fissured																							fissured
218	ferida (região):	lesioned (region):																							lesioned (region):
219	marcada por dentes (região):	marked by teeth (region):																							marked by teeth (region):
220	marcada por aparelho (região):	marked by orthodontic appliances (region):																							marked by orthodontic appliances (region):
221	Frênulo:	Frenulum:																							Frenulum:
222	fixação no assoalho:	Attachment to the floor of the mouth:																							Attachment to the floor of the mouth:
223	entre as carúnculas	between the caruncles			I do not believe this is the correct word (caruncles)															Consider using "sublingual folds" instead of "caruncles"					between the sublingual folds
224	na crista alveolar	on the alveolar crest																							on the alveolar crest
225	fixação na língua:	Attachment to the tongue:																							Attachment to the tongue:
226	na parte média	on the middle part																							on the middle part
227	anterior à parte média	before the middle part																							before the middle part
228	no ápice	at the apex																Does "apex" mean "tip?" If so write "tongue tip"							at the tongue tip
229	forma do ápice ao elevar a língua:	shape of the apex while raising the tongue:																Does "apex" mean "tip?" If so write "tongue tip"							Shape of tongue tip while elevating the tongue:
230	arredondada	rounded																							rounded
231	quadrada ou retangular	square or rectangular																							square or rectangular
232	ligeira fenda no ápice	slight crevice at apex																Does "apex" mean "tip?" If so write "tongue tip"							slight crevice at the tongue tip
233	formato de coração	heart-shaped																							heart-shaped
234	não se eleva	does not elevate																							does not elevate
235	outras características:	Other characteristics:																							Other characteristics:
236	não há	none																							none
237	submerso	submersed																							submersed
238	espesso	thick																							thick
239	fibroso	fibrous																							fibrous
240	Observação:	Observation:																							Observation:
241	Palato	Palate																							Palate
242	SOMAR TODOS OS PONTOS	SUM OF ALL SCORES																							SUM OF ALL SCORES
243	(melhor resultado = 0 e pior = 8)	(best result = 0; worst result = 8)																							(best result = 0; worst result = 8)
244	Duro:	Hard palate:																							Hard palate:
245	Profundidade:	Depth:																							Depth:
246	adequada	adequate																							adequate
247	reduzida (baixo)	reduced (low)																							reduced (low)
248	aumentada (alto)	increased (high)																							increased (high)
249	Largura:	Width:																							Width:
250	adequada	adequate																							adequate
251	aumentada (larga)	increased (wide)																							increased (wide)
252	reduzida (estreitada)	reduced (narrow)																							reduced (narrow)
253	Véu palatino:	Soft palate:																							Soft palate:
254	Simetria:	Symmetry:																							Symmetry:
255	presente	present																							present
256	ausente	absent																							absent
257	(descrever):	(describe):																							(describe):
258	Extensão:	Extension:										I would think "length" is probably better									"Length"				Length:
259	adequada	adequate																							adequate
260	longa	long																							long
261	curta	short																							short
262	Úvula:	Uvula:																							Uvula:
263	adequada	adequate																							adequate
264	alterada	altered																							altered
265	(descrever):	(describe):																							(describe):
266	Observação:	Observation:																							Observation:
267	Tonsilas palatinas	Palatine tonsils																							Palatine tonsils
268	SOMAR TODOS OS PONTOS	SUM OF ALL SCORES																							SUM OF ALL SCORES
269	(melhor resultado = 0 e pior = 4)	(best result = 0; worst result = 4)																							(best result = 0; worst result = 4)
270	Presença:	Presence:																							Presence:
271	presentes	present																							present
272	removidas	removed																							removed
273	não visíveis	not observable																							not observable
274	Tamanho:	Size:																							Size:
275	adequado	adequate																							adequate
276	hipertrofia D	hypertrophy R																							hypertrophy R
277	hipertrofia E	hypertrophy L																							hypertrophy L
278	Coloração:	Color:																							Color:
279	adequada	adequate																							adequate
280	hiperemia D	hyperemia R																							hyperemia R
281	hiperemia E	hyperemia L																							hyperemia L
282	Observação:	Observation:																							Observation:
283	Dentes	Teeth																							Teeth
284	SOMAR TODOS OS PONTOS	SUM OF ALL SCORES																							SUM OF ALL SCORES
285	(melhor resultado = 0 e pior = 5)	(best result = 0; worst result = 5)																							(best result = 0; worst result = 5)
286	Dentição:	Dentition:																							Dentition:
287	decídua	deciduous																							deciduous
288	dentadura mista	mixed																							mixed
289	permanente	permanent																							permanent
290	Nº de dentes:	Nº of teeth:																	"Number of teeth"						Number of teeth:
291	superior D	upper R:																							upper R:
292	superior E	upper L:																							upper L:
293	inferior D	lower R:																							lower R:
294	inferior E	lower L:																							lower L:
295	Falha dentária:	Dental defects:																							Dental defects:
296	ausente	absent																							absent
297	presente	present																							present
298	(elementos):	(describe):																							(describe):
299	Saúde oral:	Oral health:																							Oral health:
300	Dentes:	Teeth:																							Teeth:
301	boa	good																							good
302	regular	regular																							regular
303	ruim	bad						"Poor" is probably better																	poor
304	Gengiva:	Gums:																							Gums:
305	boa	good																							good
306	regular	regular																							regular
307	ruim	bad						"Poor" is probably better																	poor
308	Uso de prótese:	Use of prosthesis:																							Use of prosthesis:
309	não	no																							no
310	removível	removable																							removable
311	fixa	fixed																							fixed
312	parcial	partial																							partial
313	total	total																			Change to "full"				full
314	Observação:	Observation:																							Observation:
315	Oclusão	Occlusion																							Occlusion
316	SOMAR TODOS OS PONTOS	SUM OF ALL SCORES																							SUM OF ALL SCORES
317	(melhor resultado = 0 e pior = 11)	(best result = 0; worst result = 11)																							(best result = 0; worst result = 11)
318	Linha média:	Midline:																							Midline:
319	adequada	adequate																							adequate
320	desviada D	deviated to R																							deviated to R
321	desviada E	deviated to L																							deviated to L
322	Classificação de Angle:	Angle classification:																							Angle classification:
323	Lado D	R side																							R side
324	Lado E	L side																							L side
325	Classe I	Class I																							Class I
326	Classe I	Class I																							Class I
327	Classe II div. 1ª	Class II div. 1st																							Class II div. 1st
328	Classe II div. 1ª	Class II div. 1st																							Class II div. 1st
329	Classe II div. 2ª	Class II div. 2nd																							Class II div. 2nd
330	Classe II div. 2ª	Class II div. 2nd																							Class II div. 2nd
331	Classe III	Class III																							Class III
332	Classe III	Class III																							Class III
333	Guia de desoclusão:	Disocclusion guide:																							Disocclusion guide:
334	presente	present																							present
335	ausente D	absent R																							absent R
336	ausente E	absent L																							absent L
337	Relação horizontal:	Horizontal relationship:																							Horizontal relationship:
338	adequada (TH entre 1 e 3 mm)	adequate [OJ between 0.03 and 0.11 in]																							adequate [OJ between 0.03 and 0.11 in]
339	mordida de topo (TH = 0 mm)	top bite [OJ = 0 in]																							top bite [OJ = 0 in]
340	sobressaliência excessiva (TH > 3 mm)	excessive overjet [OJ > 0.11 in]																							excessive overjet [OJ > 0.11 in]
341	mordida cruzada anterior (TH < 0 mm)	anterior crossbite [OJ < 0 in]																							anterior crossbite [OJ < 0 in]
342	Relação vertical:	Vertical relationship:																							Vertical relationship:
343	adequada (TV entre 1 e 3 mm)	adequate [OB between 0.03 and 0.11 in]																							adequate [OB between 0.03 and 0.11 in]
344	mordida de topo (TV = 0 mm)	top bite [OB = 0 in]																							top bite [OB = 0 in]
345	sobremordida excessiva (TV > 3 mm)	excessive overbite [OB > 0.11 in]																							excessive overbite [OB > 0.11 in]
346	mordida aberta anterior (TV < 0 mm)	anterior open bite [OB < 0 in]																							anterior open bite [OB < 0 in]
347	mordida aberta posterior D	posterior open bite R																							posterior open bite R
348	mordida aberta posterior E	posterior open bite L																							posterior open bite L
349	Relação transversal:	Transversal relationship:																							Transversal relationship:
350	adequada	adequate																							adequate
351	mordida cruzada posterior D	posterior crossbite R																							posterior crossbite R
352	mordida cruzada posterior E	posterior crossbite L																							posterior crossbite L
353	Uso de aparelho:	Use of orthodontic appliances:																							Use of orthodontic appliances:
354	não	no																							no
355	removível	removable																							removable
356	fixo	fixed																							fixed
357	Observação:	Observation:																							Observation:
358	5. MOBILIDADE	5. MOBILITY																							5. MOBILITY
359	SOMAR OS PONTOS DE LÁBIOS, LÍNGUA, VÉU PALATINO E MANDÍBULA	SUM OF THE SCORES FOR LIPS, TONGUE, SOFT PALATE, AND MANDIBLE																							SUM OF THE SCORES FOR LIPS, TONGUE, SOFT PALATE, AND MANDIBLE
360	(melhor resultado = 0 e pior = 68)	(best result = 0; worst result = 68)																							(best result = 0; worst result = 68)
361	Lábios	Lips																							Lips
362	SOMAR TODOS OS PONTOS	SUM OF ALL SCORES																							SUM OF ALL SCORES
363	(melhor resultado = 0 e pior = 27)	(best result = 0; worst result = 27)																							(best result = 0; worst result = 27)
364	(o paciente deve manter os dentes ocluídos*)	(*the patient must keep teeth occluded)																							(*the patient must keep teeth occluded)
365	Adequada	Adequate																							Adequate
366	Pequena alteração	Small alteration																			"Slight" or "minor" would be better word choices				Slight alteration
367	Grande alteração	Great alteration						Maybe use “significant” instead of “great”													"Severe" or "significant" would be better word choices				Severe alteration
368	Ausente	Absent																							Absent
369	Protração de lábios fechados*:	Protraction of closed lips*:											Instead of "protraction" use "protrusion"												Protrusion of closed lips*:
370	Retração de lábios fechados*:	Retraction of closed lips*:																							Retraction of closed lips*:
371	Protração de lábios abertos*:	Protraction of open lips*:											Instead of "protraction" use "protrusion"												Protrusion of open lips*:
372	Retração de lábios abertos*:	Retraction of open lips*:																							Retraction of open lips*:
373	Protração de lábios fechados à D*:	Protraction of closed lips to the R*:											Instead of "protraction" use "protrusion"												Protrusion of closed lips to the R*:
374	Protração de lábios fechados à E*:	Protraction of closed lips to the L*:											Instead of "protraction" use "protrusion"												Protrusion of closed lips to the L*:
375	Protração de lábios fechados e alternância para D e E*:	Protraction of closed lips and alternation to the L and R*:											Instead of "protraction" use "protrusion"												Protrusion of closed lips and alternation to the L and R*:
376	Estalo de lábios protraídos:	Popping of protracted lips:																			"Protruded"				Popping of protruded lips:
377	Estalo de lábios retraídos:	Popping of retracted lips:																							Popping of retracted lips:
378	Observação:	Observation:																							Observation:
379	Língua	Tongue																							Tongue
380	SOMAR TODOS OS PONTOS	SUM OF ALL SCORES																							SUM OF ALL SCORES
381	(melhor resultado = 0 e pior = 24)	(best result = 0; worst result = 24)																							(best result = 0; worst result = 24)
382	Adequada	Adequate																							Adequate
383	Pequena alteração	Small alteration																			"Slight" or "minor" would be better word choices				Slight alteration
384	Grande alteração	Great alteration						Maybe use “significant” instead of “great”													"Severe" or "significant" would be better word choices				Severe alteration
385	Ausente	Absent																							Absent
386	Protração da língua:	Tongue protraction:											Instead of "protraction" use "protrusion"												Tongue protrusion:
387	Toque do ápice sequencialmente nas comissuras D/E e nos lábios S/I:	Touch of apex sequentially at R/L commissures and U/L lips:																Does "apex" mean "tip?" If so write "tongue tip"							Touch of tongue tip sequentially at R and L commissures and U and L lips:
388	Toque do ápice na papila incisiva:	Touch of apex on the incisive papilla:																Does "apex" mean "tip?" If so write "tongue tip"							Touch of tongue tip on the incisive papilla:
389	Toque do ápice na bochecha D:	Touch of apex on the R cheek:																Does "apex" mean "tip?" If so write "tongue tip"							Touch of tongue tip on the R cheek:
390	Toque do ápice na bochecha E:	Touch of apex on the L cheek:																Does "apex" mean "tip?" If so write "tongue tip"							Touch of tongue tip on the L cheek:
391	Estalo do ápice:	Click of the apex:																Does "apex" mean "tip?" If so write "tongue tip"							Click of tongue tip:
392	Sucção da língua no palato:	Suck the tongue to the palate:											Maybe "sucking of tongue against the palate"												Sucking of tongue against the palate:
393	Vibração da língua:	Tongue vibration:																			Tongue trill?				Tongue trill:
394	Observação:	Observation:																							Observation:
395	Véu palatino	Soft palate																							Soft palate
396	SOMAR TODOS OS PONTOS	SUM OF ALL SCORES																							SUM OF ALL SCORES
397	(melhor resultado = 0 e pior = 4)	(best result = 0; worst result = 4)																							(best result = 0; worst result = 4)
398	Emissão da vogal “A” repetidamente:	Prolonged utterance of the vowel /a/ repeatedly:																							Prolonged utterance of the vowel /a/ repeatedly:
399	Adequada	Adequate																							Adequate
400	Reduzida	Reduced																							Reduced
401	Ausente	Absent																							Absent
402	Observação:	Observation:																							Observation:
403	Mandíbula	Mandible																							Mandible
404	SOMAR TODOS OS PONTOS	SUM OF ALL SCORES																							SUM OF ALL SCORES
405	(melhor resultado = 0 e pior = 13)	(best result = 0; worst result = 13)																							(best result = 0; worst result = 13)
406	Adequada	Adequate																							Adequate
407	Reduzida	Reduced																							Reduced
408	Aumentada	Increased																							Increased
409	Não realiza	Unable to perform																							Unable to perform
410	Com desvio	With deviation																							With deviation
411	Com ruído	With noise																							With noise
412	Com dor	With pain																							With pain
413	Abertura da boca	Mouth opening:																							Mouth opening:
414	Valores esperados: criança = 35 a 50 mm / adulto = 40 a 55 mm	Expected values: child = 1.37 in. to 1.96 in. and adult = 1.57 in. to 2.16 in.																							Expected values: child = 1.37 in. to 1.96 in. and adult = 1.57 in. to 2.16 in.
415	Fechamento da boca	Mouth closure:																							Mouth closure:
416	Lateralidade à D	Right laterality																							Right laterality
417	Lateralidade à E	Left laterality																							Left laterality
418	Valores esperados: criança (6 a 12 anos) = 6 a 10 mm / adulto = 8 a 12 mm	Expected values: child = 0.23 in. to 0.39 in. and adult = 0.31 in. to 0.47 in.																							Expected values: child = 0.23 in. to 0.39 in. and adult = 0.31 in. to 0.47 in.
419	Observação:	Observation:																							Observation:
420	6. SENSIBILIDADE	6. SENSITIVITY																							6. SENSITIVITY
421	SOMAR OS PONTOS DE TÁTIL E DE DOR À PALPAÇÃO	SUM OF THE SCORES FOR TACTILE AND PAIN ON PALPATION																							SUM OF THE SCORES FOR TACTILE AND PAIN ON PALPATION
422	(melhor resultado = 0 e pior = 65)	(best result = 0; worst result = 65)																							(best result = 0; worst result = 65)
423	Tátil	Tactile																							Tactile
424	SOMAR TODOS OS PONTOS	SUM OF ALL SCORES																							SUM OF ALL SCORES
425	(melhor resultado = 0 e pior = 55)	(best result = 0; worst result = 55)																							(best result = 0; worst result = 55)
426	(usar o estesiômetro)	(use the esthesiometer)																							(use the esthesiometer)
427	filamento verde	Green filament																							Green filament
428	filamento azul	Blue filament																							Blue filament
429	filamento violeta	Violet filament																							Violet filament
430	filamento vermelho escuro	Dark red filament																							Dark red filament
431	filamento laranja	Orange filament																							Orange filament
432	filamento vermelho magenta	Magenta filament																							Magenta filament
433	Língua:	Tongue:																							Tongue:
434	região anterior	Anterior region:																							Anterior region:
435	região posterior	Posterior region:																							Posterior region:
436	Papila incisiva	Incisive papilla:																							Incisive papilla:
437	Lábios (centro)	Lips (center):																							Lips (center):
438	superior	Upper:																							Upper:
439	inferior	Lower:																							Lower:
440	Mento (centro)	Mento (center):		I am not familiar with this word	Unsure what you mean by this word	I don’t think this is a word	It does not make sense to me		I’m not familiar with this word					Chin?		This does not make sense to me		Unsure of this term							Chin (center):
441	Bochechas (centro)	Cheeks (center):																							Cheeks (center):
442	interna D	Internal R:																							Internal R:
443	interna E	Internal L:																							Internal L:
444	externa D	External R:																							External R:
445	externa E	External L:																							External L:
446	Outros locais	Other regions:																							Other regions:
447	Dor à palpação	Pain on palpation																							Pain on palpation
448	SOMAR TODOS OS PONTOS	SUM OF ALL SCORES																							SUM OF ALL SCORES
449	(melhor resultado = 0 e pior = 10)	(best result = 0; worst result = 10)																							(best result = 0; worst result = 10)
450	Ausente	Absent																							Absent
451	Presente	Present																							Present
452	Temporal anterior	Anterior temporalis:																							Anterior temporalis:
453	Masseter superficial	Superficial masseter:																							Superficial masseter:
454	Trapézio	Trapezius:																							Trapezius:
455	Esternocleidomastoideo	Sternocleidomastoid:																							Sternocleidomastoid:
456	ATM	TMJ:																							TMJ:
457	7. TÔNUS	7. TONUS		I am not familiar with this word		I don’t know this word	It does not make sense to me		I’m not familiar with this word		Do you mean "tone?"					Suggestion: in the US, we use the word “tone”	"Muscle tone" or "tone"								7. TONE
458	SOMAR TODOS OS PONTOS	SUM OF ALL SCORES																							SUM OF ALL SCORES
459	(melhor resultado = 0 e pior = 6)	(best result = 0; worst result = 6)																							(best result = 0; worst result = 6)
460	(realizar observação visual e palpação)	(examine by visual observation and palpation)																							(examine by visual observation and palpation)
461	Normal	Normal																							Normal
462	Diminuído	Reduced																							Reduced
463	Aumentado	Increased																							Increased
464	Lábio superior	Upper lip:																							Upper lip:
465	Lábio inferior	Lower lip:																							Lower lip:
466	Mento	Mento:		I am not familiar with this word	Unsure what you mean by this word	I don’t think this is a word	It does not make sense to me		I’m not familiar with this word																Chin:
467	Língua	Tongue:																							Tongue:
468	Bochecha D	Right cheek:																							Right cheek:
469	Bochecha E	Left cheek:																							Left cheek:
470	Observação:	Observation:																							Observation:
471	8. FUNÇÕES OROFACIAS	8. OROFACIAL FUNCTIONS																							8. OROFACIAL FUNCTIONS
472	SOMAR OS PONTOS DE RESPIRAÇÃO, MASTIGAÇÃO, DEGLUTIÇÃO E FALA	SUM OF THE SCORES FOR BREATHING, CHEWING, SWALLOWING, AND SPEECH																							SUM OF THE SCORES FOR BREATHING, CHEWING, SWALLOWING, AND SPEECH
473	(melhor resultado = 0 e pior = 123)	(best result = 0; worst result = 123)																							(best result = 0; worst result = 123)
474	Respiração	Breathing																							Breathing
475	SOMAR TODOS OS PONTOS	SUM OF ALL SCORES																							SUM OF ALL SCORES
476	(melhor resultado = 0 e pior = 5)	(best result = 0; worst result = 5)																							(best result = 0; worst result = 5)
477	Se alterada, a origem é:	If altered, the source is																							If altered, the source is
478	funcional	functional																							functional
479	estrutural	structural																							structural
480	outra:	other:																							other:
481	Tipo:	Type:																							Type:
482	médio/inferior	middle/low																							middle/low
483	médio/superior	middle/high																							middle/high
484	outro	other																							other
485	(descrever):	(describe):																							(describe):
486	Modo:	Mode:																							Mode:
487	nasal	nasal																							nasal
488	oronasal	oronasal																							oronasal
489	oral	oral																							oral
490	Possibilidade de uso nasal:	Possibility of nasal use:						Consider change to "Nasal breathing"										Possibility of nasal use???							Nasal breathing:
491	2 minutos ou mais	2 minutes or more																							2 minutes or more
492	entre 1 e 2 minutos	between 1 and 2 minutes																							between 1 and 2 minutes
493	menos que 1 minuto	less than 1 minute																							less than 1 minute
494	Fluxo nasal	Nasal flow																							Nasal flow
495	(usar o espelho)	(use a mirror)																							(use a mirror)
496	ao chegar:	Upon arrival:																							Upon arrival:
497	semelhante entre as narinas	similar between nostrils																							similar between nostrils
498	assimetria leve	slight asymmetry																							slight asymmetry
499	assimetria moderada	moderate asymmetry																							moderate asymmetry
500	assimetria acentuada	accentuated asymmetry																			"Severe" or "significant" would be better word choices				severe asymmetry
501	após limpeza:	After cleaning:																							After cleaning:
502	semelhante entre as narinas	similar between nostrils																							similar between nostrils
503	assimetria leve	slight asymmetry																							slight asymmetry
504	assimetria moderada	moderate asymmetry																							moderate asymmetry
505	assimetria acentuada	accentuated asymmetry																			"Severe" or "significant" would be better word choices				severe asymmetry
506	Observação:	Observation:																							Observation:
507	Mastigação	Chewing																							Chewing
508	SOMAR TODOS OS PONTOS	SUM OF ALL SCORES																							SUM OF ALL SCORES
509	(melhor resultado = 0 e pior = 10)	(best result = 0; worst result = 10)																							(best result = 0; worst result = 10)
510	Se alterada, a origem é:	If altered, the source is																							If altered, the source is
511	funcional	functional																							functional
512	estrutural	structural																							structural
513	DTM	TMD																							TMD
514	outra:	other:																							other:
515	Mastigação habitual	Habitual chewing																							Habitual chewing
516	(utilizar sempre o mesmo alimento e analisar por meio de vídeo)	(always use the same food and analyze by video)																							(always use the same food and analyze by video)
517	Incisão:	Incision:																							Incision:
518	anterior	anterior																							anterior
519	lateral	lateral																							lateral
520	outra:	other:																							other:
521	Trituração:	Trituration:		I am not familiar with this word										Not sure what this means				Trituration??? Do you mean "chewing?"							Chewing:
522	dentes posteriores	posterior teeth																							posterior teeth
523	dentes anteriores	anterior teeth																							anterior teeth
524	com a língua	with the tongue (tongue mashing)																							with the tongue (tongue mashing)
525	eficiente	efficient																							efficient
526	ineficiente	inefficient																							inefficient
527	Número de ciclos:	Number of cycles:																							Number of cycles:
528	1ª mordida	1st bite																							1st bite
529	2ª mordida	2nd bite																							2nd bite
530	3ª mordida	3rd bite																							3rd bite
531	Total (%)	Total (%)																							Total (%)
532	Direita:	Right:																							Right:
533	Esquerda:	Left:																							Left:
534	Direita/Esquerda:	Right and left:																							Right and left:
535	Total:	Total:																							Total:
536	Padrão mastigatório:	Chewing pattern:																							Chewing pattern:
537	unilateral/bilateral alternado (50% - 65%)	alternating unilateral or bilateral (50% - 65%)																							alternating unilateral or bilateral (50% - 65%)
538	unilateral preferencial (66% - 75%):	unilateral preferential (66% - 75%):																							unilateral preferential (66% - 75%):
539	bilateral simultâneo (> 65%)	simultaneous bilateral (> 65%)																							simultaneous bilateral (> 65%)
540	unilateral crônico (≥ 75%):	chronic unilateral (> 75%):																							chronic unilateral (> 75%):
541	Fechamento labial:	Lip closure:																							Lip closure:
542	sistemático	systematic																							systematic
543	assistemático	unsystematic																							unsystematic
544	ausente	absent																							absent
545	Mastigação ruidosa:	Noisy chewing:																							Noisy chewing:
546	não	no																							no
547	sim	yes																							yes
548	Contrações musculares não esperadas:	Unexpected muscular contractions:																							Unexpected muscular contractions:
549	ausentes	absent																							absent
550	presentes	present																							present
551	(descrever):	(describe):																							(describe):
552	Ritmo:	Rhythm:																							Rhythm:
553	adequado	adequate																							adequate
554	lento	slow																							slow
555	rápido	fast																							fast
556	Observação:	Observation:																							Observation:
557	Perguntar ao paciente	Patient responses																							Patient responses
558	Lado preferencial de mastigação:	Preferred side to chew:																							Preferred side to chew:
559	direito e esquerdo	right and left																							right and left
560	direito	right																							right
561	esquerdo	left																							left
562	não sabe	does not know																							does not know
563	Dor ao mastigar:	Chewing pain:																							Chewing pain:
564	ausente	absent																							absent
565	direito	right																							right
566	esquerdo	left																							left
567	Ruído na ATM:	TMJ noise:																							TMJ noise:
568	ausente	absent																							absent
569	direito	right																							right
570	esquerdo	left																							left
571	Observação:	Observation:																							Observation:
572	Deglutição	Swallowing																							Swallowing
573	SOMAR OS PONTOS DAS TRÊS PROVAS	SUM OF THE SCORES FOR THE THREE SWALLOWING TESTS																							SUM OF THE SCORES FOR THE THREE SWALLOWING TESTS
574	(melhor resultado = 0 e pior = 36)	(best result = 0; worst result = 36)																							(best result = 0; worst result = 36)
575	Se alterada, a origem é:	If altered, the source is																							If altered, the source is
576	funcional	functional																							functional
577	estrutural	structural																							structural
578	outra:	other:																							other:
579	Deglutição habitual de sólido	Habitual swallowing of solids																							Habitual swallowing of solids
580	SOMAR TODOS OS PONTOS	SUM OF ALL SCORES																							SUM OF ALL SCORES
581	(melhor resultado = 0 e pior = 15)	(best result = 0; worst result = 15)																							(best result = 0; worst result = 15)
582	Postura dos lábios:	Lip posture:																							Lip posture:
583	fechados	closed																							closed
584	parcialmente fechados	partially closed																							partially closed
585	lábio inferior tocando os dentes superiores	lower lip touching the upper teeth																							lower lip touching the upper teeth
586	abertos	open																							open
587	Postura da língua:	Tongue posture:																							Tongue posture:
588	não observável	not observable																							not observable
589	atrás dos dentes	behind the teeth																							behind the teeth
590	contra os dentes	against the teeth																							against the teeth
591	entre os dentes	between the teeth																							between the teeth
592	Contenção do alimento:	Containment of food:																							Containment of food:
593	adequada	adequate																							adequate
594	parcial	partial																							partial
595	inadequada	inadequate																							inadequate
596	Contração do orbicular:	Orbicularis contraction:																							Orbicularis contraction:
597	adequada	adequate																							adequate
598	pouca	little																							little
599	acentuada	accentuated																							accentuated
600	Contração do mentual:	Mentalis contraction:																							Mentalis contraction:
601	ausente	absent																							absent
602	pouca	little																							little
603	acentuada	accentuated																							accentuated
604	Movimento de cabeça:	Head movement:																							Head movement:
605	ausente	absent																							absent
606	presente	present																							present
607	Ruído:	Noise:																							Noise:
608	ausente	absent																							absent
609	presente	present																							present
610	Coordenação:	Coordination:																							Coordination:
611	adequada	adequate						Use "normal/WNL" instead of "adequate"												Consider change to "normal"/"within normal limits"					normal
612	engasgo	choke						Add “ing” to make “choking”																	choking
613	tosse	cough						Add “ing” to make “coughing”																	coughing
614	Resíduos após deglutir:	Residues after swallowing:																							Residues after swallowing:
615	ausente	absent																							absent
616	presente	present																							present
617	Observação:	Observation:																							Observation:
618	Deglutição habitual de líquido (água)	Habitual swallowing of liquids (water)																							Habitual swallowing of liquids (water)
619	SOMAR TODOS OS PONTOS	SUM OF ALL SCORES																							SUM OF ALL SCORES
620	(melhor resultado = 0 e pior = 8)	(best result = 0; worst result = 8)																							(best result = 0; worst result = 8)
621	Postura da língua:	Tongue posture:																							Tongue posture:
622	não observável	not observable																							not observable
623	atrás dos dentes	behind the teeth																							behind the teeth
624	contra os dentes	against the teeth																							against the teeth
625	entre os dentes	between the teeth																							between the teeth
626	Contenção do líquido:	Containment of liquid:																							Containment of liquid:
627	adequada	adequate																							adequate
628	inadequada	inadequate																							inadequate
629	Volume do líquido:	Volume of liquid:																							Volume of liquid:
630	satisfatório	adequate																							adequate
631	aumentado	increased																							increased
632	diminuído	reduced																							reduced
633	Ruído:	Noise:																							Noise:
634	ausente	absent																							absent
635	presente	present																							present
636	Ritmo:	Rhythm:																							Rhythm:
637	sequencial	sequential																							sequential
638	gole por gole	sip by sip																							sip by sip
639	Coordenação:	Coordination:																							Coordination:
640	adequada	adequate						Use "normal/WNL" instead of "adequate"												Consider change to "normal"/"within normal limits"					normal
641	engasgo	choke						Add “ing” to make “choking”																	choking
642	tosse	cough						Add “ing” to make “coughing”																	coughing
643	Observação:	Observation:																							Observation:
644	Deglutição dirigida (líquido - água)	Directed swallowing (liquid - water)																							Directed swallowing (liquid - water)
645	SOMAR TODOS OS PONTOS	SUM OF ALL SCORES																							SUM OF ALL SCORES
646	(melhor resultado = 0 e pior = 13)	(best result = 0; worst result = 13)																							(best result = 0; worst result = 13)
647	(solicitar que o paciente coloque água na boca e degluta somente após a ordem)	(request the patient to hold water in their mouth and swallow it only after the evaluator’s command)																							(request the patient to hold water in their mouth and swallow it only after the evaluator’s command)
648	Postura dos lábios:	Lip posture:																							Lip posture:
649	fechados	closed																							closed
650	parcialmente fechados	partially closed																							partially closed
651	lábio inferior em contato com dentes superiores	lower lip touching the upper teeth																							lower lip touching the upper teeth
652	abertos	open																							open
653	Postura da língua:	Tongue posture:																							Tongue posture:
654	atrás dos dentes	behind the teeth																							behind the teeth
655	contra os dentes	against the teeth																							against the teeth
656	entre os dentes	between the teeth																							between the teeth
657	Contenção do líquido:	Containment of liquid:																							Containment of liquid:
658	adequada	adequate																							adequate
659	parcial	partial																							partial
660	inadequada	inadequate																							inadequate
661	Contração do orbicular:	Orbicularis contraction:																							Orbicularis contraction:
662	adequada	adequate																							adequate
663	pouca	little																							little
664	acentuada	accentuated																							accentuated
665	Contração do mentual:	Mentalis contraction:																							Mentalis contraction:
666	ausente	absent																							absent
667	pouca	little																							little
668	acentuada	accentuated																							accentuated
669	Movimento de cabeça:	Head movement:																							Head movement:
670	ausente	absent																							absent
671	presente	present																							present
672	Ruído:	Noise:																							Noise:
673	ausente	absent																							absent
674	presente	present																							present
675	Coordenação:	Coordination:																							Coordination:
676	adequada	adequate						Use "normal/WNL" instead of "adequate"												Consider change to "normal"/"within normal limits"					normal
677	engasgo	choke						Add “ing” to make “choking”																	choking
678	tosse	cough						Add “ing” to make “coughing”																	coughing
679	Perguntar ao paciente	Patient responses																							Patient responses
680	Dificuldade para deglutir:	Difficulty in swallowing:																							Difficulty in swallowing:
681	não	no																							no
682	sim	yes																							yes
683	(descrever):	(describe):																							(describe):
684	Posição da língua:	Tongue position:																							Tongue position:
685	atrás dos dentes superiores	behind the upper teeth																							behind the upper teeth
686	atrás dos dentes inferiores	behind the lower teeth																							behind the lower teeth
687	entre os dentes	between the teeth																							between the teeth
688	não sabe	does not know																							does not know
689	Observação:	Observation:																							Observation:
690	Fala	Speech																							Speech
691	SOMAR OS PONTOS DAS QUATRO PROVAS	SUM OF THE SCORES FOR THE FOUR SPEECH TESTS																							SUM OF THE SCORES FOR THE FOUR SPEECH TESTS
692	(melhor resultado = 0 e pior = 72)	(best result = 0; worst result = 72)																							(best result = 0; worst result = 72)
693	Aspecto fonético/fonológico	Phonetic/phonological aspect																							Phonetic/phonological aspect
694	SOMAR TODOS OS PONTOS	SUM OF ALL SCORES																							SUM OF ALL SCORES
695	(melhor resultado = 0 e pior 30)	(best result = 0; worst result = 30)																							(best result = 0; worst result = 30)
696	Característica:	Characteristics:																							Characteristics:
697	fonética:	phonetic:																							phonetic:
698	funcional	functional																							functional
699	estrutural	structural																							structural
700	DTM	TMD																							TMD
701	neuromuscular	neuromuscular																							neuromuscular
702	outra:	other:																							other:
703	fonética/fonológica	phonetic/phonological																							phonetic/phonological
704	fonológica	phonological																							phonological
705	ausência	absence																							absence
706	presença assistemática	unsystematic presence																							unsystematic presence
707	presença sistemática	systematic presence																							systematic presence
708	Fala espontânea	Spontaneous speech																							Spontaneous speech
709	(melhor resultado = 0 e pior = 8)	(best result = 0; worst result = 8)																							(best result = 0; worst result = 8)
710	“nome e idade”, “falar sobre a escola ou trabalho”, “falar sobre uma viagem ou passeio”	“say your name and age,” “talk about your studies or work,” “talk about a trip you took”																							“say your name and age,” “talk about your studies or work,” “talk about a trip you took”
711	Omissão*	Omission*																							Omission*
712	Substituição*	Substitution*																							Substitution*
713	Distorção	Distortion																							Distortion
714	Troca do ponto articulatório	Change in place of articulation																							Change in place of articulation
715	Projeção da língua	Tongue projection																							Tongue projection
716	Fala automática	Automatic speech																							Automatic speech
717	(melhor resultado = 0 e pior = 8)	(best result = 0; worst result = 8)																							(best result = 0; worst result = 8)
718	“contagem de 1 a 20“, “dias da semana“, “meses do ano”	“count from 1 to 20,” “list the days of the week,” “name the months of the year”																							“count from 1 to 20,” “list the days of the week,” “name the months of the year”
719	Omissão*	Omission*																							Omission*
720	Substituição*	Substitution*																							Substitution*
721	Distorção	Distortion																							Distortion
722	Troca do ponto articulatório	Change in place of articulation																							Change in place of articulation
723	Projeção da língua	Tongue projection																							Tongue projection
724	Nomeação de figuras ou leitura de palavras	Naming figures or reading words																							Naming figures or reading words
725	(melhor resultado = 0 e pior = 8)	(best result = 0; worst result = 8)																							(best result = 0; worst result = 8)
726	(usar as figuras do anexo e as palavras correspondentes)	(use phonetically balanced figures and their corresponding words)																							(use phonetically balanced figures and their corresponding words)
727	Omissão*	Omission*																							Omission*
728	Substituição*	Substitution*																							Substitution*
729	Distorção	Distortion																							Distortion
730	Troca do ponto articulatório	Change in place of articulation																							Change in place of articulation
731	Projeção da língua	Tongue projection																							Tongue projection
732	* Se esperado para a idade, considerar zero (0)	*If expected for the age, score zero (0)																							*If expected for the age, score zero (0)
733	Fones/fonemas e característica:	Phones/phonemes and characteristics:																							Phones/phonemes and characteristics:
734	No caso de omissão e/ou substituição:	In the case of omission and/or substitution:																							In the case of omission and/or substitution:
735	esperado para a idade	expected for the age																			"Expected for the patient’s age"				expected for the patient’s age
736	não esperado para a idade	unexpected for the age																			"Not expected for the patient’s age"				not expected for the patient’s age
737	No caso de troca de ponto articulatório:	In the case of change in place of articulation:																							In the case of change in place of articulation:
738	auditivamente perceptível	auditorily perceptible				"Audibly"																			audibly perceptible
739	visualmente perceptível	visually perceptible																							visually perceptible
740	No caso de distorção, relaciona-se à:	In the case of distortion, it is related to:																							In the case of distortion, it is related to:
741	língua interdental:	interdental tongue:																							interdental tongue:
742	anterior	anterior																							anterior
743	lateral	lateral																							lateral
744	vibração múltipla do ápice da língua	multiple vibration of tongue apex																Does "apex" mean "tip?" If so write "tongue tip"			"Tongue trill." Vibration would be extremely unusual in English				multiple tongue-tip trills
745	ausência/pouca vibração do ápice da língua	absent/little vibration of tongue apex																Does "apex" mean "tip?" If so write "tongue tip"			"Tongue trill." Vibration would be extremely unusual in English				absent or little tongue-tip trills
746	elevação do dorso	elevation of the back of tongue																							elevation of the back of tongue
747	rebaixamento do dorso	lowering of the back of tongue																							lowering of the back of tongue
748	outra:	other:																							other:
749	Prova terapêutica	Therapeutic testing																							Therapeutic testing
750	(Repetição de sílabas)	(Repetition of syllables)																							(Repetition of syllables)
751	(Solicitar a repetição de sílabas que contenham os fones alterados, utilizando a vogal “e”. Observar se, quando o padrão correto é fornecido, a produção articulatória do fone alterado se modifica)	(request the repetition of syllables containing the altered phones, using the vowel /e/; then, observe if the articulatory production of the altered phone changes when the correct pattern is provided)																							(request the repetition of syllables containing the altered phones, using the vowel /e/; then, observe if the articulatory production of the altered phone changes when the correct pattern is provided)
752	Fone testado	Tested phone																							Tested phone
753	A produção não se altera	The production does not change																							The production does not change
754	A produção melhora	The production improves																							The production improves
755	A produção torna-se adequada	The production becomes adequate																							The production becomes adequate
756	Observação:	Observation:																							Observation:
757	Aspectos gerais	General aspects																							General aspects
758	SOMAR TODOS OS PONTOS	SUM OF ALL SCORES																							SUM OF ALL SCORES
759	(melhor resultado = 0 e pior = 16)	(best result = 0; worst result = 16)																							(best result = 0; worst result = 16)
760	Saliva:	Saliva:																							Saliva:
761	deglutida	swallowed																							swallowed
762	acumulada na comissura direita e/ou esquerda	accumulated in the right and/or left commissure																							accumulated in the right and/or left commissure
763	acumulada no lábio inferior	accumulated on the lower lip																							accumulated on the lower lip
764	espirra	spit																							spit
765	baba	drooled																							drooled
766	Posição da língua na fala:	Tongue position in speech:																							Tongue position in speech:
767	adequada	adequate																							adequate
768	no assoalho	on the floor of the mouth																							on the floor of the mouth
769	interdental	interdental																							interdental
770	posteriorizada	retracted																							retracted
771	ápice baixo e laterais elevadas	low apex and elevated laterals																Does "apex" mean "tip?" If so write "tongue tip"							low tip and high sides
772	Abertura da boca:	Mouth opening:																							Mouth opening:
773	adequada	adequate																							adequate
774	reduzida	reduced																							reduced
775	aumentada	increased																							increased
776	Movimento da mandíbula:	Mandibular movement:																							Mandibular movement:
777	trajetória adequada	adequate																							adequate
778	desvio à direita	deviation to R																							deviation to R
779	desvio à esquerda	deviation to L																							deviation to L
780	anteriorização	protrusion																							protrusion
781	Movimento dos lábios:	Lip movement:																							Lip movement:
782	adequado	adequate																							adequate
783	reduzido	reduced																							reduced
784	exagerado	exaggerated																							exaggerated
785	Movimento da língua:	Tongue movement:																							Tongue movement:
786	adequado	adequate																							adequate
787	reduzido	reduced																							reduced
788	Articulação:	Articulation:																							Articulation:
789	precisa	precise																							precise
790	imprecisão assistemática	unsystematic imprecise																							unsystematic imprecise
791	imprecisão sistemática	systematic imprecise																							systematic imprecise
792	Entonação:	Intonation:																							Intonation:
793	adequada	adequate																							adequate
794	alterada	altered																							altered
795	Velocidade:	Velocity:						"Rate"													"Speaking rate" or "rate of speech"				Rate of speech:
796	adequada	adequate																							adequate
797	aumentada	increased																							increased
798	reduzida	reduced																							reduced
799	Coordenação pneumofonoarticulatória:	Pneumophonoarticulatory coordination:																							Pneumophonoarticulatory coordination:
800	adequada	normal																							normal
801	alterada	altered																							altered
802	Ressonância:	Resonance:																							Resonance:
803	equilíbrio oronasal	oronasal balance																							oronasal balance
804	uso reduzido nasal:	hyponasality:																							hyponasality:
805	leve	mild																							mild
806	moderado	moderate																							moderate
807	grave	severe																							severe
808	uso excessivo nasal:	hypernasality:																							hypernasality:
809	leve	mild																							mild
810	moderado	moderate																							moderate
811	grave	severe																							severe
812	laringofaríngea	laryngopharyngeal																							laryngopharyngeal
813	Em caso de alteração na precisão, relaciona-se à:	In the case of change in precision, it is related to:																							In the case of change in precision, it is related to:
814	tônus	tonus		I am not familiar with this word		I don’t know this word	It does not make sense to me		I’m not familiar with this word		Do you mean "tone?"					Suggestion: in the US, we use the word “tone”	"Muscle tone" or "tone"								tone
815	respiração oronasal	oronasal breathing																							oronasal breathing
816	fadiga muscular	muscular fatigue																							muscular fatigue
817	audição	hearing																							hearing
818	velocidade de fala	velocity of speech						"Rate"									"Rate"				"Speaking rate" or "rate of speech"				rate of speech
819	uso de medicação	use of medication																							use of medication
820	má oclusão	malocclusion																							malocclusion
821	quantidade de saliva	quantity of saliva																							quantity of saliva
822	redução da abertura da boca	decreased mouth opening																							decreased mouth opening
823	uso de prótese	use of prosthesis																							use of prosthesis
824	alteração neurológica	neurological disorder																							neurological disorder
825	ansiedade/depressão	anxiety or depression																							anxiety or depression
826	outros:	others:																							others:
827	Coordenação motora na fala	Motor coordination in speech																			"Diadochokinesis"				Diadochokinesis
828	SOMAR TODOS OS PONTOS	SUM OF ALL SCORES																							SUM OF ALL SCORES
829	(melhor resultado = 0 e pior = 8)	(best result = 0; worst result = 8)																							(best result = 0; worst result = 8)
830	(solicitar 10 segundos de emissão rápida e repetida de cada sílaba e da sequência trissilábica)	(request 10 seconds of rapid and repeated utterance of each syllable and the trisyllabic sequence)																							(request 10 seconds of rapid and repeated utterance of each syllable and the trisyllabic sequence)
831	Velocidade	Velocity						"Rate"									"Rate"				"Rate"				Rate
832	Ritmo	Rhythm																							Rhythm
833	Adequada	Adequate																							Adequate
834	Inadequada	Inadequate																							Inadequate
835	Adequado	Adequate																							Adequate
836	Inadequado	Inadequate																							Inadequate
837	[pa]	[pa]																							[pa]
838	[ta]	[ta]																							[ta]
839	[ka]	[ka]																							[ka]
840	[pataka]	[pataka]																							[pataka]
841	Observação:	Observation:																							Observation:
842	Função velofaríngea	Velopharyngeal function																							Velopharyngeal function
843	SOMAR TODOS OS PONTOS	SUM OF ALL SCORES																							SUM OF ALL SCORES
844	(melhor resultado = 0 e pior = 18)	(best result = 0; worst result = 18)																							(best result = 0; worst result = 18)
845	ausente	absent																							absent
846	presente	present																							present
847	Sopro	Blow:																							Blow:
848	(o paciente deve manter os lábios protraídos):	(the patient must keep lips protracted):																			"(the patient must keep lips protruded)"				(the patient must keep lips protruded):
849	Emissão prolongada:	Prolonged emission:												You should change "emission" to "phonation" or "utterance"				Prolonged emission???							Prolonged utterance:
850	(o paciente deve manter a emissão por 4 segundos)	(the patient must sustain the utterance for four seconds)																							(the patient must sustain the utterance for four seconds)
851	[ i ]	[ i ]																							[ i ]
852	[ u ]	[ u ]																							[ u ]
853	[ f ]	[ f ]																							[ f ]
854	[ s ]	[ s ]																							[ s ]
855	[ ∫ ]	[ ∫ ]																							[ ∫ ]
856	Repetição de frases:	Repetition of phrases:																							Repetition of phrases:
857	Papai pediu pipoca	Polly put the pill in the pocket																							Polly put the pill in the pocket
858	A toca é do tatu	Billy bought the ball																							Billy bought the ball
859	Cacá cortou o cabelo	Filip feed the fox																							Filip feed the fox
860	A babá beijou o bebê	Victor visits the valley																							Victor visits the valley
861	O dedo da Dada doeu	Ted eats tacos																							Ted eats tacos
862	Gugu gosta do gato	Daisy dates David																							Daisy dates David
863	A fita da fada é de filó	Scott has a sister																							Scott has a sister
864	O saci sabe assobiar	Zack zips up the zipper																							Zack zips up the zipper
865	Chico chupa chupeta	Kate kissed the kid																							Kate kissed the kid
866	Vovó viu o vestido	Gabby gives gifts																							Gabby gives gifts
867	A casa da Zezé é azul	Shyla shares the shampoo																							Shyla shares the shampoo
868	O jipe é do Juca	Jack jokes with Joe																							Jack jokes with Joe
869	Observação:	Observation:																							Observation:
870	Voz	Voice																							Voice
871	(solicitar a emissão sustentada da vogal “a”)	(request the sustained utterance of the vowel /a/)																							(request the sustained utterance of the vowel /a/)
872	Pitch:	Pitch:																							Pitch:
873	adequado	adequate																							adequate
874	grave	low																							low
875	agudo	high																							high
876	Loudness:	Loudness:																							Loudness:
877	adequado	adequate																							adequate
878	forte	strong							Loudness can only be "loud" or "quiet"																loud
879	fraco	weak							Loudness can only be "loud" or "quiet"																quiet
880	Tipo de voz:	Type of voice:																							Type of voice:
881	adequado	adequate																							adequate
882	alterado	altered																							altered
883	Observação:	Observation:																							Observation:
884	Dados coletados de exames:	Data collected from examinations:																							Data collected from examinations:
885	Exames solicitados (justificativa):	Requested examinations (reasons):																							Requested examinations (reasons):
886	Diagnóstico fonoaudiológico:	Speech-Language Pathology diagnosis:																							Speech-Language Pathology diagnosis:
887	Prognóstico:	Prognosis:																							Prognosis:
888	favorável	favorable											"Good"		"Good"										good, fair, guarded, and poor
889	limitado	limited											"Guarded"		"Fair"
890	desfavorável	unfavorable											"Poor"		"Poor"
891	Plano terapêutico:	Therapeutic plan:																							Therapeutic plan:
892	Encaminhamento para outros profissionais (justificativa):	Referral to other professionals (reasons):																							Referral to other professionals (reasons):
893	RESUMO DO EXAME MIOFUNCIONAL OROFACIAL – MBGR	SUMMARY OF THE OROFACIAL MYOFUNCTIONAL CLINICAL EXAMINATION OF THE MBGR PROTOCOL																							SUMMARY OF THE OROFACIAL MYOFUNCTIONAL CLINICAL EXAMINATION OF THE MBGR PROTOCOL
894	EXAME EXTRAORAL (melhor resultado = 0 e pior = 30)	EXTRAORAL EXAMINATION (best result = 0; worst result = 30)																							EXTRAORAL EXAMINATION (best result = 0; worst result = 30)
895	Face (melhor resultado = 0 e pior = 15)	Face (best result = 0; worst result = 15)																							Face (best result = 0; worst result = 15)
896	Lábios (melhor resultado = 0 e pior = 13)	Lips (best result = 0; worst result = 13)																							Lips (best result = 0; worst result = 13)
897	Masseter (melhor resultado = 0 e pior = 2)	Masseter (best result = 0; worst result = 2)																							Masseter (best result = 0; worst result = 2)
898	EXAME INTRAORAL (melhor resultado = 0 e pior = 61)	INTRAORAL EXAMINATION (best result = 0; worst result = 61)																							INTRAORAL EXAMINATION (best result = 0; worst result = 61)
899	Lábios (melhor resultado = 0 e pior = 5)	Lips (best result = 0; worst result = 5)																							Lips (best result = 0; worst result = 5)
900	Bochechas (melhor resultado = 0 e pior = 8)	Cheeks (best result = 0; worst result = 8)																							Cheeks (best result = 0; worst result = 8)
901	Língua (melhor resultado = 0 e pior = 20)	Tongue (best result = 0; worst result = 20)																							Tongue (best result = 0; worst result = 20)
902	Palato (melhor resultado = 0 e pior = 8)	Palate (best result = 0; worst result = 8)																							Palate (best result = 0; worst result = 8)
903	Tonsilas palatinas (melhor resultado = 0 e pior = 4)	Palatine tonsils (best result = 0; worst result = 4)																							Palatine tonsils (best result = 0; worst result = 4)
904	Dentes (melhor resultado = 0 e pior = 5)	Teeth (best result = 0; worst result = 5)																							Teeth (best result = 0; worst result = 5)
905	Oclusão (melhor resultado = 0 e pior = 11)	Occlusion (best result = 0; worst result = 11)																							Occlusion (best result = 0; worst result = 11)
906	MOBILIDADE (melhor resultado = 0 e pior = 68)	MOBILITY (best result = 0; worst result = 68)																							MOBILITY (best result = 0; worst result = 68)
907	Lábios (melhor resultado = 0 e pior = 27)	Lips (best result = 0; worst result = 27)																							Lips (best result = 0; worst result = 27)
908	Língua (melhor resultado = 0 e pior = 24)	Tongue (best result = 0; worst result = 24)																							Tongue (best result = 0; worst result = 24)
909	Véu palatino (melhor resultado = 0 e pior = 4)	Soft palate (best result = 0; worst result = 4)																							Soft palate (best result = 0; worst result = 4)
910	Mandíbula (melhor resultado = 0 e pior = 13)	Mandible (best result = 0; worst result = 13)																							Mandible (best result = 0; worst result = 13)
911	SENSIBILIDADE (melhor resultado = 0 e pior = 65)	SENSITIVITY (best result = 0; worst result = 65)																							SENSITIVITY (best result = 0; worst result = 65)
912	Tátil (melhor resultado = 0 e pior = 55)	Tactile (best result = 0; worst result = 55)																							Tactile (best result = 0; worst result = 55)
913	Dor à palpação (melhor resultado = 0 e pior = 10)	Pain on palpation (best result = 0; worst result = 10)																							Pain on palpation (best result = 0; worst result = 10)
914	TÔNUS (melhor resultado = 0 e pior = 6)	TONUS (best result = 0; worst result = 6)		I am not familiar with this word		I don’t know this word	It does not make sense to me		I’m not familiar with this word		Do you mean "tone?"					Suggestion: in the US, we use the word “tone”	"Muscle tone" or "tone"								TONE (best result = 0; worst result = 6)
915	Lábios (sup.+ inf.) (melhor resultado = 0 e pior = 2)	Lips (upper + lower) (best result = 0; worst result = 2)																							Lips (upper + lower) (best result = 0; worst result = 2)
916	Mento (melhor resultado = 0 e pior = 1)	Mento (best result = 0; worst result = 1)		I am not familiar with this word	Unsure what you mean by this word	I don’t think this is a word	It does not make sense to me		I’m not familiar with this word					Chin?		This does not make sense to me		Unsure of this term							Chin (best result = 0; worst result = 1)
917	Língua (melhor resultado = 0 e pior = 1)	Tongue (best result = 0; worst result = 1)																							Tongue (best result = 0; worst result = 1)
918	Bochechas (dir. + esq.) (melhor resultado = 0 e pior = 2)	Cheeks (right + left) (best result = 0; worst result = 2)																							Cheeks (right + left) (best result = 0; worst result = 2)
919	FUNÇÕES OROFACIAIS (melhor resultado = 0 e pior = 123)	OROFACIAL FUNCTIONS (best result = 0; worst result =123)																							OROFACIAL FUNCTIONS (best result = 0; worst result =123)
920	Respiração (melhor resultado = 0 e pior = 5)	Breathing (best result = 0; worst result = 5)																							Breathing (best result = 0; worst result = 5)
921	Mastigação (melhor resultado = 0 e pior = 10)	Chewing (best result = 0; worst result = 10)																							Chewing (best result = 0; worst result = 10)
922	Deglutição (melhor resultado = 0 e pior = 36)	Swallowing (best result = 0; worst result = 36)																							Swallowing (best result = 0; worst result = 36)
923	Fala (melhor resultado = 0 e pior = 72)	Speech (best result = 0; worst result = 72)																							Speech (best result = 0; worst result = 72)
924	Fonoaudiólogo:	Speech-Language Pathologist:																							Speech-Language Pathologist:
925	CRFa:
926	ROTEIRO PARA REGISTRO DE IMAGENS	CHECKLIST FOR IMAGE DOCUMENTATION																							CHECKLIST FOR IMAGE DOCUMENTATION
927	IMAGENS ESTÁTICAS	PHOTO DOCUMENTATION																							PHOTO DOCUMENTATION
928	Corpo:	Body:																							Body:
929	frente	front																							front
930	costas	back																							back
931	perfil direito	right profile																							right profile
932	perfil esquerdo	left profile																							left profile
933	Mandíbula:	Mandible:																							Mandible:
934	visão basal	base view																							base view
935	Face:	Face:																							Face:
936	perfil direito em repouso	right profile at rest																							right profile at rest
937	perfil direito sorrindo	right profile smiling																							right profile smiling
938	frente com correção da postura da cabeça	front after the correction of head posture																							front after the correction of head posture
939	terço inferior de frente	front of the lower third																							front of the lower third
940	terço interior perfil direito	right profile of the lower third																							right profile of the lower third
941	Dentes:	Teeth:																							Teeth:
942	arcada superior	upper arch																							upper arch
943	arcada inferior	lower arch																							lower arch
944	Oclusão:	Occlusion:																							Occlusion:
945	anterior	anterior																							anterior
946	lado direito	right side																							right side
947	lado esquerdo	left side																							left side
948	Língua:	Tongue:																							Tongue:
949	em repouso no assoalho da boca	at rest on the floor of the mouth																							at rest on the floor of the mouth
950	protraída	protracted																			"Protruded"				protruded
951	frênulo	frenulum																							frenulum
952	IMAGENS DINÂMICAS	VIDEO DOCUMENTATION																							VIDEO DOCUMENTATION
953	Mobilidade:	Mobility:																							Mobility:
954	lábios	lips																							lips
955	língua	tongue																							tongue
956	mandibula	mandible																							mandible
957	véu palatino	soft palate																							soft palate
958	Mastigação:	Chewing:																							Chewing:
959	habitual	habitual																							habitual
960	perguntas	questions																							questions
961	Deglutição habitual:	Habitual swallowing:																							Habitual swallowing:
962	líquido	liquids																							liquids
963	sólido	solids																							solids
964	perguntas	questions																							questions
965	Fala:	Speech:																							Speech:
966	espontânea	spontaneous																							spontaneous
967	automática	automatic																							automatic
968	nomeação de figuras	naming of figures																							naming of figures
969	leitura de palavras	reading of words																							reading of words
970	Coordenação motora:	Motor coordination:																			"Diadochokinesis"				Diadochokinesis:
971	[pa]	[pa]																							[pa]
972	[ta]	[ta]																							[ta]
973	[ka]	[ka]																							[ka]
974	[pataka]	[pataka]																							[pataka]
