# Supplementary material for: Translation and cross-cultural adaptation of the “Protocolo de Avaliação Miofuncional Orofacial MBGR” from Brazilian Portuguese into English
Source: PLoS One. 2023 Dec 4;18(12):e0295387. doi: 10.1371/journal.pone.0295387 (PMC10695393; doi:10.1371/journal.pone.0295387)
Supplement: S6 Dataset — (XLSX) [file pone.0295387.s007.xlsx]

## Sheet: OMCH
TU	Original Portuguese version of the Protocolo MBGR	Adjusted pre-final English version of the Protocolo MBGR		SLP 1	SLP 2	SLP 3	SLP 4	SLP 5	SLP 6	SLP 7	SLP 8	SLP 9	SLP 10	SLP 11	SLP 12	SLP 13	SLP 14	SLP 15		Final English version of the Protocolo MBGR
1	PROTOCOLO MBGR - HISTÓRIA CLÍNICA MIOFUNCIONAL OROFACIAL	MBGR PROTOCOL - OROFACIAL MYOFUNCTIONAL CLINICAL HISTORY																		MBGR PROTOCOL - OROFACIAL MYOFUNCTIONAL CLINICAL HISTORY
2	Marchesan IQ, Berretin-Felix G, Genaro KF, Rehder MIBC	Marchesan IQ, Berretin-Felix G, Genaro KF, Rehder MIBC																		Marchesan IQ, Berretin-Felix G, Genaro KF, Rehder MIBC
3	Nome:	Name:																		Name:
4	N°:
5	Data do exame:	Date of examination:																		Date of examination:
6	Idade:	Age:																		Age:
7	___ anos e ___ meses
8	DN:	DoB:																		DoB:
9	Estado civil:
10	Informante:	Relationship of person completing form: ( ) self ( ) parent ( ) caregiver ( ) other:																		Relationship of person completing form: ( ) self ( ) parent ( ) caregiver ( ) other:
11	Grau de parentesco:
12	Estuda:
13	sim
14	Em qual ano:
15	não
16	Até que ano estudou:	Highest level of education:																		Highest level of education:
17	Trabalha:	Employment: ( ) employed Job title: ( ) unemployed ( ) retired																		Employment: ( ) employed Job title: ( ) unemployed ( ) retired
18	sim
19	Em que:
20	não
21	Já trabalhou:	Previous work experience:																		Previous work experience:
22	sim	yes																		yes
23	não	no																		no
24	Em que:	Describe:																		Describe:
25	Atividade física:	Physical activity:																		Physical activity:
26	sim	yes																		yes
27	não	no																		no
28	Qual:	Describe:																		Describe:
29	Endereço:	Address 1: Address 2:																		Address 1: Address 2:
30	N°:
31	Complemento:
32	Bairro:
33	Cidade/Estado:	City/State:																		City/State:
34	CEP:	ZIP Code:																		ZIP Code:
35	Telefones:	Phone mumbers:																		Phone mumbers:
36	Residencial:	Home:																		Home:
37	Trabalho:	Work:																		Work:
38	Celular:	Mobile:																		Mobile:
39	E-mail:	Email:																		Email:
40	Nome do pai:	Father's name:																		Father's name:
41	Nome da mãe:	Mother's name:																		Mother's name:
42	Irmãos:	Siblings:																		Siblings:
43	não	no																		no
44	sim	yes																		yes
45	Quantos:	How many:																		How many:
46	Quem indicou para Fonoaudiologia?	Who referred the patient to speech-language therapy?																		Who referred the patient to speech-language therapy?
47	Nome:	name																		name
48	Especialidade:	specialty																		specialty
49	Telefone:	and phone mumber:																		and phone mumber:
50	Queixa principal:	Main concern:																		Main concern:
51	Outras queixas relacionadas à:	Other related concerns:																		Other related concerns:
52	não	no																		no
53	às vezes	sometimes																		sometimes
54	sim	yes																		yes
55	lábios	lips																		lips
56	língua	tongue																		tongue
57	sucção	sucking																		sucking
58	mastigação	chewing																		chewing
59	deglutição	swallowing																		swallowing
60	respiração	breathing																		breathing
61	fala	speech																		speech
62	frênulo lingual	lingual frenulum																		lingual frenulum
63	voz	voice																		voice
64	audição	hearing																		hearing
65	aprendizagem	learning																		learning
66	estética facial	facial appearance																		facial appearance
67	postura	posture																		posture
68	oclusão	occlusion																		occlusion
69	cefaleia	headache																		headache
70	ruído na ATM	TMJ noise																		TMJ noise
71	dor na ATM	TMJ pain																		TMJ pain
72	dor no pescoço	neck pain																		neck pain
73	dor nos ombros	shoulder pain																		shoulder pain
74	dificuldade ao abrir a boca	difficulty in opening the mouth																		difficulty in opening the mouth
75	dificuldade ao movimentar a mandíbula para os lados	difficulty in moving the mandible side to side																		difficulty in moving the mandible side to side
76	Antecedentes familiares	Family history of relevant conditions					"Family medical history" here is much better than "family history of relevant conditions"													Family medical history
77	não	no																		no
78	sim	yes																		yes
79	Qual:	Describe:																		Describe:
80	Intercorrências	Complications																		Complications
81	Na gestação:	During the mother’s pregnancy:																		During the mother’s pregnancy:
82	não	no																		no
83	sim	yes																		yes
84	Qual:	Describe:																		Describe:
85	No nascimento:	At birth:																		At birth:
86	não	no																		no
87	sim	yes																		yes
88	Qual:	Describe:																		Describe:
89	Desenvolvimento motor	Motor development																		Motor development
90	Sentar:	Sitting:																		Sitting:
91	normal	normal																		normal
92	alterado	delayed																		delayed
93	Idade:	Age:																		Age:
94	Andar:	Walking:																		Walking:
95	normal	normal																		normal
96	alterado	delayed																		delayed
97	Idade:	Age:																		Age:
98	Tem dificuldade motora para:	Motor difficulty in:																		Motor difficulty in:
99	não	no																		no
100	às vezes	sometimes																		sometimes
101	sim	yes																		yes
102	andar de bicicleta	riding a bicycle																		riding a bicycle
103	correr	runnnig																		runnnig
104	amarrar os sapatos	tying shoes																		tying shoes
105	vestir-se	getting dressed																		getting dressed
106	abotoar	buttoning clothes																		buttoning clothes
107	outras:	others:																		others:
108	Problemas de saúde	Health problems																		Health problems
109	Qual:	Describe:																		Describe:
110	Tratamento	Treatment																		Treatment
111	Medicamento	Medication																		Medication
112	Neurológico:	Neurological:																		Neurological:
113	não	no																		no
114	sim	yes																		yes
115	Ortopédico:	Orthopedic:																		Orthopedic:
116	não	no																		no
117	sim	yes																		yes
118	Metabólico:	Metabolic:																		Metabolic:
119	não	no																		no
120	sim	yes																		yes
121	Digestivo:	Digestive:																		Digestive:
122	não	no																		no
123	sim	yes																		yes
124	Hormonal:	Hormonal:																		Hormonal:
125	não	no																		no
126	sim	yes																		yes
127	Outros problemas:	Other problems:																		Other problems:
128	Problemas respiratórios	Breathing																		Breathing
129	Frequência	Frequency																		Frequency
130	Tratamento	Treatment																		Treatment
131	Medicamento	Medication																		Medication
132	Resfriados frequentes*:	Frequent colds*:																		Frequent colds*:
133	não	no																		no
134	sim	yes																		yes
135	Problemas de garganta:	Throat problems:																		Throat problems:
136	não	no																		no
137	sim	yes																		yes
138	Amidalite:	Tonsillitis:																		Tonsillitis:
139	não	no																		no
140	sim	yes																		yes
141	Halitose:	Halitosis:																		Halitosis:
142	não	no																		no
143	sim	yes																		yes
144	Asma:	Asthma:																		Asthma:
145	não	no																		no
146	sim	yes																		yes
147	Bronquite:	Bronchitis:																		Bronchitis:
148	não	no																		no
149	sim	yes																		yes
150	Pneumonia:	Pneumonia:																		Pneumonia:
151	não	no																		no
152	sim	yes																		yes
153	Rinite:	Rhinitis:																		Rhinitis:
154	não	no																		no
155	sim	yes																		yes
156	Sinusite:	Sinusitis:																		Sinusitis:
157	não	no																		no
158	sim	yes																		yes
159	Obstrução nasal:	Nasal obstruction:																		Nasal obstruction:
160	não	no																		no
161	sim	yes																		yes
162	Prurido nasal:	Nasal itching:																		Nasal itching:
163	não	no																		no
164	sim	yes																		yes
165	Coriza:	Coryza (nasal inflammation):																		Coryza (nasal inflammation):
166	não	no																		no
167	sim	yes																		yes
168	Espirros em salva:	Repeated sneezing:																		Repeated sneezing:
169	não	no																		no
170	sim	yes																		yes
171	*resfriado frequente (alteração de via aérea superior):	*Frequent colds (infection of the upper airway):																		*Frequent colds (infection of the upper airway):
172	até 5 anos de idade: acima de 12 episódios/ano	up to 5 years old - over 12 episodes per year																		up to 5 years old - over 12 episodes per year
173	entre 6 e 12 anos de idade: acima de 6 episódios/ano	between 6 and 12 years old - over 6 episodes per year																		between 6 and 12 years old - over 6 episodes per year
174	Outros problemas:	Other problems:																		Other problems:
175	Sono	Sleep																		Sleep
176	Agitado:	Restless:																		Restless:
177	não	no																		no
178	sim	yes																		yes
179	às vezes	sometimes																		sometimes
180	Fragmentado:	Disrupted:																		Disrupted:
181	não	no																		no
182	sim	yes																		yes
183	às vezes	sometimes																		sometimes
184	Ronco:	Heavy snoring:																		Heavy snoring:
185	não	no																		no
186	sim	yes																		yes
187	às vezes	sometimes																		sometimes
188	Ressona:	Light snoring:																		Light snoring:
189	não	no																		no
190	sim	yes																		yes
191	às vezes	sometimes																		sometimes
192	Sialorreia:	Sialorrhea (excessive salivation):																		Sialorrhea (excessive salivation):
193	não	no																		no
194	sim	yes																		yes
195	às vezes	sometimes																		sometimes
196	Apneia:	Apnea:																		Apnea:
197	não	no																		no
198	sim	yes																		yes
199	às vezes	sometimes																		sometimes
200	Ingestão de água à noite:	Water intake at night:																		Water intake at night:
201	não	no																		no
202	sim	yes																		yes
203	às vezes	sometimes																		sometimes
204	Boca aberta ao dormir:	Mouth open while sleeping:																		Mouth open while sleeping:
205	não	no																		no
206	sim	yes																		yes
207	às vezes	sometimes																		sometimes
208	Boca seca ao acordar:	Dry mouth upon waking:																		Dry mouth upon waking:
209	não	no																		no
210	sim	yes																		yes
211	às vezes	sometimes																		sometimes
212	Dores na face ao acordar:	Facial pain upon waking:																		Facial pain upon waking:
213	não	no																		no
214	sim	yes																		yes
215	às vezes	sometimes																		sometimes
216	Postura:	Posture:																		Posture:
217	decúbito lateral	side																		side
218	decúbito dorsal	supine																		supine
219	decúbito ventral	prone																		prone
220	Mão apoiada sob o rosto:	Hand resting under the face:																		Hand resting under the face:
221	não	no																		no
222	sim [ ] D [ ] E	yes [ ] R [ ] L																		yes [ ] R [ ] L
223	às vezes	sometimes																		sometimes
224	Outros problemas:	Other problems:																		Other problems:
225	Tratamentos	Treatments																		Treatments
226	Motivo	Reason																		Reason
227	Profissional	Professional																		Professional
228	Fonoaudiológico:	Speech-language therapy:																		Speech-language therapy:
229	não	no																		no
230	no passado	in the past																		in the past
231	atualmente	currently																		currently
232	Médico:	Medical:																		Medical:
233	não	no																		no
234	no passado	in the past																		in the past
235	atualmente	currently																		currently
236	Psicológico:	Psychological:																		Psychological:
237	não	no																		no
238	no passado	in the past																		in the past
239	atualmente	currently																		currently
240	Fisioterápico:	Physical therapy:																		Physical therapy:
241	não	no																		no
242	no passado	in the past																		in the past
243	atualmente	currently																		currently
244	Odontológico:	Dental:																		Dental:
245	não	no																		no
246	no passado	in the past																		in the past
247	atualmente	currently																		currently
248	Procedimento:	Procedure:																		Procedure:
249	exodontia	extraction																		extraction
250	prótese	prosthesis																		prosthesis
251	implante	implant																		implant
252	aparelho fixo	fixed orthodontic appliances																		fixed orthodontic appliances
253	aparelho removível	removable orthodontic appliances																		removable orthodontic appliances
254	Cirúrgico:	Surgical:																		Surgical:
255	não	no																		no
256	sim	yes																		yes
257	Qual:	Describe:																		Describe:
258	Quando:	When:																		When:
259	Outros tratamentos:	Other treatments:																		Other treatments:
260	Amamentação	Breast or bottle feeding																		Breast or bottle feeding
261	Peito:	Breast:																		Breast:
262	sim	yes																		yes
263	Até quando:	For how long:																		For how long:
264	não	no																		no
265	Mamadeira:	Bottle:																		Bottle:
266	sim	yes																		yes
267	Até quando:	For how long:																		For how long:
268	não	no																		no
269	Alimentação	Diet																		Diet
270	dificuldade em introduzir	challenges in introducing:																		challenges in introducing:
271	Copo:	Utensils:																		Utensils:
272	não	no																		no
273	sim	yes																		yes
274	(descrever):	Describe:																		Describe:
275	Sabores:	Flavors:																		Flavors:
276	não	no																		no
277	sim	yes																		yes
278	(descrever):	Describe:																		Describe:
279	Consistências:	Consistencies:																		Consistencies:
280	não	no																		no
281	sim	yes																		yes
282	(descrever):	Describe:																		Describe:
283	Alimentação atual	Current diet																		Current diet
284	Quais:	Describe:																		Describe:
285	Frutas:	Fruits:																		Fruits:
286	sim	yes																		yes
287	não	no																		no
288	às vezes	sometimes																		sometimes
289	Verduras:	Greens:																		Greens:
290	sim	yes																		yes
291	não	no																		no
292	às vezes	sometimes																		sometimes
293	Legumes:	Vegetables:																		Vegetables:
294	sim	yes																		yes
295	não	no																		no
296	às vezes	sometimes																		sometimes
297	Cereais (arroz, macarrão, trigo):	Cereals (rice, corns, oats):																		Cereals (rice, corns, oats):
298	sim	yes																		yes
299	não	no																		no
300	às vezes	sometimes																		sometimes
301	Grãos (feijão, lentilha, ervilha):	Grains (beans, lentils, peas):																		Grains (beans, lentils, peas):
302	sim	yes																		yes
303	não	no																		no
304	às vezes	sometimes																		sometimes
305	Carnes:	Meats:																		Meats:
306	sim	yes																		yes
307	não	no																		no
308	às vezes	sometimes																		sometimes
309	Leite e derivados:	Dairies:																		Dairies:
310	sim	yes																		yes
311	não	no																		no
312	às vezes	sometimes																		sometimes
313	Açucares:	Sweets:																		Sweets:
314	sim	yes																		yes
315	não	no																		no
316	às vezes	sometimes																		sometimes
317	De maneira geral, ingere alimentos predominantemente:	In general, the patient’s diet mostly consists of:																		In general, the patient’s diet mostly consists of:
318	líquidos	liquids																		liquids
319	pastosos	purees																		purees
320	sólidos	solids																		solids
321	Na maioria das vezes, como e onde faz as refeições:	Most of the time, how and where does the patient eat:																		Most of the time, how and where does the patient eat:
322	Sem outra atividade:	Without any other activity:																		Without any other activity:
323	à mesa	at the table																		at the table
324	no sofá	on the sofa																		on the sofa
325	no chão	on the floor																		on the floor
326	na cama	in bed																		in bed
327	Lendo:	While reading:																		While reading:
328	à mesa	at the table																		at the table
329	no sofá	on the sofa																		on the sofa
330	no chão	on the floor																		on the floor
331	na cama	in bed																		in bed
332	Assistindo à TV:	While watching TV:																		While watching TV:
333	à mesa	at the table																		at the table
334	no sofá	on the sofa																		on the sofa
335	no chão	on the floor																		on the floor
336	na cama	in bed																		in bed
337	Fazendo lição:	While doing homework:																		While doing homework:
338	à mesa	at the table																		at the table
339	no sofá	on the sofa																		on the sofa
340	no chão	on the floor																		on the floor
341	na cama	in bed																		in bed
342	Em frente ao computador:	While using the computer:																		While using the computer:
343	à mesa	at the table																		at the table
344	no sofá	on the sofa																		on the sofa
345	no chão	on the floor																		on the floor
346	na cama	in bed																		in bed
347	Mastigação	Chewing																		Chewing
348	Lado:	Side:																		Side:
349	bilateral	bilateral																		bilateral
350	unilateral [ ] D [ ] E	unilateral [ ] R [ ] L																		unilateral [ ] R [ ] L
351	Lábios:	Lips:																		Lips:
352	fechados	closed																		closed
353	entreabertos	parted											Could change to "apart"							parted
354	abertos	open																		open
355	Ruído:	Noise:																		Noise:
356	não	no																		no
357	sim	yes																		yes
358	às vezes	sometimes																		sometimes
359	Ingestão de líquido durante as refeições:	Liquid intake during meals:																		Liquid intake during meals:
360	não	no																		no
361	sim	yes																		yes
362	às vezes	sometimes																		sometimes
363	Dor ou desconforto durante a mastigação:	Pain or discomfort while chewing:																		Pain or discomfort while chewing:
364	não	no																		no
365	sim [ ] D [ ] E	yes [ ] R [ ] L																		yes [ ] R [ ] L
366	às vezes	sometimes																		sometimes
367	Ruído articular:	TMJ noise:																		TMJ noise:
368	não	no																		no
369	sim [ ] D [ ] E	yes [ ] R [ ] L																		yes [ ] R [ ] L
370	às vezes	sometimes																		sometimes
371	Dificuldade mastigatória:	Difficulty in chewing:																		Difficulty in chewing:
372	não	no																		no
373	sim	yes																		yes
374	Qual:	Describe:																		Describe:
375	Escape de alimentos durante a mastigação:	Escape of food while chewing:								I would recommend using "spillage of food while chewing" here										Spillage of food while chewing:
376	não	no																		no
377	sim	yes																		yes
378	Outros problemas:	Other problems:																		Other problems:
379	Mastiga os alimentos	Chewing of food																		Chewing of food
380	adequadamente	normal																		normal
381	pouco	reduced																		reduced
382	muito	prolonged																		prolonged
383	Velocidade mastigatória	Chewing speed																		Chewing speed
384	semelhante	similar																		similar
385	mais rápido	faster																		faster
386	mais devagar	slower																		slower
387	Em comparação à família:	Compared to family:																		Compared to family:
388	Em comparação aos amigos:	Compared to friends:																		Compared to friends:
389	Capacidade mastigatória	Chewing capacity																		Chewing capacity
390	(grau de satisfação do paciente com relação à sua mastigação)	(patient's level of satisfaction concerning their chewing)																		(patient's level of satisfaction concerning their chewing)
391	ótima	great																		great
392	boa	good																		good
393	regular	regular																		regular
394	ruim	bad																		bad
395	péssima	terrible																		terrible
396	Deglutição	Swallowing																		Swallowing
397	Dificuldade:	Difficulty in swallowing:																		Difficulty in swallowing:
398	não	no																		no
399	sim	yes																		yes
400	às vezes	sometimes																		sometimes
401	Ruído:	Noise:																		Noise:
402	não	no																		no
403	sim	yes																		yes
404	às vezes	sometimes																		sometimes
405	Engasgos:	Choking:																		Choking:
406	não	no																		no
407	sim	yes																		yes
408	às vezes	sometimes																		sometimes
409	Odinofagia	Odynophagia																		Odynophagia
410	(dor ao deglutir):	(pain when swallowing):																		(pain when swallowing):
411	não	no																		no
412	sim	yes																		yes
413	às vezes	sometimes																		sometimes
414	Refluxo nasal:	Nasal reflux:																		Nasal reflux:
415	não	no																		no
416	sim	yes																		yes
417	às vezes	sometimes																		sometimes
418	Escape anterior:	Anterior escape:																		Anterior escape:
419	não	no																		no
420	sim	yes																		yes
421	às vezes	sometimes																		sometimes
422	Pigarro:	Phlegm:																		Phlegm:
423	não	no																		no
424	sim	yes																		yes
425	às vezes	sometimes																		sometimes
426	Tosse:	Coughing:																		Coughing:
427	não	no																		no
428	sim	yes																		yes
429	às vezes	sometimes																		sometimes
430	Resíduos após a deglutição:	Residues after swallowing:																		Residues after swallowing:
431	não	no																		no
432	sim	yes																		yes
433	às vezes	sometimes																		sometimes
434	Outros problemas:	Other problems:																		Other problems:
435	Hábitos orais:	Oral habits																		Oral habits
436	Chupeta:	Pacifier sucking:																		Pacifier sucking:
437	não	no																		no
438	sim	yes																		yes
439	Até quando:	For how long:																		For how long:
440	comum	conventional																		conventional
441	ortodôntica	orthodontic																		orthodontic
442	Sucção de dedo:	Finger or thumb sucking:																		Finger or thumb sucking:
443	não	no																		no
444	sim	yes																		yes
445	Até quando:	For how long:																		For how long:
446	Sucção de língua:	Tongue sucking:																		Tongue sucking:
447	não	no																		no
448	sim	yes																		yes
449	Até quando:	For how long:																		For how long:
450	Umidificar os lábios:	Lip moistening:																		Lip moistening:
451	não	no																		no
452	sim	yes																		yes
453	Idade:	Age:																		Age:
454	Fumo:	Smoking:																		Smoking:
455	não	no																		no
456	sim	yes																		yes
457	Quantos cigarros/dia:	How many cigarettes per day:																		How many cigarettes per day:
458	Outros hábitos:	Other habits:																		Other habits:
459	Hábitos de mordida	Biting habits																		Biting habits
460	Bruxismo	Bruxism																		Bruxism
461	(ranger dentes):	(teeth grinding):																		(teeth grinding):
462	não	no																		no
463	sim	yes																		yes
464	diurno	day														Consider changing to "during the day"				during the day
465	noturno	night														Consider changing to "during the night"				during the night
466	Apertamento dentário:	Teeth clenching:																		Teeth clenching:
467	não	no																		no
468	sim	yes																		yes
469	Quando:	When:																		When:
470	Onicofagia	Onychophagy																		Onychophagy
471	(roer unhas):	(nail biting):																		(nail biting):
472	não	no																		no
473	sim	yes																		yes
474	Quando:	When:																		When:
475	Morder mucosa oral:	Biting of oral mucosa:																		Biting of oral mucosa:
476	não	no																		no
477	sim	yes																		yes
478	Quando:	When:																		When:
479	Morder objetos:	Biting of objects:																		Biting of objects:
480	não	no																		no
481	sim	yes																		yes
482	Qual:	Describe:																		Describe:
483	Quando:	When:																		When:
484	Outros hábitos:	Other habits:																		Other habits:
485	Hábitos de postura	Posture habits																		Posture habits
486	Interposição do lábio inferior:	Lower lip interposition:																		Lower lip interposition:
487	não	no																		no
488	sim	yes																		yes
489	Protração da mandíbula:	Mandible protrusion:																		Mandible protrusion:
490	não	no																		no
491	sim	yes																		yes
492	Apoio da mandíbula na mão:	Mandible resting on hand:																		Mandible resting on hand:
493	não	no																		no
494	sim [ ] D [ ] E	yes [ ] R [ ] L																		yes [ ] R [ ] L
495	Apoio da cabeça na mão:	Head resting on hand:																		Head resting on hand:
496	não	no																		no
497	sim [ ] D [ ] E	yes																		yes
498	Uso excessivo do computador:	Excessive use of computer:																		Excessive use of computer:
499	não	no																		no
500	sim	yes																		yes
501	Postura:	Posture:																		Posture:
502	Uso excessivo do celular:	Excessive use of mobile phone:																		Excessive use of mobile phone:
503	não	no																		no
504	sim	yes																		yes
505	Postura:	Posture:																		Posture:
506	Outros hábitos:	Other habits:																		Other habits:
507	Fala	Speech																		Speech
508	Omissão:	Omission:																		Omission:
509	não	no																		no
510	sim	yes																		yes
511	às vezes	sometimes																		sometimes
512	Substituição:	Substitution:																		Substitution:
513	não	no																		no
514	sim	yes																		yes
515	às vezes	sometimes																		sometimes
516	Inteligibilidade prejudicada:	Impaired intelligibility:																		Impaired intelligibility:
517	não	no																		no
518	sim	yes																		yes
519	às vezes	sometimes																		sometimes
520	Inteligibilidade prejudicada ao telefone:	Impaired intelligibility on the phone:																		Impaired intelligibility on the phone:
521	não	no																		no
522	sim	yes																		yes
523	às vezes	sometimes																		sometimes
524	Salivação excessiva:	Excessive salivation:																		Excessive salivation:
525	não	no																		no
526	sim	yes																		yes
527	às vezes	sometimes																		sometimes
528	Diminuição da amplitude do movimento mandibular:	Decreased range of mandibular movements:																		Decreased range of mandibular movements:
529	não	no																		no
530	sim	yes																		yes
531	às vezes	sometimes																		sometimes
532	Interposição de língua:	Tongue interposition:																		Tongue interposition:
533	não	no																		no
534	sim	yes																		yes
535	anterior	anterior																		anterior
536	lateral	lateral																		lateral
537	Quais fones:	Describe:																		Describe:
538	Outros problemas:	Other problems:																		Other problems:
539	Comunicação	Communication																		Communication
540	Intencionalidade prejudicada:	Delayed intentional communication:																		Delayed intentional communication:
541	não	no																		no
542	sim	yes																		yes
543	Ausência de produção de sons quando bebê:	Delayed babble:																		Delayed babble:
544	não	no																		no
545	sim	yes																		yes
546	Demorou a falar:	Delayed onset of speech:																		Delayed onset of speech:
547	não	no																		no
548	sim	yes																		yes
549	Demorou a elaborar frases:	Delayed onset of language:																		Delayed onset of language:
550	não	no																		no
551	sim	yes																		yes
552	Dificuldade de compreensão:	Difficulty in comprehending:																		Difficulty in comprehending:
553	não	no																		no
554	sim	yes																		yes
555	Outros problemas:	Other problems:																		Other problems:
556	Audição	Hearing																		Hearing
557	Hipoacusia	Hypoacusis																		Hypoacusis
558	(diminuição da audição):	(hearing loss):																		(hearing loss):
559	não	no																		no
560	às vezes	sometimes																		sometimes
561	sim [ ] D [ ] E	yes [ ] R [ ] L																		yes [ ] R [ ] L
562	Otite:	Otitis (ear infection):																		Otitis (ear infection):
563	não	no																		no
564	às vezes	sometimes																		sometimes
565	sim [ ] D [ ] E	yes [ ] R [ ] L																		yes [ ] R [ ] L
566	Zumbido:	Tinnitus:																		Tinnitus:
567	não	no																		no
568	às vezes	sometimes																		sometimes
569	sim [ ] D [ ] E	yes [ ] R [ ] L																		yes [ ] R [ ] L
570	Otalgia	Otalgia																		Otalgia
571	(dor de ouvido):	(earache):																		(earache):
572	não	no																		no
573	às vezes	sometimes																		sometimes
574	sim [ ] D [ ] E	yes [ ] R [ ] L																		yes [ ] R [ ] L
575	Tontura/Vertigem:	Dizziness or vertigo:																		Dizziness or vertigo:
576	não	no																		no
577	sim	yes																		yes
578	às vezes	sometimes																		sometimes
579	Avaliação audiológica prévia:	Previous audiological assessment:																		Previous audiological assessment:
580	não	no																		no
581	sim	yes																		yes
582	Quando:	When:																		When:
583	Outros problemas:	Other problems:																		Other problems:
584	Voz	Voice																		Voice
585	Rouquidão:	Hoarseness:																		Hoarseness:
586	não	no																		no
587	sim	yes																		yes
588	às vezes	sometimes																		sometimes
589	Fraqueza:	Weakness:					Is this related to vocal volume? If so, then I would use "hypophonia"													Hypophonia:
590	não	no																		no
591	sim	yes																		yes
592	às vezes	sometimes																		sometimes
593	Hipernasalidade:	Hypernasality:																		Hypernasality:
594	não	no																		no
595	sim	yes																		yes
596	às vezes	sometimes																		sometimes
597	Hiponasalidade:	Hyponasality:																		Hyponasality:
598	não	no																		no
599	sim	yes																		yes
600	às vezes	sometimes																		sometimes
601	Afonia:	Muteness:				Consider changing to "aphonia"				Does this mean "aphonia?"					"Aphonia?"					Aphonia:
602	não	no																		no
603	sim	yes																		yes
604	às vezes	sometimes																		sometimes
605	Abuso vocal:	Vocal abuse:																		Vocal abuse:
606	não	no																		no
607	sim	yes																		yes
608	às vezes	sometimes																		sometimes
609	Dor:	Odynophonia (pain when speaking):																		Odynophonia (pain when speaking):
610	não	no																		no
611	sim	yes																		yes
612	às vezes	sometimes																		sometimes
613	Ardor:	Burning sensation when speaking:																		Burning sensation when speaking:
614	não	no																		no
615	sim	yes																		yes
616	às vezes	sometimes																		sometimes
617	Outros problemas:	Other problems:																		Other problems:
618	Escolaridade	Education																		Education
619	Dificuldade escolar:	Learning difficulty:																		Learning difficulty:
620	não	no																		no
621	sim	yes																		yes
622	Qual:	Describe:																		Describe:
623	Falta de atenção/concentração:	Lack of attention or concentration:																		Lack of attention or concentration:
624	não	no																		no
625	sim	yes																		yes
626	às vezes	sometimes																		sometimes
627	Dificuldade de memória:	Memory difficulty:																		Memory difficulty:
628	não	no																		no
629	sim	yes																		yes
630	Reprovações:	Grade retentions:																		Grade retentions:
631	não	no																		no
632	sim	yes																		yes
633	Quantas:	How many:																		How many:
634	Dificuldade de relacionamento:	Difficulty with relationships:																		Difficulty with relationships:
635	não	no																		no
636	sim	yes																		yes
637	Dominância lateral:	Lateral dominance:		"Handedness" may be a better term here			Sometimes this is called "handedness"								This is called "handedness"					Handedness:
638	destro	right-handed																		right-handed
639	sinistro	left-handed																		left-handed
640	ambidestro	ambidextrous																		ambidextrous
641	Outros problemas:	Other difficulties:																		Other difficulties:
642	Informações complementares	Additional information																		Additional information
643	Fonoaudiólogo:	Speech-Language Pathologist:																		Speech-Language Pathologist:
644	CRFa:

## Sheet: OMCAWS
TU	Original Portuguese version of the Protocolo MBGR	Adjusted pre-final English version of the Protocolo MBGR		SLP 1	SLP 2	SLP 3	SLP 4	SLP 5	SLP 6	SLP 7	SLP 8	SLP 9	SLP 10	SLP 11	SLP 12	SLP 13	SLP 14	SLP 15		Final English version of the Protocolo MBGR
1	PROTOCOLO MBGR - EXAME CLÍNICO MIOFUNCIONAL OROFACIAL COM ESCORES	MBGR PROTOCOL - OROFACIAL MYOFUNCTIONAL CLINICAL EXAMINATION WITH SCORES																		MBGR PROTOCOL - OROFACIAL MYOFUNCTIONAL CLINICAL EXAMINATION WITH SCORES
2	Marchesan IQ, Berretin-Felix G, Genaro KF, Rehder MIBC	Marchesan IQ, Berretin-Felix G, Genaro KF, Rehder MIBC																		Marchesan IQ, Berretin-Felix G, Genaro KF, Rehder MIBC
3	Nome:	Name:																		Name:
4	N°:
5	Data do exame:	Date of examination:																		Date of examination:
6	Idade:	Age:																		Age:
7	____ anos e ____ meses
8	DN:	DoB:																		DoB:
9	Peso corporal: ______ kg	Weight: _______ lb.																		Weight: _______ lb.
10	Altura corporal: _______ m	Height: ______ ft. _______ in.																		Height: ______ ft. _______ in.
11	IMC: _______ (peso[kg]/estatura [m]2)
12	1. POSTURA CORPORAL	1. BODY POSTURE																		1. BODY POSTURE
13	(observar o paciente em pé e sem calçado)	(observe the patient standing barefoot)																		(observe the patient standing barefoot)
14	Cabeça	Head																		Head
15	flexão e extensão = sim	flexion and extension = yes																		flexion and extension = yes
16	rotação = não	rotation = no																		rotation = no
17	inclinação = talvez	inclination = maybe																		inclination = maybe
18	Frontal:	Frontal:																		Frontal:
19	normal	normal																		normal
20	rotação D	rotation R																		rotation R
21	rotação E	rotation L																		rotation L
22	inclinação D	inclination R																		inclination R
23	inclinação E	inclination L																		inclination L
24	Lateral:	Lateral:																		Lateral:
25	normal	normal																		normal
26	anteriorizada	forward head posture																		forward head posture
27	flexão	flexion																		flexion
28	extensão	extension																		extension
29	Ombros	Shoulders																		Shoulders
30	Frontal:	Frontal:																		Frontal:
31	normal	normal																		normal
32	elevado D	elevated R																		elevated R
33	elevado E	elevated L																		elevated L
34	Lateral:	Lateral:																		Lateral:
35	normal	normal																		normal
36	anteriorizados	rounded shoulders																		rounded shoulders
37	Observação:	Observation:																		Observation:
38	2. MEDIDAS DA FACE, DOS MOVIMENTOS MANDIBULARES E DA OCLUSÃO	2. MEASUREMENTS OF THE FACE, MANDIBULAR MOVEMENTS, AND OCCLUSION																		2. MEASUREMENTS OF THE FACE, MANDIBULAR MOVEMENTS, AND OCCLUSION
39	Face	Face																		Face
40	(tomar cada medida 3 vezes com o paquímetro e calcular a média - o paciente deve manter os lábios em contato)	(using a caliper, take each measurement three times, and calculate the average) (the patient must keep lips closed)																		(using a caliper, take each measurement three times, and calculate the average) (the patient must keep lips closed)
41	1ª medida (mm)	1st meas (in)																		1st meas (in)
42	2ª medida (mm)	2nd meas (in)																		2nd meas (in)
43	3ª medida (mm)	3rd meas (in)																		3rd meas (in)
44	média (mm)	average (in)																		average (in)
45	terço médio da face (glabela a subnasal)	Middle third of the face (from glabella to subnasal)																		Middle third of the face (from glabella to subnasal)
46	terço inferior da face (subnasal a gnatio)	Lower third of the face (from subnasal to gnathion)																		Lower third of the face (from subnasal to gnathion)
47	altura da face - A (glabela a gnatio) (soma do terço médio e do inferior)	Facial length - L (from glabella to gnathion) (sum of the middle and lower thirds)																		Facial length - L (from glabella to gnathion) (sum of the middle and lower thirds)
48	largura da face - La (proeminências dos arcos zigomáticos - essa medida será mais exata com o paquímetro “spreading caliper” ou com o paquímetro adaptado com prolongamento de 10 centímetros)	Facial width - W (prominences of the zygomatic arches) (this measurement will be more accurate if measured with a spreading caliper with an extension of at least four inches)																		Facial width - W (prominences of the zygomatic arches) (this measurement will be more accurate if measured with a spreading caliper with an extension of at least four inches)
49	canto externo do olho direito à comissura direita do lábio	Outer corner of the right eye to the right commissure of the lips																		Outer corner of the right eye to the right commissure of the lips
50	canto externo do olho esquerdo à comissura esquerda do lábio	Outer corner of the left eye to the left commissure of the lips																		Outer corner of the left eye to the left commissure of the lips
51	lábio superior (subnasal ao ponto mais inferior do lábio superior)	Upper lip (from subnasal to the lowermost point of the upper lip)																		Upper lip (from subnasal to the lowermost point of the upper lip)
52	lábio inferior (do ponto mais superior do lábio inferior ao gnatio)	Lower lip (from the uppermost point of the lower lip to gnathion)																		Lower lip (from the uppermost point of the lower lip to gnathion)
53	Movimentos mandibulares e oclusão	Mandibular movements and occlusion																		Mandibular movements and occlusion
54	(usar paquímetro e lápis cópia, tomar cada medida 3 vezes e calcular a média)	(using a caliper and a pencil, take each measurement three times, and calculate the average)																		(using a caliper and a pencil, take each measurement three times, and calculate the average)
55	1ª medida (mm)	1st meas (in)																		1st meas (in)
56	2ª medida (mm)	2nd meas (in)																		2nd meas (in)
57	3ª medida (mm)	3rd meas (in)																		3rd meas (in)
58	média (mm)	average (in)																		average (in)
59	trespasse vertical - TV (com os dentes em oclusão, marcar na vestibular dos incisivos inferiores a face incisal dos incisivos superiores e medir a distância dessa marcação até a face incisal dos incisivos inferiores; na mordida aberta, medir a distância entre as faces incisais dos dentes incisivos superiores e inferiores no plano vertical e o resultado obtido será negativo)	Overbite - OB (with the teeth in occlusion, mark the incisal edge of the upper incisors on the vestibular surface of the lower incisors, and measure the distance from the marking to the incisal edge of the lower incisors; in the open bite, measure the distance between the incisal edges of the upper and lower incisors on the vertical plane, and the result will be negative)																		Overbite - OB (with the teeth in occlusion, mark the incisal edge of the upper incisors on the vestibular surface of the lower incisors, and measure the distance from the marking to the incisal edge of the lower incisors; in the open bite, measure the distance between the incisal edges of the upper and lower incisors on the vertical plane, and the result will be negative)
60	trespasse horizontal - TH (medir a distância entre as faces incisais dos incisivos superiores e inferiores no plano horizontal)	Overjet - OJ (measure the distance between the incisal edges of the upper and lower incisors on the horizontal plane)																		Overjet - OJ (measure the distance between the incisal edges of the upper and lower incisors on the horizontal plane)
61	lateralidade mandibular direita (marcar a linha média dentária da arcada superior na arcada inferior, levar a mandíbula para a direita e medir a distância entre a marcação e linha média superior)	Right lateral mandibular movement (mark the dental midline of the upper arch on the lower arch, move the mandible to the right, and measure the distance between the marking and the upper midline)																		Right lateral mandibular movement (mark the dental midline of the upper arch on the lower arch, move the mandible to the right, and measure the distance between the marking and the upper midline)
62	lateralidade mandibular esquerda (marcar a linha média dentária da arcada superior na arcada inferior, levar a mandíbula para a esquerda e medir a distância entre a marcação e linha média superior)	Left lateral mandibular movement (mark the dental midline of the upper arch on the lower arch, move the mandible to the left, and measure the distance between the marking and the upper midline)																		Left lateral mandibular movement (mark the dental midline of the upper arch on the lower arch, move the mandible to the left, and measure the distance between the marking and the upper midline)
63	distância interincisal máxima ativa - DIMA (do incisivo central ou lateral superior ao inferior com a máxima abertura da boca)	Maximal interincisal distance - MID (from the central or lateral upper incisor to the lower incisor with the maximum mouth opening)																		Maximal interincisal distance - MID (from the central or lateral upper incisor to the lower incisor with the maximum mouth opening)
64	abertura da boca (DIMA + TV)	Mouth opening (MID + OB)																		Mouth opening (MID + OB)
65	DIMA com o ápice da língua tocando a papila incisiva (DIMALP)	(MID) with tongue tip touching the incisive papilla (MIDTIP)																		(MID) with tongue tip touching the incisive papilla (MIDTIP)
66	calcular: (DIMALP) x 100 / DIMA	Calculate: (MIDTIP) x 100 / MID																		Calculate: (MIDTIP) x 100 / MID
67	3. EXAME EXTRAORAL	3. EXTRAORAL EXAMINATION																		3. EXTRAORAL EXAMINATION
68	SOMAR OS PONTOS DA FACE, LÁBIOS E MASSETER	SUM OF THE SCORES FOR FACE, LIPS, AND MASSETER																		SUM OF THE SCORES FOR FACE, LIPS, AND MASSETER
69	(melhor resultado = 0 e pior = 30)	(best result = 0; worst result = 30)																		(best result = 0; worst result = 30)
70	Face	Face																		Face
71	SOMAR OS PONTOS DAS NORMAS FRONTAL E LATERAL	SUM OF THE SCORES FOR FRONTAL AND LATERAL NORMS				It might sound better to put "frontal and lateral views" here														SUM OF THE SCORES FOR FRONTAL AND LATERAL VIEWS
72	(melhor resultado = 0 e pior = 15)	(best result = 0; worst result = 15)																		(best result = 0; worst result = 15)
73	(observar o paciente em pé e sem calçado)	(observe the patient standing barefoot)																		(observe the patient standing barefoot)
74	Norma frontal	Frontal norm				It might sound better to put "frontal view" here														Frontal view
75	SOMAR OS PONTOS DA ANÁLISE FACIAL NUMÉRICA E SUBJETIVA	SUM OF THE SCORES FOR NUMERICAL AND SUBJECTIVE FACIAL ANALYSES																		SUM OF THE SCORES FOR NUMERICAL AND SUBJECTIVE FACIAL ANALYSES
76	(melhor resultado = 0 e pior = 13)	(best result = 0; worst result = 13)																		(best result = 0; worst result = 13)
77	Análise facial numérica	Numerical facial analysis																		Numerical facial analysis
78	SOMAR TODOS OS PONTOS	SUM OF ALL SCORES																		SUM OF ALL SCORES
79	(melhor resultado = 0 e pior = 3)	(best result = 0; worst result = 3)																		(best result = 0; worst result = 3)
80	Tipo facial	Facial type																		Facial type
81	comparar a altura (A) com a largura (La):	Compare length (L) with width (W):																		Compare length (L) with width (W):
82	média (A semelhante a La)	average (L similar to W)								"Similar" might sound better than "average" here										similar (L similar to W)
83	longa (A > La)	long (L > W)																		long (L > W)
84	curta (La > A)	short (L < W)																		short (L < W)
85	Proporção facial	Facial proportion																		Facial proportion
86	comparar o terço médio com o inferior:	Compare the middle with the lower third:																		Compare the middle with the lower third:
87	semelhantes	similar																		similar
88	terço inferior maior	lower third larger																		lower third larger
89	terço inferior menor	lower third smaller																		lower third smaller
90	comparar a distância do canto externo do olho à comissura labial D com a E:	Compare R & L distances from the outer corner of the eye to the commissure of the lips:																		Compare R & L distances from the outer corner of the eye to the commissure of the lips:
91	semelhante	similar																		similar
92	assimétrica	asymmetrical																		asymmetrical
93	Análise facial subjetiva	Subjective facial analysis																		Subjective facial analysis
94	SOMAR TODOS OS PONTOS	SUM OF ALL SCORES																		SUM OF ALL SCORES
95	(melhor resultado = 0 e pior = 10)	(best result = 0; worst result = 10)																		(best result = 0; worst result = 10)
96	Simétrico	Symmetrical																		Symmetrical
97	Assimétrico	Asymmetrical																		Asymmetrical
98	Descrever	Describe																		Describe
99	Plano infraorbitário	Infraorbital plane																		Infraorbital plane
100	Região zigomática	Zygomatic arches																		Zygomatic arches
101	Asas do nariz	Nasal alae																		Nasal alae
102	Bochechas	Cheeks																		Cheeks
103	Sulco nasolabial	Nasolabial sulci																		Nasolabial sulci
104	Lábio superior	Upper lip																		Upper lip
105	Comissura dos lábios	Commissure of the lips																		Commissure of the lips
106	Lábio inferior	Lower lip																		Lower lip
107	Mento	Chin																		Chin
108	Mandíbula (corpo e ramo)	Mandible (body and ramus)																		Mandible (body and ramus)
109	Norma lateral	Lateral norm				It might sound better to put "lateral view" here														Lateral view
110	SOMAR TODOS OS PONTOS	SUM OF ALL SCORES																		SUM OF ALL SCORES
111	(melhor resultado = 0 e pior = 2)	(best result = 0; worst result = 2)																		(best result = 0; worst result = 2)
112	Padrão:	Pattern:																		Pattern:
113	padrão I (reto)	pattern I (straight)																		pattern I (straight)
114	padrão II (convexo)	pattern II (convex)																		pattern II (convex)
115	padrão III (côncavo)	pattern III (concave)																		pattern III (concave)
116	Ângulo nasolabial:	Nasolabial angle:																		Nasolabial angle:
117	próximo a 90º - 110°	near 90º - 110°																		near 90º - 110°
118	agudo (< 90º)	acute (< 90º)																		acute (< 90º)
119	obtuso (> 110º)	obtuse (> 110º)																		obtuse (> 110º)
120	Observação:	Observation:																		Observation:
121	Lábios	Lips																		Lips
122	SOMAR TODOS OS PONTOS	SUM OF ALL SCORES																		SUM OF ALL SCORES
123	(melhor resultado = 0 e pior = 13)	(best result = 0; worst result = 13)																		(best result = 0; worst result = 13)
124	Postura habitual:	Resting posture:																		Resting posture:
125	fechados	closed																		closed
126	entreabertos	parted											Could change to “apart”							parted
127	fechados com tensão	closed with tension																		closed with tension
128	fechados em contato dentário	closed with dental contact																		closed with dental contact
129	ora abertos ora fechados	sometimes open/closeded																		sometimes open/closeded
130	abertos	open																		open
131	Forma	Shape:																		Shape:
132	Superior	Upper																		Upper
133	Inferior	Lower																		Lower
134	normal (1º arco do cupido)	normal (1st cupid’s bow)																		normal (1st cupid’s bow)
135	normal	normal																		normal
136	em asa de gaivota (1º e 2º arcos do cupido)	gull wing (1st and 2nd cupid’s bows)										I’m not sure what this is								gull wing (1st and 2nd cupid’s bows)
137	com eversão leve	with mild eversion																		with mild eversion
138	com eversão acentuada	with severe eversion																		with severe eversion
139	Comprimento do superior:	Upper length:				It might sound better to put "upper lip length" here														Upper lip length:
140	cobre ⅔ dos incisivos	covers ⅔ of incisors																		covers ⅔ of incisors
141	cobre mais que ⅔	covers more than ⅔ of incisors																		covers more than ⅔ of incisors
142	cobre menos que ⅔	covers less than ⅔ of incisors																		covers less than ⅔ of incisors
143	½ da medida do inferior	½ of lower’s measurement																		½ of lower’s measurement
144	mais que ½ da medida do inferior	more than ½ of lower’s measurement																		more than ½ of lower’s measurement
145	menos que ½ da medida do inferior	less than ½ of lower’s measurement																		less than ½ of lower’s measurement
146	Mucosa externa:	External mucosa:																		External mucosa:
147	normal	normal																		normal
148	com saliva	moist																		moist
149	ressecada	dry																		dry
150	ferida	lesioned							"Injured" might sound better than "lesioned" here											injured
151	Observação:	Observation:																		Observation:
152	Masseter	Masseter																		Masseter
153	SOMAR TODOS OS PONTOS	SUM OF ALL SCORES																		SUM OF ALL SCORES
154	(melhor resultado = 0 e pior = 2)	(best result = 0; worst result = 2)																		(best result = 0; worst result = 2)
155	(avaliar por observação visual e palpação)	(examine by visual observation and palpation)																		(examine by visual observation and palpation)
156	No repouso:	At rest:																		At rest:
157	relaxado	relaxed																		relaxed
158	contraído (apertamento dentário)	contracted (clenched teeth)																		contracted (clenched teeth)
159	Recrutamento na contração isométrica:	Recruitment in isometric contraction:			I don’t know what this means						It does not make sense to me					Suggestion: you can say "muscle recruitment in isometric contraction" here				Muscle recruitment in isometric contraction:
160	simultâneo	simultaneous																		simultaneous
161	primeiro lado D	first R side																		first R side
162	primeiro lado E	first L side																		first L side
163	Observação:	Observation:																		Observation:
164	4. EXAME INTRAORAL	4. INTRAORAL EXAMINATION																		4. INTRAORAL EXAMINATION
165	SOMAR OS PONTOS DE LÁBIOS, BOCHECHAS, LÍNGUA, PALATO, TONSILAS, DENTES E OCLUSÃO	SUM OF THE SCORES FOR LIPS, CHEEKS, TONGUE, PALATE, PALATINE TONSILS, TEETH, AND OCCLUSION																		SUM OF THE SCORES FOR LIPS, CHEEKS, TONGUE, PALATE, PALATINE TONSILS, TEETH, AND OCCLUSION
166	(melhor resultado = 0 e pior = 61)	(best result = 0; worst result = 61)																		(best result = 0; worst result = 61)
167	Lábios	Lips																		Lips
168	SOMAR TODOS OS PONTOS	SUM OF ALL SCORES																		SUM OF ALL SCORES
169	(melhor resultado = 0 e pior = 5)	(best result = 0; worst result = 5)																		(best result = 0; worst result = 5)
170	Mucosa interna:	Buccal mucosa:																		Buccal mucosa:
171	normal	normal																		normal
172	com marcas dentárias	marked by teeth																		marked by teeth
173	ferida	lesioned							"Injured" might sound better than "lesioned" here											injured
174	Frênulo superior:	Upper frenulum:																		Upper frenulum:
175	fixação no rebordo alveolar:	Attachment to the alveolar ridge:																		Attachment to the alveolar ridge:
176	adequada	adequate																		adequate
177	baixa	low																		low
178	espessura:	Thickness:																		Thickness:
179	adequada	adequate																		adequate
180	alterada	altered																		altered
181	(descrever):	(describe):																		(describe):
182	Observação:	Observation:																		Observation:
183	Bochechas	Cheeks																		Cheeks
184	SOMAR TODOS OS PONTOS	SUM OF ALL SCORES																		SUM OF ALL SCORES
185	(melhor resultado = 0 e pior = 8)	(best result = 0; worst result = 8)																		(best result = 0; worst result = 8)
186	Mucosa:	Mucosa:																		Mucosa:
187	normal	normal																		normal
188	marcas dentárias/aparelho D	marked by teeth or orthodontic appliances R																		marked by teeth or orthodontic appliances R
189	marcas dentárias/aparelho E	marked by teeth or orthodontic appliances L																		marked by teeth or orthodontic appliances L
190	linha alba D	linea alba R (white line on the buccal mucosa)																		linea alba R (white line on the buccal mucosa)
191	linha alba E	linea alba L (white line on the buccal mucosa)																		linea alba L (white line on the buccal mucosa)
192	ferida D	lesioned R							"Injured" might sound better than "lesioned" here											injured R
193	ferida E	lesioned L							"Injured" might sound better than "lesioned" here											injured L
194	Observação:	Observation:																		Observation:
195	Língua	Tongue																		Tongue
196	SOMAR TODOS OS PONTOS	SUM OF ALL SCORES																		SUM OF ALL SCORES
197	(melhor resultado = 0 e pior = 20)	(best result = 0; worst result = 20)																		(best result = 0; worst result = 20)
198	Postura habitual:	Resting posture:																		Resting posture:
199	não visível	not observable																		not observable
200	no assoalho	on the floor of the mouth																		on the floor of the mouth
201	ponta baixa e dorso alto	low tip and high back																		low tip and high back
202	interdental:	interdental:																		interdental:
203	Simetria:	Symmetry:																		Symmetry:
204	sim	yes																		yes
205	não	no																		no
206	(descrever):	(describe):																		(describe):
207	Largura:	Width:																		Width:
208	adequada	adequate																		adequate
209	reduzida	reduced																		reduced
210	aumentada	increased																		increased
211	Altura:	Length:																		Length:
212	adequada	adequate																		adequate
213	aumentada	increased																		increased
214	Mucosa:	Mucosa:																		Mucosa:
215	normal	normal																		normal
216	geográfica	geographical																		geographical
217	fissurada	fissured																		fissured
218	ferida (região):	lesioned (region):							"Injured" might sound better than "lesioned" here											injured (region):
219	marcada por dentes (região):	marked by teeth (region):																		marked by teeth (region):
220	marcada por aparelho (região):	marked by orthodontic appliances (region):																		marked by orthodontic appliances (region):
221	Frênulo:	Frenulum:																		Frenulum:
222	fixação no assoalho:	Attachment to the floor of the mouth:																		Attachment to the floor of the mouth:
223	entre as carúnculas	between the sublingual folds																		between the sublingual folds
224	na crista alveolar	on the alveolar crest																		on the alveolar crest
225	fixação na língua:	Attachment to the tongue:																		Attachment to the tongue:
226	na parte média	on the middle part																		on the middle part
227	anterior à parte média	before the middle part																		before the middle part
228	no ápice	at the tongue tip																		at the tongue tip
229	forma do ápice ao elevar a língua:	Shape of tongue tip while elevating the tongue:																		Shape of tongue tip while elevating the tongue:
230	arredondada	rounded																		rounded
231	quadrada ou retangular	square or rectangular																		square or rectangular
232	ligeira fenda no ápice	slight crevice at the tongue tip																		slight crevice at the tongue tip
233	formato de coração	heart-shaped																		heart-shaped
234	não se eleva	does not elevate																		does not elevate
235	outras características:	Other characteristics:																		Other characteristics:
236	não há	none																		none
237	submerso	submersed								"Submucosal" would be better										submucosal
238	espesso	thick																		thick
239	fibroso	fibrous																		fibrous
240	Observação:	Observation:																		Observation:
241	Palato	Palate																		Palate
242	SOMAR TODOS OS PONTOS	SUM OF ALL SCORES																		SUM OF ALL SCORES
243	(melhor resultado = 0 e pior = 8)	(best result = 0; worst result = 8)																		(best result = 0; worst result = 8)
244	Duro:	Hard palate:																		Hard palate:
245	Profundidade:	Depth:																		Depth:
246	adequada	adequate																		adequate
247	reduzida (baixo)	reduced (low)																		reduced (low)
248	aumentada (alto)	increased (high)																		increased (high)
249	Largura:	Width:																		Width:
250	adequada	adequate																		adequate
251	aumentada (larga)	increased (wide)																		increased (wide)
252	reduzida (estreitada)	reduced (narrow)																		reduced (narrow)
253	Véu palatino:	Soft palate:																		Soft palate:
254	Simetria:	Symmetry:																		Symmetry:
255	presente	present											Could change to “symmetrical”							symmetrical
256	ausente	absent											Could change to “asymmetrical”							asymmetrical
257	(descrever):	(describe):																		(describe):
258	Extensão:	Length:																		Length:
259	adequada	adequate																		adequate
260	longa	long																		long
261	curta	short																		short
262	Úvula:	Uvula:																		Uvula:
263	adequada	adequate																		adequate
264	alterada	altered																		altered
265	(descrever):	(describe):																		(describe):
266	Observação:	Observation:																		Observation:
267	Tonsilas palatinas	Palatine tonsils																		Palatine tonsils
268	SOMAR TODOS OS PONTOS	SUM OF ALL SCORES																		SUM OF ALL SCORES
269	(melhor resultado = 0 e pior = 4)	(best result = 0; worst result = 4)																		(best result = 0; worst result = 4)
270	Presença:	Presence:																		Presence:
271	presentes	present																		present
272	removidas	removed																		removed
273	não visíveis	not observable																		not observable
274	Tamanho:	Size:																		Size:
275	adequado	adequate																		adequate
276	hipertrofia D	hypertrophy R																		hypertrophy R
277	hipertrofia E	hypertrophy L																		hypertrophy L
278	Coloração:	Color:																		Color:
279	adequada	adequate																		adequate
280	hiperemia D	hyperemia R																		hyperemia R
281	hiperemia E	hyperemia L																		hyperemia L
282	Observação:	Observation:																		Observation:
283	Dentes	Teeth																		Teeth
284	SOMAR TODOS OS PONTOS	SUM OF ALL SCORES																		SUM OF ALL SCORES
285	(melhor resultado = 0 e pior = 5)	(best result = 0; worst result = 5)																		(best result = 0; worst result = 5)
286	Dentição:	Dentition:																		Dentition:
287	decídua	deciduous																		deciduous
288	dentadura mista	mixed																		mixed
289	permanente	permanent																		permanent
290	Nº de dentes:	Number of teeth:																		Number of teeth:
291	superior D	upper R:																		upper R:
292	superior E	upper L:																		upper L:
293	inferior D	lower R:																		lower R:
294	inferior E	lower L:																		lower L:
295	Falha dentária:	Dental defects:																		Dental defects:
296	ausente	absent																		absent
297	presente	present																		present
298	(elementos):	(describe):																		(describe):
299	Saúde oral:	Oral health:																		Oral health:
300	Dentes:	Teeth:																		Teeth:
301	boa	good																		good
302	regular	regular																		regular
303	ruim	poor																		poor
304	Gengiva:	Gums:																		Gums:
305	boa	good																		good
306	regular	regular																		regular
307	ruim	poor																		poor
308	Uso de prótese:	Use of prosthesis:																		Use of prosthesis:
309	não	no																		no
310	removível	removable																		removable
311	fixa	fixed																		fixed
312	parcial	partial																		partial
313	total	full																		full
314	Observação:	Observation:																		Observation:
315	Oclusão	Occlusion																		Occlusion
316	SOMAR TODOS OS PONTOS	SUM OF ALL SCORES																		SUM OF ALL SCORES
317	(melhor resultado = 0 e pior = 11)	(best result = 0; worst result = 11)																		(best result = 0; worst result = 11)
318	Linha média:	Midline:																		Midline:
319	adequada	adequate																		adequate
320	desviada D	deviated to R																		deviated to R
321	desviada E	deviated to L																		deviated to L
322	Classificação de Angle:	Angle classification:						Consider changing to "Angle’s classification"									"Angle’s classification?"			Angle’s classification:
323	Lado D	R side																		R side
324	Lado E	L side																		L side
325	Classe I	Class I																		Class I
326	Classe I	Class I																		Class I
327	Classe II div. 1ª	Class II div. 1st																		Class II div. 1st
328	Classe II div. 1ª	Class II div. 1st																		Class II div. 1st
329	Classe II div. 2ª	Class II div. 2nd																		Class II div. 2nd
330	Classe II div. 2ª	Class II div. 2nd																		Class II div. 2nd
331	Classe III	Class III																		Class III
332	Classe III	Class III																		Class III
333	Guia de desoclusão:	Disocclusion guide:							I am confused about what this is asking for						I’m not sure what this is					Lateral guidance:
334	presente	present																		present
335	ausente D	absent R																		absent R
336	ausente E	absent L																		absent L
337	Relação horizontal:	Horizontal relationship:																		Horizontal relationship:
338	adequada (TH entre 1 e 3 mm)	adequate [OJ between 0.03 and 0.11 in]																		adequate [OJ between 0.03 and 0.11 in]
339	mordida de topo (TH = 0 mm)	top bite [OJ = 0 in]																		top bite [OJ = 0 in]
340	sobressaliência excessiva (TH > 3 mm)	excessive overjet [OJ > 0.11 in]																		excessive overjet [OJ > 0.11 in]
341	mordida cruzada anterior (TH < 0 mm)	anterior crossbite [OJ < 0 in]																		anterior crossbite [OJ < 0 in]
342	Relação vertical:	Vertical relationship:																		Vertical relationship:
343	adequada (TV entre 1 e 3 mm)	adequate [OB between 0.03 and 0.11 in]																		adequate [OB between 0.03 and 0.11 in]
344	mordida de topo (TV = 0 mm)	top bite [OB = 0 in]																		top bite [OB = 0 in]
345	sobremordida excessiva (TV > 3 mm)	excessive overbite [OB > 0.11 in]																		excessive overbite [OB > 0.11 in]
346	mordida aberta anterior (TV < 0 mm)	anterior open bite [OB < 0 in]																		anterior open bite [OB < 0 in]
347	mordida aberta posterior D	posterior open bite R																		posterior open bite R
348	mordida aberta posterior E	posterior open bite L																		posterior open bite L
349	Relação transversal:	Transversal relationship:																		Transversal relationship:
350	adequada	adequate																		adequate
351	mordida cruzada posterior D	posterior crossbite R																		posterior crossbite R
352	mordida cruzada posterior E	posterior crossbite L																		posterior crossbite L
353	Uso de aparelho:	Use of orthodontic appliances:																		Use of orthodontic appliances:
354	não	no																		no
355	removível	removable																		removable
356	fixo	fixed																		fixed
357	Observação:	Observation:																		Observation:
358	5. MOBILIDADE	5. MOBILITY																		5. MOBILITY
359	SOMAR OS PONTOS DE LÁBIOS, LÍNGUA, VÉU PALATINO E MANDÍBULA	SUM OF THE SCORES FOR LIPS, TONGUE, SOFT PALATE, AND MANDIBLE																		SUM OF THE SCORES FOR LIPS, TONGUE, SOFT PALATE, AND MANDIBLE
360	(melhor resultado = 0 e pior = 68)	(best result = 0; worst result = 68)																		(best result = 0; worst result = 68)
361	Lábios	Lips																		Lips
362	SOMAR TODOS OS PONTOS	SUM OF ALL SCORES																		SUM OF ALL SCORES
363	(melhor resultado = 0 e pior = 27)	(best result = 0; worst result = 27)																		(best result = 0; worst result = 27)
364	(o paciente deve manter os dentes ocluídos*)	(*the patient must keep teeth occluded)																		(*the patient must keep teeth occluded)
365	Adequada	Adequate																		Adequate
366	Pequena alteração	Slight alteration																		Slight alteration
367	Grande alteração	Severe alteration																		Severe alteration
368	Ausente	Absent																		Absent
369	Protração de lábios fechados*:	Protrusion of closed lips*:																		Protrusion of closed lips*:
370	Retração de lábios fechados*:	Retraction of closed lips*:																		Retraction of closed lips*:
371	Protração de lábios abertos*:	Protrusion of open lips*:																		Protrusion of open lips*:
372	Retração de lábios abertos*:	Retraction of open lips*:																		Retraction of open lips*:
373	Protração de lábios fechados à D*:	Protrusion of closed lips to the R*:																		Protrusion of closed lips to the R*:
374	Protração de lábios fechados à E*:	Protrusion of closed lips to the L*:																		Protrusion of closed lips to the L*:
375	Protração de lábios fechados e alternância para D e E*:	Protrusion of closed lips and alternation to the L and R*:																		Protrusion of closed lips and alternation to the L and R*:
376	Estalo de lábios protraídos:	Popping of protruded lips:																		Popping of protruded lips:
377	Estalo de lábios retraídos:	Popping of retracted lips:																		Popping of retracted lips:
378	Observação:	Observation:																		Observation:
379	Língua	Tongue																		Tongue
380	SOMAR TODOS OS PONTOS	SUM OF ALL SCORES																		SUM OF ALL SCORES
381	(melhor resultado = 0 e pior = 24)	(best result = 0; worst result = 24)																		(best result = 0; worst result = 24)
382	Adequada	Adequate																		Adequate
383	Pequena alteração	Slight alteration																		Slight alteration
384	Grande alteração	Severe alteration																		Severe alteration
385	Ausente	Absent																		Absent
386	Protração da língua:	Tongue protrusion:																		Tongue protrusion:
387	Toque do ápice sequencialmente nas comissuras D/E e nos lábios S/I:	Touch of tongue tip sequentially at R and L commissures and U and L lips:																		Touch of tongue tip sequentially at R and L commissures and U and L lips:
388	Toque do ápice na papila incisiva:	Touch of tongue tip on the incisive papilla:																		Touch of tongue tip on the incisive papilla:
389	Toque do ápice na bochecha D:	Touch of tongue tip on the R cheek:																		Touch of tongue tip on the R cheek:
390	Toque do ápice na bochecha E:	Touch of tongue tip on the L cheek:																		Touch of tongue tip on the L cheek:
391	Estalo do ápice:	Click of tongue tip:																		Click of tongue tip:
392	Sucção da língua no palato:	Sucking of tongue against the palate:																		Sucking of tongue against the palate:
393	Vibração da língua:	Tongue trill:																		Tongue trill:
394	Observação:	Observation:																		Observation:
395	Véu palatino	Soft palate																		Soft palate
396	SOMAR TODOS OS PONTOS	SUM OF ALL SCORES																		SUM OF ALL SCORES
397	(melhor resultado = 0 e pior = 4)	(best result = 0; worst result = 4)																		(best result = 0; worst result = 4)
398	Emissão da vogal “A” repetidamente:	Prolonged utterance of the vowel /a/ repeatedly:																		Prolonged utterance of the vowel /a/ repeatedly:
399	Adequada	Adequate																		Adequate
400	Reduzida	Reduced																		Reduced
401	Ausente	Absent																		Absent
402	Observação:	Observation:																		Observation:
403	Mandíbula	Mandible																		Mandible
404	SOMAR TODOS OS PONTOS	SUM OF ALL SCORES																		SUM OF ALL SCORES
405	(melhor resultado = 0 e pior = 13)	(best result = 0; worst result = 13)																		(best result = 0; worst result = 13)
406	Adequada	Adequate																		Adequate
407	Reduzida	Reduced																		Reduced
408	Aumentada	Increased																		Increased
409	Não realiza	Unable to perform																		Unable to perform
410	Com desvio	With deviation																		With deviation
411	Com ruído	With noise																		With noise
412	Com dor	With pain																		With pain
413	Abertura da boca	Mouth opening:																		Mouth opening:
414	Valores esperados: criança = 35 a 50 mm / adulto = 40 a 55 mm	Expected values: child = 1.37 in. to 1.96 in. and adult = 1.57 in. to 2.16 in.																		Expected values: child = 1.37 in. to 1.96 in. and adult = 1.57 in. to 2.16 in.
415	Fechamento da boca	Mouth closure:																		Mouth closure:
416	Lateralidade à D	Right laterality			Maybe put "lateral movement to R"															Lateral movement to the R:
417	Lateralidade à E	Left laterality			Maybe put "lateral movement to L"															Lateral movement to the L:
418	Valores esperados: criança (6 a 12 anos) = 6 a 10 mm / adulto = 8 a 12 mm	Expected values: child = 0.23 in. to 0.39 in. and adult = 0.31 in. to 0.47 in.																		Expected values: child = 0.23 in. to 0.39 in. and adult = 0.31 in. to 0.47 in.
419	Observação:	Observation:																		Observation:
420	6. SENSIBILIDADE	6. SENSITIVITY																		6. SENSITIVITY
421	SOMAR OS PONTOS DE TÁTIL E DE DOR À PALPAÇÃO	SUM OF THE SCORES FOR TACTILE AND PAIN ON PALPATION																		SUM OF THE SCORES FOR TACTILE AND PAIN ON PALPATION
422	(melhor resultado = 0 e pior = 65)	(best result = 0; worst result = 65)																		(best result = 0; worst result = 65)
423	Tátil	Tactile																		Tactile
424	SOMAR TODOS OS PONTOS	SUM OF ALL SCORES																		SUM OF ALL SCORES
425	(melhor resultado = 0 e pior = 55)	(best result = 0; worst result = 55)																		(best result = 0; worst result = 55)
426	(usar o estesiômetro)	(use the esthesiometer)																		(use the esthesiometer)
427	filamento verde	Green filament																		Green filament
428	filamento azul	Blue filament																		Blue filament
429	filamento violeta	Violet filament																		Violet filament
430	filamento vermelho escuro	Dark red filament																		Dark red filament
431	filamento laranja	Orange filament																		Orange filament
432	filamento vermelho magenta	Magenta filament																		Magenta filament
433	Língua:	Tongue:																		Tongue:
434	região anterior	Anterior region:																		Anterior region:
435	região posterior	Posterior region:																		Posterior region:
436	Papila incisiva	Incisive papilla:																		Incisive papilla:
437	Lábios (centro)	Lips (center):																		Lips (center):
438	superior	Upper:																		Upper:
439	inferior	Lower:																		Lower:
440	Mento (centro)	Chin (center):																		Chin (center):
441	Bochechas (centro)	Cheeks (center):																		Cheeks (center):
442	interna D	Internal R:																		Internal R:
443	interna E	Internal L:																		Internal L:
444	externa D	External R:																		External R:
445	externa E	External L:																		External L:
446	Outros locais	Other regions:																		Other regions:
447	Dor à palpação	Pain on palpation																		Pain on palpation
448	SOMAR TODOS OS PONTOS	SUM OF ALL SCORES																		SUM OF ALL SCORES
449	(melhor resultado = 0 e pior = 10)	(best result = 0; worst result = 10)																		(best result = 0; worst result = 10)
450	Ausente	Absent																		Absent
451	Presente	Present																		Present
452	Temporal anterior	Anterior temporalis:																		Anterior temporalis:
453	Masseter superficial	Superficial masseter:																		Superficial masseter:
454	Trapézio	Trapezius:																		Trapezius:
455	Esternocleidomastoideo	Sternocleidomastoid:																		Sternocleidomastoid:
456	ATM	TMJ:																		TMJ:
457	7. TÔNUS	7. TONE																		7. TONE
458	SOMAR TODOS OS PONTOS	SUM OF ALL SCORES																		SUM OF ALL SCORES
459	(melhor resultado = 0 e pior = 6)	(best result = 0; worst result = 6)																		(best result = 0; worst result = 6)
460	(realizar observação visual e palpação)	(examine by visual observation and palpation)																		(examine by visual observation and palpation)
461	Normal	Normal																		Normal
462	Diminuído	Reduced																		Reduced
463	Aumentado	Increased																		Increased
464	Lábio superior	Upper lip:																		Upper lip:
465	Lábio inferior	Lower lip:																		Lower lip:
466	Mento	Chin:																		Chin:
467	Língua	Tongue:																		Tongue:
468	Bochecha D	Right cheek:																		Right cheek:
469	Bochecha E	Left cheek:																		Left cheek:
470	Observação:	Observation:																		Observation:
471	8. FUNÇÕES OROFACIAS	8. OROFACIAL FUNCTIONS																		8. OROFACIAL FUNCTIONS
472	SOMAR OS PONTOS DE RESPIRAÇÃO, MASTIGAÇÃO, DEGLUTIÇÃO E FALA	SUM OF THE SCORES FOR BREATHING, CHEWING, SWALLOWING, AND SPEECH																		SUM OF THE SCORES FOR BREATHING, CHEWING, SWALLOWING, AND SPEECH
473	(melhor resultado = 0 e pior = 123)	(best result = 0; worst result = 123)																		(best result = 0; worst result = 123)
474	Respiração	Breathing																		Breathing
475	SOMAR TODOS OS PONTOS	SUM OF ALL SCORES																		SUM OF ALL SCORES
476	(melhor resultado = 0 e pior = 5)	(best result = 0; worst result = 5)																		(best result = 0; worst result = 5)
477	Se alterada, a origem é:	If altered, the source is																		If altered, the source is
478	funcional	functional																		functional
479	estrutural	structural																		structural
480	outra:	other:																		other:
481	Tipo:	Type:																		Type:
482	médio/inferior	middle/low																		middle/low
483	médio/superior	middle/high																		middle/high
484	outro	other																		other
485	(descrever):	(describe):																		(describe):
486	Modo:	Mode:																		Mode:
487	nasal	nasal																		nasal
488	oronasal	oronasal																		oronasal
489	oral	oral																		oral
490	Possibilidade de uso nasal:	Nasal breathing:																		Nasal breathing:
491	2 minutos ou mais	2 minutes or more																		2 minutes or more
492	entre 1 e 2 minutos	between 1 and 2 minutes																		between 1 and 2 minutes
493	menos que 1 minuto	less than 1 minute																		less than 1 minute
494	Fluxo nasal	Nasal flow																		Nasal flow
495	(usar o espelho)	(use a mirror)																		(use a mirror)
496	ao chegar:	Upon arrival:																		Upon arrival:
497	semelhante entre as narinas	similar between nostrils																		similar between nostrils
498	assimetria leve	slight asymmetry																		slight asymmetry
499	assimetria moderada	moderate asymmetry																		moderate asymmetry
500	assimetria acentuada	severe asymmetry																		severe asymmetry
501	após limpeza:	After cleaning:																		After cleaning:
502	semelhante entre as narinas	similar between nostrils																		similar between nostrils
503	assimetria leve	slight asymmetry																		slight asymmetry
504	assimetria moderada	moderate asymmetry																		moderate asymmetry
505	assimetria acentuada	severe asymmetry																		severe asymmetry
506	Observação:	Observation:																		Observation:
507	Mastigação	Chewing																		Chewing
508	SOMAR TODOS OS PONTOS	SUM OF ALL SCORES																		SUM OF ALL SCORES
509	(melhor resultado = 0 e pior = 10)	(best result = 0; worst result = 10)																		(best result = 0; worst result = 10)
510	Se alterada, a origem é:	If altered, the source is																		If altered, the source is
511	funcional	functional																		functional
512	estrutural	structural																		structural
513	DTM	TMD																		TMD
514	outra:	other:																		other:
515	Mastigação habitual	Habitual chewing																		Habitual chewing
516	(utilizar sempre o mesmo alimento e analisar por meio de vídeo)	(always use the same food and analyze by video)																		(always use the same food and analyze by video)
517	Incisão:	Incision:																		Incision:
518	anterior	anterior																		anterior
519	lateral	lateral																		lateral
520	outra:	other:																		other:
521	Trituração:	Chewing:																		Chewing:
522	dentes posteriores	posterior teeth																		posterior teeth
523	dentes anteriores	anterior teeth																		anterior teeth
524	com a língua	with the tongue (tongue mashing)																		with the tongue (tongue mashing)
525	eficiente	efficient																		efficient
526	ineficiente	inefficient																		inefficient
527	Número de ciclos:	Number of cycles:																		Number of cycles:
528	1ª mordida	1st bite																		1st bite
529	2ª mordida	2nd bite																		2nd bite
530	3ª mordida	3rd bite																		3rd bite
531	Total (%)	Total (%)																		Total (%)
532	Direita:	Right:																		Right:
533	Esquerda:	Left:																		Left:
534	Direita/Esquerda:	Right and left:																		Right and left:
535	Total:	Total:																		Total:
536	Padrão mastigatório:	Chewing pattern:																		Chewing pattern:
537	unilateral/bilateral alternado (50% - 65%)	alternating unilateral or bilateral (50% - 65%)																		alternating unilateral or bilateral (50% - 65%)
538	unilateral preferencial (66% - 75%):	unilateral preferential (66% - 75%):										Maybe put "preferential unilateral"								preferential unilateral (66% - 75%):
539	bilateral simultâneo (> 65%)	simultaneous bilateral (> 65%)																		simultaneous bilateral (> 65%)
540	unilateral crônico (≥ 75%):	chronic unilateral (> 75%):																		chronic unilateral (> 75%):
541	Fechamento labial:	Lip closure:																		Lip closure:
542	sistemático	systematic																		systematic
543	assistemático	unsystematic																		unsystematic
544	ausente	absent																		absent
545	Mastigação ruidosa:	Noisy chewing:																		Noisy chewing:
546	não	no																		no
547	sim	yes																		yes
548	Contrações musculares não esperadas:	Unexpected muscular contractions:																		Unexpected muscular contractions:
549	ausentes	absent																		absent
550	presentes	present																		present
551	(descrever):	(describe):																		(describe):
552	Ritmo:	Rhythm:																		Rhythm:
553	adequado	adequate																		adequate
554	lento	slow																		slow
555	rápido	fast																		fast
556	Observação:	Observation:																		Observation:
557	Perguntar ao paciente	Patient responses																		Patient responses
558	Lado preferencial de mastigação:	Preferred side to chew:																		Preferred side to chew:
559	direito e esquerdo	right and left																		right and left
560	direito	right																		right
561	esquerdo	left																		left
562	não sabe	does not know																		does not know
563	Dor ao mastigar:	Chewing pain:																		Chewing pain:
564	ausente	absent																		absent
565	direito	right																		right
566	esquerdo	left																		left
567	Ruído na ATM:	TMJ noise:																		TMJ noise:
568	ausente	absent																		absent
569	direito	right																		right
570	esquerdo	left																		left
571	Observação:	Observation:																		Observation:
572	Deglutição	Swallowing																		Swallowing
573	SOMAR OS PONTOS DAS TRÊS PROVAS	SUM OF THE SCORES FOR THE THREE SWALLOWING TESTS																		SUM OF THE SCORES FOR THE THREE SWALLOWING TESTS
574	(melhor resultado = 0 e pior = 36)	(best result = 0; worst result = 36)																		(best result = 0; worst result = 36)
575	Se alterada, a origem é:	If altered, the source is																		If altered, the source is
576	funcional	functional																		functional
577	estrutural	structural																		structural
578	outra:	other:																		other:
579	Deglutição habitual de sólido	Habitual swallowing of solids																		Habitual swallowing of solids
580	SOMAR TODOS OS PONTOS	SUM OF ALL SCORES																		SUM OF ALL SCORES
581	(melhor resultado = 0 e pior = 15)	(best result = 0; worst result = 15)																		(best result = 0; worst result = 15)
582	Postura dos lábios:	Lip posture:																		Lip posture:
583	fechados	closed																		closed
584	parcialmente fechados	partially closed																		partially closed
585	lábio inferior tocando os dentes superiores	lower lip touching the upper teeth																		lower lip touching the upper teeth
586	abertos	open																		open
587	Postura da língua:	Tongue posture:																		Tongue posture:
588	não observável	not observable																		not observable
589	atrás dos dentes	behind the teeth																		behind the teeth
590	contra os dentes	against the teeth																		against the teeth
591	entre os dentes	between the teeth																		between the teeth
592	Contenção do alimento:	Containment of food:																		Containment of food:
593	adequada	adequate																		adequate
594	parcial	partial																		partial
595	inadequada	inadequate																		inadequate
596	Contração do orbicular:	Orbicularis contraction:																		Orbicularis contraction:
597	adequada	adequate																		adequate
598	pouca	little																		little
599	acentuada	accentuated																		accentuated
600	Contração do mentual:	Mentalis contraction:																		Mentalis contraction:
601	ausente	absent																		absent
602	pouca	little																		little
603	acentuada	accentuated																		accentuated
604	Movimento de cabeça:	Head movement:																		Head movement:
605	ausente	absent																		absent
606	presente	present																		present
607	Ruído:	Noise:																		Noise:
608	ausente	absent																		absent
609	presente	present																		present
610	Coordenação:	Coordination:																		Coordination:
611	adequada	normal																		normal
612	engasgo	choking																		choking
613	tosse	coughing																		coughing
614	Resíduos após deglutir:	Residues after swallowing:																		Residues after swallowing:
615	ausente	absent																		absent
616	presente	present																		present
617	Observação:	Observation:																		Observation:
618	Deglutição habitual de líquido (água)	Habitual swallowing of liquids (water)																		Habitual swallowing of liquids (water)
619	SOMAR TODOS OS PONTOS	SUM OF ALL SCORES																		SUM OF ALL SCORES
620	(melhor resultado = 0 e pior = 8)	(best result = 0; worst result = 8)																		(best result = 0; worst result = 8)
621	Postura da língua:	Tongue posture:																		Tongue posture:
622	não observável	not observable																		not observable
623	atrás dos dentes	behind the teeth																		behind the teeth
624	contra os dentes	against the teeth																		against the teeth
625	entre os dentes	between the teeth																		between the teeth
626	Contenção do líquido:	Containment of liquid:																		Containment of liquid:
627	adequada	adequate																		adequate
628	inadequada	inadequate																		inadequate
629	Volume do líquido:	Volume of liquid:						Consider changing to "amount of liquid"					Could change to “amount of liquid”							Amount of liquid:
630	satisfatório	adequate																		adequate
631	aumentado	increased																		increased
632	diminuído	reduced																		reduced
633	Ruído:	Noise:																		Noise:
634	ausente	absent																		absent
635	presente	present																		present
636	Ritmo:	Rhythm:																		Rhythm:
637	sequencial	sequential																		sequential
638	gole por gole	sip by sip																		sip by sip
639	Coordenação:	Coordination:																		Coordination:
640	adequada	normal																		normal
641	engasgo	choking																		choking
642	tosse	coughing																		coughing
643	Observação:	Observation:																		Observation:
644	Deglutição dirigida (líquido - água)	Directed swallowing (liquid - water)								"Guided swallowing" would be better						Suggestion: you can say "guided swallowing" here				Guided swallowing (liquid - water)
645	SOMAR TODOS OS PONTOS	SUM OF ALL SCORES																		SUM OF ALL SCORES
646	(melhor resultado = 0 e pior = 13)	(best result = 0; worst result = 13)																		(best result = 0; worst result = 13)
647	(solicitar que o paciente coloque água na boca e degluta somente após a ordem)	(request the patient to hold water in their mouth and swallow it only after the evaluator’s command)																		(request the patient to hold water in their mouth and swallow it only after the evaluator’s command)
648	Postura dos lábios:	Lip posture:																		Lip posture:
649	fechados	closed																		closed
650	parcialmente fechados	partially closed																		partially closed
651	lábio inferior em contato com dentes superiores	lower lip touching the upper teeth																		lower lip touching the upper teeth
652	abertos	open																		open
653	Postura da língua:	Tongue posture:																		Tongue posture:
654	atrás dos dentes	behind the teeth																		behind the teeth
655	contra os dentes	against the teeth																		against the teeth
656	entre os dentes	between the teeth																		between the teeth
657	Contenção do líquido:	Containment of liquid:																		Containment of liquid:
658	adequada	adequate																		adequate
659	parcial	partial																		partial
660	inadequada	inadequate																		inadequate
661	Contração do orbicular:	Orbicularis contraction:																		Orbicularis contraction:
662	adequada	adequate																		adequate
663	pouca	little																		little
664	acentuada	accentuated																		accentuated
665	Contração do mentual:	Mentalis contraction:																		Mentalis contraction:
666	ausente	absent																		absent
667	pouca	little																		little
668	acentuada	accentuated																		accentuated
669	Movimento de cabeça:	Head movement:																		Head movement:
670	ausente	absent																		absent
671	presente	present																		present
672	Ruído:	Noise:																		Noise:
673	ausente	absent																		absent
674	presente	present																		present
675	Coordenação:	Coordination:																		Coordination:
676	adequada	normal																		normal
677	engasgo	choking																		choking
678	tosse	coughing																		coughing
679	Perguntar ao paciente	Patient responses																		Patient responses
680	Dificuldade para deglutir:	Difficulty in swallowing:																		Difficulty in swallowing:
681	não	no																		no
682	sim	yes																		yes
683	(descrever):	(describe):																		(describe):
684	Posição da língua:	Tongue position:																		Tongue position:
685	atrás dos dentes superiores	behind the upper teeth																		behind the upper teeth
686	atrás dos dentes inferiores	behind the lower teeth																		behind the lower teeth
687	entre os dentes	between the teeth																		between the teeth
688	não sabe	does not know																		does not know
689	Observação:	Observation:																		Observation:
690	Fala	Speech																		Speech
691	SOMAR OS PONTOS DAS QUATRO PROVAS	SUM OF THE SCORES FOR THE FOUR SPEECH TESTS																		SUM OF THE SCORES FOR THE FOUR SPEECH TESTS
692	(melhor resultado = 0 e pior = 72)	(best result = 0; worst result = 72)																		(best result = 0; worst result = 72)
693	Aspecto fonético/fonológico	Phonetic/phonological aspect																		Phonetic/phonological aspect
694	SOMAR TODOS OS PONTOS	SUM OF ALL SCORES																		SUM OF ALL SCORES
695	(melhor resultado = 0 e pior 30)	(best result = 0; worst result = 30)																		(best result = 0; worst result = 30)
696	Característica:	Characteristics:																		Characteristics:
697	fonética:	phonetic:																		phonetic:
698	funcional	functional																		functional
699	estrutural	structural																		structural
700	DTM	TMD																		TMD
701	neuromuscular	neuromuscular																		neuromuscular
702	outra:	other:																		other:
703	fonética/fonológica	phonetic/phonological																		phonetic/phonological
704	fonológica	phonological																		phonological
705	ausência	absence																		absence
706	presença assistemática	unsystematic presence																		unsystematic presence
707	presença sistemática	systematic presence																		systematic presence
708	Fala espontânea	Spontaneous speech																		Spontaneous speech
709	(melhor resultado = 0 e pior = 8)	(best result = 0; worst result = 8)																		(best result = 0; worst result = 8)
710	“nome e idade”, “falar sobre a escola ou trabalho”, “falar sobre uma viagem ou passeio”	“say your name and age,” “talk about your studies or work,” “talk about a trip you took”																		“say your name and age,” “talk about your studies or work,” “talk about a trip you took”
711	Omissão*	Omission*																		Omission*
712	Substituição*	Substitution*																		Substitution*
713	Distorção	Distortion																		Distortion
714	Troca do ponto articulatório	Change in place of articulation																		Change in place of articulation
715	Projeção da língua	Tongue projection																		Tongue projection
716	Fala automática	Automatic speech																		Automatic speech
717	(melhor resultado = 0 e pior = 8)	(best result = 0; worst result = 8)																		(best result = 0; worst result = 8)
718	“contagem de 1 a 20“, “dias da semana“, “meses do ano”	“count from 1 to 20,” “list the days of the week,” “name the months of the year”																		“count from 1 to 20,” “list the days of the week,” “name the months of the year”
719	Omissão*	Omission*																		Omission*
720	Substituição*	Substitution*																		Substitution*
721	Distorção	Distortion																		Distortion
722	Troca do ponto articulatório	Change in place of articulation																		Change in place of articulation
723	Projeção da língua	Tongue projection																		Tongue projection
724	Nomeação de figuras ou leitura de palavras	Naming figures or reading words			Instead of "fugures" use "pictures"			Consider changing to "pictures"						Maybe "pictures" is a better word here						Naming of pictures or reading of words
725	(melhor resultado = 0 e pior = 8)	(best result = 0; worst result = 8)																		(best result = 0; worst result = 8)
726	(usar as figuras do anexo e as palavras correspondentes)	(use phonetically balanced figures and their corresponding words)			Instead of "fugures" use "pictures"			Consider changing to "pictures"						Maybe "pictures" is a better word here						(use phonetically balanced pictures and their corresponding words)
727	Omissão*	Omission*																		Omission*
728	Substituição*	Substitution*																		Substitution*
729	Distorção	Distortion																		Distortion
730	Troca do ponto articulatório	Change in place of articulation																		Change in place of articulation
731	Projeção da língua	Tongue projection																		Tongue projection
732	* Se esperado para a idade, considerar zero (0)	*If expected for the age, score zero (0)																		*If expected for the age, score zero (0)
733	Fones/fonemas e característica:	Phones/phonemes and characteristics:																		Phones/phonemes and characteristics:
734	No caso de omissão e/ou substituição:	In the case of omission and/or substitution:																		In the case of omission and/or substitution:
735	esperado para a idade	expected for the patient’s age																		expected for the patient’s age
736	não esperado para a idade	not expected for the patient’s age																		not expected for the patient’s age
737	No caso de troca de ponto articulatório:	In the case of change in place of articulation:																		In the case of change in place of articulation:
738	auditivamente perceptível	audibly perceptible																		audibly perceptible
739	visualmente perceptível	visually perceptible																		visually perceptible
740	No caso de distorção, relaciona-se à:	In the case of distortion, it is related to:																		In the case of distortion, it is related to:
741	língua interdental:	interdental tongue:																		interdental tongue:
742	anterior	anterior																		anterior
743	lateral	lateral																		lateral
744	vibração múltipla do ápice da língua	multiple tongue-tip trills																		multiple tongue-tip trills
745	ausência/pouca vibração do ápice da língua	absent or little tongue-tip trills																		absent or little tongue-tip trills
746	elevação do dorso	elevation of the back of tongue																		elevation of the back of tongue
747	rebaixamento do dorso	lowering of the back of tongue																		lowering of the back of tongue
748	outra:	other:																		other:
749	Prova terapêutica	Therapeutic testing								I would maybe call it "trials"										Trials
750	(Repetição de sílabas)	(Repetition of syllables)				You could delete this														(Repetition of syllables)
751	(Solicitar a repetição de sílabas que contenham os fones alterados, utilizando a vogal “e”. Observar se, quando o padrão correto é fornecido, a produção articulatória do fone alterado se modifica)	(request the repetition of syllables containing the altered phones, using the vowel /e/; then, observe if the articulatory production of the altered phone changes when the correct pattern is provided)																		(request the repetition of syllables containing the altered phones, using the vowel /e/; then, observe if the articulatory production of the altered phone changes when the correct pattern is provided)
752	Fone testado	Tested phone																		Tested phone
753	A produção não se altera	The production does not change																		The production does not change
754	A produção melhora	The production improves																		The production improves
755	A produção torna-se adequada	The production becomes adequate																		The production becomes adequate
756	Observação:	Observation:																		Observation:
757	Aspectos gerais	General aspects																		General aspects
758	SOMAR TODOS OS PONTOS	SUM OF ALL SCORES																		SUM OF ALL SCORES
759	(melhor resultado = 0 e pior = 16)	(best result = 0; worst result = 16)																		(best result = 0; worst result = 16)
760	Saliva:	Saliva:																		Saliva:
761	deglutida	swallowed																		swallowed
762	acumulada na comissura direita e/ou esquerda	accumulated in the right and/or left commissure																		accumulated in the right and/or left commissure
763	acumulada no lábio inferior	accumulated on the lower lip																		accumulated on the lower lip
764	espirra	spit																		spit
765	baba	drooled																		drooled
766	Posição da língua na fala:	Tongue position in speech:																		Tongue position in speech:
767	adequada	adequate																		adequate
768	no assoalho	on the floor of the mouth																		on the floor of the mouth
769	interdental	interdental																		interdental
770	posteriorizada	retracted																		retracted
771	ápice baixo e laterais elevadas	low tip and high sides																		low tip and high sides
772	Abertura da boca:	Mouth opening:																		Mouth opening:
773	adequada	adequate																		adequate
774	reduzida	reduced																		reduced
775	aumentada	increased																		increased
776	Movimento da mandíbula:	Mandibular movement:																		Mandibular movement:
777	trajetória adequada	adequate																		adequate
778	desvio à direita	deviation to R																		deviation to R
779	desvio à esquerda	deviation to L																		deviation to L
780	anteriorização	protrusion																		protrusion
781	Movimento dos lábios:	Lip movement:																		Lip movement:
782	adequado	adequate																		adequate
783	reduzido	reduced																		reduced
784	exagerado	exaggerated																		exaggerated
785	Movimento da língua:	Tongue movement:																		Tongue movement:
786	adequado	adequate																		adequate
787	reduzido	reduced																		reduced
788	Articulação:	Articulation:																		Articulation:
789	precisa	precise																		precise
790	imprecisão assistemática	unsystematic imprecise																		unsystematic imprecise
791	imprecisão sistemática	systematic imprecise																		systematic imprecise
792	Entonação:	Intonation:																		Intonation:
793	adequada	adequate																		adequate
794	alterada	altered																		altered
795	Velocidade:	Rate of speech:																		Rate of speech:
796	adequada	adequate																		adequate
797	aumentada	increased																		increased
798	reduzida	reduced																		reduced
799	Coordenação pneumofonoarticulatória:	Pneumophonoarticulatory coordination:																		Pneumophonoarticulatory coordination:
800	adequada	normal																		normal
801	alterada	altered																		altered
802	Ressonância:	Resonance:																		Resonance:
803	equilíbrio oronasal	oronasal balance																		oronasal balance
804	uso reduzido nasal:	hyponasality:																		hyponasality:
805	leve	mild																		mild
806	moderado	moderate																		moderate
807	grave	severe																		severe
808	uso excessivo nasal:	hypernasality:																		hypernasality:
809	leve	mild																		mild
810	moderado	moderate																		moderate
811	grave	severe																		severe
812	laringofaríngea	laryngopharyngeal																		laryngopharyngeal
813	Em caso de alteração na precisão, relaciona-se à:	In the case of change in precision, it is related to:																		In the case of change in precision, it is related to:
814	tônus	tone																		tone
815	respiração oronasal	oronasal breathing																		oronasal breathing
816	fadiga muscular	muscular fatigue																		muscular fatigue
817	audição	hearing																		hearing
818	velocidade de fala	rate of speech																		rate of speech
819	uso de medicação	use of medication																		use of medication
820	má oclusão	malocclusion																		malocclusion
821	quantidade de saliva	quantity of saliva																		quantity of saliva
822	redução da abertura da boca	decreased mouth opening																		decreased mouth opening
823	uso de prótese	use of prosthesis																		use of prosthesis
824	alteração neurológica	neurological disorder																		neurological disorder
825	ansiedade/depressão	anxiety or depression																		anxiety or depression
826	outros:	others:																		others:
827	Coordenação motora na fala	Diadochokinesis																		Diadochokinesis
828	SOMAR TODOS OS PONTOS	SUM OF ALL SCORES																		SUM OF ALL SCORES
829	(melhor resultado = 0 e pior = 8)	(best result = 0; worst result = 8)																		(best result = 0; worst result = 8)
830	(solicitar 10 segundos de emissão rápida e repetida de cada sílaba e da sequência trissilábica)	(request 10 seconds of rapid and repeated utterance of each syllable and the trisyllabic sequence)																		(request 10 seconds of rapid and repeated utterance of each syllable and the trisyllabic sequence)
831	Velocidade	Rate																		Rate
832	Ritmo	Rhythm																		Rhythm
833	Adequada	Adequate																		Adequate
834	Inadequada	Inadequate																		Inadequate
835	Adequado	Adequate																		Adequate
836	Inadequado	Inadequate																		Inadequate
837	[pa]	[pa]																		[pa]
838	[ta]	[ta]																		[ta]
839	[ka]	[ka]																		[ka]
840	[pataka]	[pataka]																		[pataka]
841	Observação:	Observation:																		Observation:
842	Função velofaríngea	Velopharyngeal function																		Velopharyngeal function
843	SOMAR TODOS OS PONTOS	SUM OF ALL SCORES																		SUM OF ALL SCORES
844	(melhor resultado = 0 e pior = 18)	(best result = 0; worst result = 18)																		(best result = 0; worst result = 18)
845	ausente	absent																		absent
846	presente	present																		present
847	Sopro	Blow:																		Blow:
848	(o paciente deve manter os lábios protraídos):	(the patient must keep lips protruded):																		(the patient must keep lips protruded):
849	Emissão prolongada:	Prolonged utterance:																		Prolonged utterance:
850	(o paciente deve manter a emissão por 4 segundos)	(the patient must sustain the utterance for four seconds)																		(the patient must sustain the utterance for four seconds)
851	[ i ]	[ i ]																		[ i ]
852	[ u ]	[ u ]																		[ u ]
853	[ f ]	[ f ]																		[ f ]
854	[ s ]	[ s ]																		[ s ]
855	[ ∫ ]	[ ∫ ]																		[ ∫ ]
856	Repetição de frases:	Repetition of phrases:																		Repetition of phrases:
857	Papai pediu pipoca	Polly put the pill in the pocket																		Polly put the pill in the pocket
858	A toca é do tatu	Billy bought the ball																		Billy bought the ball
859	Cacá cortou o cabelo	Filip feed the fox																		Filip feed the fox
860	A babá beijou o bebê	Victor visits the valley																		Victor visits the valley
861	O dedo da Dada doeu	Ted eats tacos																		Ted eats tacos
862	Gugu gosta do gato	Daisy dates David																		Daisy dates David
863	A fita da fada é de filó	Scott has a sister																		Scott has a sister
864	O saci sabe assobiar	Zack zips up the zipper																		Zack zips up the zipper
865	Chico chupa chupeta	Kate kissed the kid																		Kate kissed the kid
866	Vovó viu o vestido	Gabby gives gifts																		Gabby gives gifts
867	A casa da Zezé é azul	Shyla shares the shampoo																		Shyla shares the shampoo
868	O jipe é do Juca	Jack jokes with Joe																		Jack jokes with Joe
869	Observação:	Observation:																		Observation:
870	Voz	Voice																		Voice
871	(solicitar a emissão sustentada da vogal “a”)	(request the sustained utterance of the vowel /a/)																		(request the sustained utterance of the vowel /a/)
872	Pitch:	Pitch:																		Pitch:
873	adequado	adequate																		adequate
874	grave	low																		low
875	agudo	high																		high
876	Loudness:	Loudness:																		Loudness:
877	adequado	adequate																		adequate
878	forte	loud																		loud
879	fraco	quiet																		quiet
880	Tipo de voz:	Type of voice:																		Type of voice:
881	adequado	adequate																		adequate
882	alterado	altered																		altered
883	Observação:	Observation:																		Observation:
884	Dados coletados de exames:	Data collected from examinations:																		Data collected from examinations:
885	Exames solicitados (justificativa):	Requested examinations (reasons):																		Requested examinations (reasons):
886	Diagnóstico fonoaudiológico:	Speech-Language Pathology diagnosis:																		Speech-Language Pathology diagnosis:
887	Prognóstico:	Prognosis:																		Prognosis:
888	favorável	good, fair, guarded, and poor																		good, fair, guarded, and poor
889	limitado
890	desfavorável
891	Plano terapêutico:	Therapeutic plan:																		Therapeutic plan:
892	Encaminhamento para outros profissionais (justificativa):	Referral to other professionals (reasons):																		Referral to other professionals (reasons):
893	RESUMO DO EXAME MIOFUNCIONAL OROFACIAL – MBGR	SUMMARY OF THE OROFACIAL MYOFUNCTIONAL CLINICAL EXAMINATION OF THE MBGR PROTOCOL																		SUMMARY OF THE OROFACIAL MYOFUNCTIONAL CLINICAL EXAMINATION OF THE MBGR PROTOCOL
894	EXAME EXTRAORAL (melhor resultado = 0 e pior = 30)	EXTRAORAL EXAMINATION (best result = 0; worst result = 30)																		EXTRAORAL EXAMINATION (best result = 0; worst result = 30)
895	Face (melhor resultado = 0 e pior = 15)	Face (best result = 0; worst result = 15)																		Face (best result = 0; worst result = 15)
896	Lábios (melhor resultado = 0 e pior = 13)	Lips (best result = 0; worst result = 13)																		Lips (best result = 0; worst result = 13)
897	Masseter (melhor resultado = 0 e pior = 2)	Masseter (best result = 0; worst result = 2)																		Masseter (best result = 0; worst result = 2)
898	EXAME INTRAORAL (melhor resultado = 0 e pior = 61)	INTRAORAL EXAMINATION (best result = 0; worst result = 61)																		INTRAORAL EXAMINATION (best result = 0; worst result = 61)
899	Lábios (melhor resultado = 0 e pior = 5)	Lips (best result = 0; worst result = 5)																		Lips (best result = 0; worst result = 5)
900	Bochechas (melhor resultado = 0 e pior = 8)	Cheeks (best result = 0; worst result = 8)																		Cheeks (best result = 0; worst result = 8)
901	Língua (melhor resultado = 0 e pior = 20)	Tongue (best result = 0; worst result = 20)																		Tongue (best result = 0; worst result = 20)
902	Palato (melhor resultado = 0 e pior = 8)	Palate (best result = 0; worst result = 8)																		Palate (best result = 0; worst result = 8)
903	Tonsilas palatinas (melhor resultado = 0 e pior = 4)	Palatine tonsils (best result = 0; worst result = 4)																		Palatine tonsils (best result = 0; worst result = 4)
904	Dentes (melhor resultado = 0 e pior = 5)	Teeth (best result = 0; worst result = 5)																		Teeth (best result = 0; worst result = 5)
905	Oclusão (melhor resultado = 0 e pior = 11)	Occlusion (best result = 0; worst result = 11)																		Occlusion (best result = 0; worst result = 11)
906	MOBILIDADE (melhor resultado = 0 e pior = 68)	MOBILITY (best result = 0; worst result = 68)																		MOBILITY (best result = 0; worst result = 68)
907	Lábios (melhor resultado = 0 e pior = 27)	Lips (best result = 0; worst result = 27)																		Lips (best result = 0; worst result = 27)
908	Língua (melhor resultado = 0 e pior = 24)	Tongue (best result = 0; worst result = 24)																		Tongue (best result = 0; worst result = 24)
909	Véu palatino (melhor resultado = 0 e pior = 4)	Soft palate (best result = 0; worst result = 4)																		Soft palate (best result = 0; worst result = 4)
910	Mandíbula (melhor resultado = 0 e pior = 13)	Mandible (best result = 0; worst result = 13)																		Mandible (best result = 0; worst result = 13)
911	SENSIBILIDADE (melhor resultado = 0 e pior = 65)	SENSITIVITY (best result = 0; worst result = 65)																		SENSITIVITY (best result = 0; worst result = 65)
912	Tátil (melhor resultado = 0 e pior = 55)	Tactile (best result = 0; worst result = 55)																		Tactile (best result = 0; worst result = 55)
913	Dor à palpação (melhor resultado = 0 e pior = 10)	Pain on palpation (best result = 0; worst result = 10)																		Pain on palpation (best result = 0; worst result = 10)
914	TÔNUS (melhor resultado = 0 e pior = 6)	TONE (best result = 0; worst result = 6)																		TONE (best result = 0; worst result = 6)
915	Lábios (sup.+ inf.) (melhor resultado = 0 e pior = 2)	Lips (upper + lower) (best result = 0; worst result = 2)																		Lips (upper + lower) (best result = 0; worst result = 2)
916	Mento (melhor resultado = 0 e pior = 1)	Chin (best result = 0; worst result = 1)																		Chin (best result = 0; worst result = 1)
917	Língua (melhor resultado = 0 e pior = 1)	Tongue (best result = 0; worst result = 1)																		Tongue (best result = 0; worst result = 1)
918	Bochechas (dir. + esq.) (melhor resultado = 0 e pior = 2)	Cheeks (right + left) (best result = 0; worst result = 2)																		Cheeks (right + left) (best result = 0; worst result = 2)
919	FUNÇÕES OROFACIAIS (melhor resultado = 0 e pior = 123)	OROFACIAL FUNCTIONS (best result = 0; worst result =123)																		OROFACIAL FUNCTIONS (best result = 0; worst result =123)
920	Respiração (melhor resultado = 0 e pior = 5)	Breathing (best result = 0; worst result = 5)																		Breathing (best result = 0; worst result = 5)
921	Mastigação (melhor resultado = 0 e pior = 10)	Chewing (best result = 0; worst result = 10)																		Chewing (best result = 0; worst result = 10)
922	Deglutição (melhor resultado = 0 e pior = 36)	Swallowing (best result = 0; worst result = 36)																		Swallowing (best result = 0; worst result = 36)
923	Fala (melhor resultado = 0 e pior = 72)	Speech (best result = 0; worst result = 72)																		Speech (best result = 0; worst result = 72)
924	Fonoaudiólogo:	Speech-Language Pathologist:																		Speech-Language Pathologist:
925	CRFa:
926	ROTEIRO PARA REGISTRO DE IMAGENS	CHECKLIST FOR IMAGE DOCUMENTATION																		CHECKLIST FOR IMAGE DOCUMENTATION
927	IMAGENS ESTÁTICAS	PHOTO DOCUMENTATION																		PHOTO DOCUMENTATION
928	Corpo:	Body:																		Body:
929	frente	front																		front
930	costas	back																		back
931	perfil direito	right profile																		right profile
932	perfil esquerdo	left profile																		left profile
933	Mandíbula:	Mandible:																		Mandible:
934	visão basal	base view																		base view
935	Face:	Face:																		Face:
936	perfil direito em repouso	right profile at rest																		right profile at rest
937	perfil direito sorrindo	right profile smiling																		right profile smiling
938	frente com correção da postura da cabeça	front after the correction of head posture																		front after the correction of head posture
939	terço inferior de frente	front of the lower third																		front of the lower third
940	terço interior perfil direito	right profile of the lower third																		right profile of the lower third
941	Dentes:	Teeth:																		Teeth:
942	arcada superior	upper arch																		upper arch
943	arcada inferior	lower arch																		lower arch
944	Oclusão:	Occlusion:																		Occlusion:
945	anterior	anterior																		anterior
946	lado direito	right side																		right side
947	lado esquerdo	left side																		left side
948	Língua:	Tongue:																		Tongue:
949	em repouso no assoalho da boca	at rest on the floor of the mouth																		at rest on the floor of the mouth
950	protraída	protruded																		protruded
951	frênulo	frenulum																		frenulum
952	IMAGENS DINÂMICAS	VIDEO DOCUMENTATION																		VIDEO DOCUMENTATION
953	Mobilidade:	Mobility:																		Mobility:
954	lábios	lips																		lips
955	língua	tongue																		tongue
956	mandibula	mandible																		mandible
957	véu palatino	soft palate																		soft palate
958	Mastigação:	Chewing:																		Chewing:
959	habitual	habitual																		habitual
960	perguntas	questions																		questions
961	Deglutição habitual:	Habitual swallowing:																		Habitual swallowing:
962	líquido	liquids																		liquids
963	sólido	solids																		solids
964	perguntas	questions																		questions
965	Fala:	Speech:																		Speech:
966	espontânea	spontaneous																		spontaneous
967	automática	automatic																		automatic
968	nomeação de figuras	naming of figures			Instead of "fugures" use "pictures"			Consider changing to "pictures"						Maybe "pictures" is a better word here						naming of pictures
969	leitura de palavras	reading of words																		reading of words
970	Coordenação motora:	Diadochokinesis:																		Diadochokinesis:
971	[pa]	[pa]																		[pa]
972	[ta]	[ta]																		[ta]
973	[ka]	[ka]																		[ka]
974	[pataka]	[pataka]																		[pataka]
